# Supplementary material for: The anoikis-related gene signature predicts survival accurately in colon adenocarcinoma
Source: Sci Rep. 2023 Aug 25;13:13919. doi: 10.1038/s41598-023-40907-x (PMC10457303; doi:10.1038/s41598-023-40907-x)
Supplement: Supplementary file 5 — Supplementary Tables. [file 41598_2023_40907_MOESM5_ESM.xlsx]

## Sheet: Table S1
	genes	fold_change	p_value	regulation
OTOP2	OTOP2	-5.87385	2.5e-221	down
VSTM2A	VSTM2A	-1.73308	7.36e-165	down
LINC00974	LINC00974	-1.41091	5.5e-153	down
BEST4	BEST4	-5.11771	1.12e-145	down
SLC30A10	SLC30A10	-2.95969	7.05e-141	down
CA7	CA7	-5.69789	7.91e-131	down
DAO	DAO	-1.64585	2.33e-128	down
GLP2R	GLP2R	-2.24923	2.59e-125	down
CDH3	CDH3	4.86542	1.68e-121	up
RXRG	RXRG	-1.3721	1.68e-121	down
CDKN2B-AS1	CDKN2B-AS1	-2.40017	4.04e-120	down
TEX11	TEX11	-1.95166	2.41e-119	down
SLC25A34	SLC25A34	-2.82261	1.89e-118	down
RERGL	RERGL	-2.70061	6.79e-118	down
BMP3	BMP3	-4.09027	6.07e-116	down
GFRA2	GFRA2	-1.83639	2.46e-114	down
OTOP3	OTOP3	-1.79284	2.52e-114	down
PLP1	PLP1	-2.76704	1.21e-113	down
AC007182.1	AC007182.1	-2.15106	2.87e-113	down
ABCA8	ABCA8	-2.87997	5.87e-112	down
AL772337.1	AL772337.1	-1.18271	3.83e-110	down
SCGN	SCGN	-4.07896	1.47e-109	down
ENPP6	ENPP6	-1.1399	4.99e-109	down
AC073283.2	AC073283.2	-1.42205	2.5e-108	down
ASPA	ASPA	-1.66244	1.11e-107	down
ETV4	ETV4	4.85355	1.39e-104	up
CADM3	CADM3	-2.85378	6.81e-104	down
GCNT2	GCNT2	-2.37583	1.03e-103	down
SPIB	SPIB	-3.92927	5.7e-103	down
KRT24	KRT24	-2.3497	4.74e-102	down
ABCB11	ABCB11	-1.71514	7.24e-101	down
SLC17A8	SLC17A8	-1.03034	1.9e-99	down
FAM180B	FAM180B	-1.16052	1.05e-98	down
MYOC	MYOC	-2.63433	5.45e-98	down
PCSK2	PCSK2	-1.52279	2.56e-97	down
TMIGD1	TMIGD1	-6.66662	2.78e-97	down
AMPD1	AMPD1	-1.96264	3.4e-96	down
PRKG2	PRKG2	-2.22924	4.27e-95	down
RN7SKP127	RN7SKP127	-2.5205	6.09e-94	down
ABCG2	ABCG2	-3.67758	6.61e-94	down
UGT1A8	UGT1A8	-3.11409	1.48e-93	down
SCARA5	SCARA5	-4.45216	1.67e-93	down
CLEC3B	CLEC3B	-3.67896	2.94e-93	down
TMEM72	TMEM72	-3.40508	3.36e-93	down
MTHFD1L	MTHFD1L	2.46213	4.39e-93	up
SGCG	SGCG	-1.16257	2.51e-92	down
VEGFD	VEGFD	-1.98096	1.56e-91	down
USP2	USP2	-3.13277	2.08e-91	down
SULT1A2	SULT1A2	-1.63575	1.04e-90	down
ELANE	ELANE	-1.35509	1.09e-90	down
MAMDC2	MAMDC2	-3.29283	2.57e-90	down
CD177P1	CD177P1	-2.99556	7.9e-90	down
PYY	PYY	-5.95495	1.83e-88	down
TMEM100	TMEM100	-2.67847	4.29e-88	down
PHOX2B	PHOX2B	-1.30995	4.2e-87	down
CA1	CA1	-7.32556	2.05e-86	down
GUCA2B	GUCA2B	-7.00303	2.22e-86	down
HPSE2	HPSE2	-1.69989	1.84e-85	down
ABCC13	ABCC13	-1.2899	3.63e-85	down
AC012317.2	AC012317.2	-2.44457	1.94e-84	down
AC087379.1	AC087379.1	-3.58757	9.16e-84	down
LINC01645	LINC01645	-1.22091	1.5e-83	down
KRT80	KRT80	4.37796	1.62e-83	up
FEV	FEV	-2.0641	1.62e-82	down
PRIMA1	PRIMA1	-3.05581	4.7e-82	down
FOLR1P1	FOLR1P1	-2.25871	5.87e-82	down
CLDN1	CLDN1	4.38733	2.32e-81	up
NFE2L3	NFE2L3	2.76396	2.24e-80	up
PI16	PI16	-3.82854	6.52e-80	down
PIRT	PIRT	-1.8383	1.42e-79	down
CLDN8	CLDN8	-4.53315	6.82e-79	down
LINC02000	LINC02000	-1.30289	3.45e-78	down
AC009570.2	AC009570.2	-1.88228	6.54e-78	down
SST	SST	-4.54292	1.06e-77	down
NSG2	NSG2	-1.84507	1.28e-77	down
NAP1L2	NAP1L2	-1.91478	3.38e-77	down
ADH1B	ADH1B	-3.98515	4.49e-77	down
LINC02023	LINC02023	-1.61763	6.38e-77	down
AJUBA	AJUBA	2.53014	1.32e-76	up
ECRG4	ECRG4	-2.56617	1.67e-76	down
GBA3	GBA3	-3.37384	1.49e-75	down
SCN9A	SCN9A	-1.59719	1.19e-74	down
TRIB3	TRIB3	3.61775	1.76e-73	up
CEMIP	CEMIP	4.36671	2.78e-73	up
SH2D7	SH2D7	-2.03512	3.64e-73	down
RSPO2	RSPO2	-1.98801	1.64e-72	down
MT1CP	MT1CP	-1.4413	5.03e-72	down
FOXQ1	FOXQ1	5.03838	6.9e-72	up
DMRTA1	DMRTA1	-1.0304	8.7e-72	down
LYVE1	LYVE1	-3.52563	1.16e-71	down
PDE6A	PDE6A	-1.82378	1.83e-71	down
LINC02490	LINC02490	-1.94424	2.25e-71	down
FAM107A	FAM107A	-2.65443	4.14e-71	down
C2orf88	C2orf88	-3.34784	7.42e-71	down
ALPI	ALPI	-3.53882	3.37e-70	down
SCN7A	SCN7A	-2.26611	1.14e-69	down
GCG	GCG	-4.34182	1.38e-69	down
SLC25A47P1	SLC25A47P1	-1.10159	1.92e-69	down
GSTM5	GSTM5	-1.52824	3.68e-69	down
SLC4A4	SLC4A4	-4.58585	3.7e-69	down
TRIP13	TRIP13	2.31981	4.01e-69	up
HPGDS	HPGDS	-1.92178	6.36e-69	down
SFRP1	SFRP1	-3.75478	2.48e-68	down
TNFRSF13B	TNFRSF13B	-1.54188	8.4e-68	down
ENC1	ENC1	2.20153	1.22e-67	up
TRPM6	TRPM6	-3.47045	1.63e-67	down
SLCO4A1	SLCO4A1	3.26749	3.44e-67	up
AQP8	AQP8	-7.63272	4.48e-67	down
SLC51A	SLC51A	-2.60768	7.01e-67	down
C6orf223	C6orf223	3.66859	8.49e-67	up
CD177	CD177	-6.29113	2.51e-66	down
AL121790.2	AL121790.2	-2.67368	3.7e-66	down
KRTAP13-2	KRTAP13-2	-2.01829	1.02e-65	down
BRINP3	BRINP3	-2.49506	1.24e-65	down
ESM1	ESM1	2.91453	1.27e-65	up
LRRN2	LRRN2	-2.91804	1.8e-65	down
CA3-AS1	CA3-AS1	-1.54176	1.9e-65	down
AC023157.1	AC023157.1	-2.48176	1.91e-65	down
AC092652.1	AC092652.1	-1.16841	4.23e-65	down
TNXB	TNXB	-2.9093	9.11e-65	down
GRIN2D	GRIN2D	3.66663	1.13e-64	up
ATP1A2	ATP1A2	-2.91023	1.34e-64	down
MAL	MAL	-2.39762	1.49e-64	down
LIFR	LIFR	-2.0545	5.13e-64	down
GREM2	GREM2	-3.56088	3.79e-63	down
AC016027.1	AC016027.1	-1.61556	5.33e-63	down
PHLPP2	PHLPP2	-2.02924	6.5e-63	down
CMA1	CMA1	-2.4288	6.8e-63	down
PKIB	PKIB	-3.95062	1.17e-62	down
BCHE	BCHE	-2.59753	2.21e-62	down
AC073050.1	AC073050.1	-1.35315	2.29e-62	down
PRSS22	PRSS22	3.5721	2.54e-62	up
HSD3B2	HSD3B2	-3.02403	2.78e-62	down
GRIK3	GRIK3	-1.15026	2.93e-62	down
PRPH	PRPH	-1.6576	7.88e-62	down
CCN5	CCN5	-2.31406	1.28e-61	down
TPH1	TPH1	-1.90472	1.52e-61	down
C16orf89	C16orf89	-2.74285	4.14e-61	down
IL6R	IL6R	-2.48776	4.63e-60	down
SLC6A19	SLC6A19	-3.43314	5.44e-60	down
LEXM	LEXM	-1.01801	1.43e-59	down
TEAD4	TEAD4	2.2844	1.6e-59	up
TNFRSF12A	TNFRSF12A	2.71703	4.11e-59	up
SOX10	SOX10	-1.95325	1.32e-58	down
CHGA	CHGA	-5.75671	1.39e-58	down
CNTFR	CNTFR	-3.53215	2.28e-58	down
SCNN1B	SCNN1B	-4.32825	3.15e-58	down
CWH43	CWH43	-3.85539	3.32e-58	down
SLC7A5	SLC7A5	3.10073	6.96e-58	up
SLC22A5	SLC22A5	-1.39388	8.04e-58	down
SEMA6D	SEMA6D	-2.58041	8.68e-58	down
ANO5	ANO5	-1.84387	1.32e-57	down
STMN2	STMN2	-3.40962	1.44e-57	down
UGT1A10	UGT1A10	-3.3989	1.79e-57	down
RPL12P14	RPL12P14	-2.40915	1.89e-57	down
SLCO4C1	SLCO4C1	-1.39845	2.11e-57	down
GTF2IRD1	GTF2IRD1	2.16004	2.31e-57	up
CNR1	CNR1	-1.60508	2.89e-57	down
GLTP	GLTP	-1.36016	3.13e-57	down
B3GALT1	B3GALT1	-2.31986	6.78e-57	down
SLAMF6P1	SLAMF6P1	-2.21952	6.78e-57	down
NPY	NPY	-1.5603	7.04e-57	down
SNHG15	SNHG15	1.83667	1.58e-56	up
CLCA4	CLCA4	-6.77263	1.68e-56	down
MEP1B	MEP1B	-2.95937	2.34e-56	down
IQANK1	IQANK1	2.56564	2.48e-56	up
AC020978.4	AC020978.4	-2.03613	2.65e-56	down
TMEM253	TMEM253	-1.57719	3.04e-56	down
CDH19	CDH19	-1.5393	6.56e-56	down
AL121785.1	AL121785.1	-1.67475	1.37e-55	down
NGB	NGB	-1.12665	1.54e-55	down
ACKR2	ACKR2	-1.12744	2.79e-55	down
TMEM220	TMEM220	-2.18565	3.47e-55	down
CA2	CA2	-5.21055	3.88e-55	down
TINCR	TINCR	-1.90203	5.43e-55	down
CDKN2B	CDKN2B	-3.10079	5.95e-55	down
ZNF575	ZNF575	-1.36823	6.58e-55	down
DUSP14	DUSP14	1.85394	1.18e-54	up
PEX26	PEX26	-1.37212	1.43e-54	down
SORCS1	SORCS1	-1.20683	1.48e-54	down
MS4A12	MS4A12	-6.29423	1.54e-54	down
PLAC9	PLAC9	-2.20633	2.01e-54	down
ADCYAP1R1	ADCYAP1R1	-1.12102	2.48e-54	down
SPTBN2	SPTBN2	2.48652	3.68e-54	up
ANGPTL7	ANGPTL7	-1.81104	4.46e-54	down
ANAPC7	ANAPC7	1.16466	5.87e-54	up
SLC51B	SLC51B	-4.27377	7.45e-54	down
EPOP	EPOP	2.76066	8.04e-54	up
TCEAL5	TCEAL5	-1.14928	9.8e-54	down
B4GALNT2	B4GALNT2	-4.16581	9.88e-54	down
AC105749.1	AC105749.1	-1.24939	1.14e-53	down
CCL23	CCL23	-2.21661	2.21e-53	down
AC082651.2	AC082651.2	-1.40467	2.58e-53	down
PACC1	PACC1	1.52594	2.93e-53	up
MAFG-DT	MAFG-DT	2.28553	3.04e-53	up
CDC25B	CDC25B	2.27607	4.34e-53	up
POLR1C	POLR1C	1.46733	7.27e-53	up
PGM5-AS1	PGM5-AS1	-1.3713	7.27e-53	down
HILPDA	HILPDA	2.39839	9.09e-53	up
SLC17A4	SLC17A4	-2.94745	1.53e-52	down
GPR15	GPR15	-3.22616	1.71e-52	down
TMEM220-AS1	TMEM220-AS1	-1.01949	1.9e-52	down
CA4	CA4	-6.20077	2.04e-52	down
TMEM236	TMEM236	-3.55772	2.65e-52	down
ZC3HAV1L	ZC3HAV1L	1.94231	2.74e-52	up
PPM1H	PPM1H	2.15715	3.03e-52	up
SEMA3E	SEMA3E	-1.28355	4.41e-52	down
ORC6	ORC6	1.85616	4.65e-52	up
DDX31	DDX31	1.21011	5.14e-52	up
GUCA2A	GUCA2A	-6.35425	5.68e-52	down
DPP6	DPP6	-1.1188	1.03e-51	down
AP001554.1	AP001554.1	-2.50823	1.2e-51	down
RNF152	RNF152	-2.16494	1.37e-51	down
TUBB4A	TUBB4A	-1.20466	1.37e-51	down
MDFI	MDFI	2.91379	1.38e-51	up
AC020779.2	AC020779.2	-1.51147	1.75e-51	down
TMEM82	TMEM82	-3.19783	2.04e-51	down
AFF3	AFF3	-1.03962	2.04e-51	down
PDZD4	PDZD4	-1.85131	2.06e-51	down
WSCD1	WSCD1	-2.63768	2.68e-51	down
SCN2B	SCN2B	-1.13019	2.69e-51	down
AC004707.1	AC004707.1	-1.104	4.02e-51	down
GDPD2	GDPD2	-2.80957	4.63e-51	down
MS4A10	MS4A10	-1.45688	7.99e-51	down
GNG7	GNG7	-2.0405	1.38e-50	down
DUSP26	DUSP26	-1.34329	1.51e-50	down
OR2S1P	OR2S1P	-1.11628	1.66e-50	down
HTR4	HTR4	-1.26565	1.72e-50	down
HJURP	HJURP	1.7915	2.09e-50	up
PDX1	PDX1	3.43894	2.68e-50	up
CBX8	CBX8	1.61277	2.89e-50	up
PLCD1	PLCD1	-2.01162	5.04e-50	down
AC103563.1	AC103563.1	-3.39063	5.41e-50	down
OGN	OGN	-3.47529	5.64e-50	down
IQGAP3	IQGAP3	2.03972	5.71e-50	up
CLDN23	CLDN23	-2.74275	5.81e-50	down
AC005622.1	AC005622.1	-1.17031	7.73e-50	down
RHEX	RHEX	-1.43014	1.11e-49	down
TRIM27	TRIM27	1.05845	1.13e-49	up
LILRB5	LILRB5	-1.91863	2.53e-49	down
MPZ	MPZ	-1.869	2.61e-49	down
LINC01668	LINC01668	-1.08043	4.15e-49	down
PDCD2L	PDCD2L	1.74777	4.62e-49	up
KIAA1549	KIAA1549	1.79986	5.51e-49	up
NPY6R	NPY6R	-1.86796	6e-49	down
APPL2	APPL2	-1.54065	8.96e-49	down
SMPDL3A	SMPDL3A	-2.42602	1.2e-48	down
PGM5P4	PGM5P4	-1.29571	1.34e-48	down
OSBPL3	OSBPL3	1.80155	1.46e-48	up
CHAD	CHAD	-1.85542	2.44e-48	down
ARHGAP20	ARHGAP20	-1.11459	3.62e-48	down
MT1M	MT1M	-4.75726	4.05e-48	down
SLC6A6	SLC6A6	2.723	7.3e-48	up
CD163L1	CD163L1	-2.42257	8.15e-48	down
ETFDH	ETFDH	-1.59523	8.61e-48	down
MRGBP	MRGBP	1.71075	9.03e-48	up
SPINK2	SPINK2	-2.00195	9.22e-48	down
UGP2	UGP2	-1.85744	1e-47	down
AC110995.1	AC110995.1	-1.06348	1.06e-47	down
UNC5C	UNC5C	-1.30644	1.13e-47	down
AC123912.4	AC123912.4	-1.09956	1.44e-47	down
RIPK2	RIPK2	1.67358	1.74e-47	up
TP53INP2	TP53INP2	-2.45568	2.08e-47	down
TRPV3	TRPV3	-1.23732	2.18e-47	down
BEST2	BEST2	-3.66362	2.3e-47	down
SLC26A2	SLC26A2	-4.50255	3.53e-47	down
ADGRL3	ADGRL3	-1.07471	3.59e-47	down
AUNIP	AUNIP	1.78136	4.67e-47	up
TROAP	TROAP	1.90662	5.15e-47	up
POLR1G	POLR1G	1.56617	5.15e-47	up
HTR3E	HTR3E	-1.09458	5.15e-47	down
CTSG	CTSG	-2.95844	6.91e-47	down
NEGR1	NEGR1	-1.68029	9.23e-47	down
XPO5	XPO5	1.38959	9.81e-47	up
CNNM2	CNNM2	-1.1833	1.17e-46	down
NME1	NME1	2.10961	1.19e-46	up
URB2	URB2	1.33499	1.36e-46	up
BYSL	BYSL	1.65216	1.43e-46	up
TMEM41A	TMEM41A	1.18974	1.76e-46	up
CCND1	CCND1	1.88557	1.79e-46	up
ABI3BP	ABI3BP	-2.35033	1.81e-46	down
SNHG16	SNHG16	1.42347	1.92e-46	up
ZFAS1	ZFAS1	2.01777	2.46e-46	up
CPNE7	CPNE7	3.8488	2.47e-46	up
NCAM1	NCAM1	-1.67468	2.59e-46	down
WNT2	WNT2	2.58919	3.19e-46	up
RUVBL1	RUVBL1	1.49119	3.5e-46	up
LINC02884	LINC02884	-1.09964	4.54e-46	down
PIANP	PIANP	-1.18071	5e-46	down
EPHX4	EPHX4	2.86255	5.49e-46	up
ENTPD5	ENTPD5	-2.39614	6.38e-46	down
SOX9	SOX9	2.05335	7.6e-46	up
FAM89A	FAM89A	1.73422	7.76e-46	up
EDN3	EDN3	-3.41154	8.65e-46	down
SCD	SCD	2.79223	8.87e-46	up
EXOSC2	EXOSC2	1.26986	9.13e-46	up
GPAT3	GPAT3	-2.29118	1.07e-45	down
PCSK5	PCSK5	-2.1303	1.1e-45	down
TMEM59L	TMEM59L	-1.51162	1.1e-45	down
P2RY4	P2RY4	-1.07611	1.1e-45	down
SKA3	SKA3	2.07351	1.24e-45	up
CGREF1	CGREF1	2.93123	1.33e-45	up
PYGM	PYGM	-1.83353	1.41e-45	down
FUT1	FUT1	1.9966	1.54e-45	up
NAALADL1	NAALADL1	-2.33029	1.57e-45	down
PDCD4	PDCD4	-1.79697	1.68e-45	down
TMEM37	TMEM37	-2.99254	2.21e-45	down
PDK4	PDK4	-3.02482	2.42e-45	down
DNASE1L3	DNASE1L3	-3.05243	2.43e-45	down
TFAP4	TFAP4	1.41326	2.63e-45	up
LRP8	LRP8	1.61982	2.88e-45	up
HSD17B2	HSD17B2	-3.04672	3.2e-45	down
NOVA1	NOVA1	-1.02326	3.41e-45	down
DKC1	DKC1	1.65711	3.5e-45	up
SLC39A10	SLC39A10	1.85994	4.37e-45	up
NKX2-3	NKX2-3	-2.46985	4.6e-45	down
NR1H4	NR1H4	-2.40572	5.31e-45	down
CNTN4	CNTN4	-1.34217	6e-45	down
AHCYL2	AHCYL2	-2.52826	6.23e-45	down
LARGE2	LARGE2	3.57876	6.66e-45	up
NR3C2	NR3C2	-2.58385	6.92e-45	down
NAAA	NAAA	-1.83744	7.65e-45	down
SNHG1	SNHG1	1.87116	7.77e-45	up
RETSAT	RETSAT	-1.60975	1.15e-44	down
ADCY5	ADCY5	-2.19219	1.2e-44	down
MYOM1	MYOM1	-1.79321	1.24e-44	down
NEBL	NEBL	2.20663	1.27e-44	up
HAND2-AS1	HAND2-AS1	-1.25756	1.5e-44	down
METTL1	METTL1	1.55088	1.73e-44	up
UBE2C	UBE2C	2.24059	1.79e-44	up
AC092723.1	AC092723.1	-1.63293	1.97e-44	down
POLR1B	POLR1B	1.31646	2.62e-44	up
C11orf86	C11orf86	-4.07739	2.68e-44	down
DPF3	DPF3	-1.34725	2.88e-44	down
PUS7	PUS7	1.73855	2.95e-44	up
RHPN1	RHPN1	2.69955	3e-44	up
IGHV3OR16-13	IGHV3OR16-13	-3.22373	3.03e-44	down
MET	MET	1.97297	3.84e-44	up
P2RY12	P2RY12	-1.17343	3.84e-44	down
TGFBI	TGFBI	3.0594	3.97e-44	up
FTSJ1	FTSJ1	1.32769	4.15e-44	up
RDH5	RDH5	-1.30531	5.46e-44	down
RNU6-140P	RNU6-140P	-2.46798	6.41e-44	down
UTP4	UTP4	1.34363	6.7e-44	up
S100A11	S100A11	2.05698	1.22e-43	up
AC092834.1	AC092834.1	-1.95944	1.23e-43	down
TWNK	TWNK	1.5671	1.24e-43	up
RCL1	RCL1	1.21228	1.37e-43	up
GFRA3	GFRA3	-2.08633	1.4e-43	down
GFRA1	GFRA1	-1.8749	1.56e-43	down
ANGPTL1	ANGPTL1	-2.82624	1.65e-43	down
ANK2	ANK2	-1.58599	1.77e-43	down
IGKV2D-30	IGKV2D-30	-2.91282	1.97e-43	down
PTGDR2	PTGDR2	-1.90378	2.04e-43	down
NPTX1	NPTX1	-2.01575	2.25e-43	down
GDF15	GDF15	3.25171	2.57e-43	up
RTKN	RTKN	1.35163	2.79e-43	up
GARS1	GARS1	1.39719	4.2e-43	up
C7	C7	-3.48219	4.52e-43	down
NKRF	NKRF	1.42229	4.64e-43	up
HS3ST6	HS3ST6	-1.13706	4.94e-43	down
CEP72	CEP72	1.72859	5.38e-43	up
SCUBE2	SCUBE2	-1.81789	5.57e-43	down
TPX2	TPX2	2.03688	5.6e-43	up
ZMYND19	ZMYND19	1.50887	6.88e-43	up
ZG16	ZG16	-6.71156	7.72e-43	down
PDE2A	PDE2A	-1.65189	8.59e-43	down
ANLN	ANLN	2.14178	8.68e-43	up
P2RX1	P2RX1	-1.63782	8.83e-43	down
PCOLCE2	PCOLCE2	-2.27472	8.86e-43	down
DHRS11	DHRS11	-2.22808	1.04e-42	down
MMRN1	MMRN1	-2.50639	1.04e-42	down
PLPP1	PLPP1	-1.70407	1.15e-42	down
NR5A2	NR5A2	-2.00472	1.18e-42	down
TMEM132A	TMEM132A	2.22568	1.23e-42	up
TMEM35A	TMEM35A	-2.49342	1.27e-42	down
AEN	AEN	1.49418	1.33e-42	up
VWA2	VWA2	3.16362	1.83e-42	up
SMOX	SMOX	2.15374	1.85e-42	up
GTPBP4	GTPBP4	1.31205	1.86e-42	up
B3GNTL1	B3GNTL1	1.08211	1.86e-42	up
INSL5	INSL5	-3.31036	1.89e-42	down
VIT	VIT	-1.00665	2.69e-42	down
GPM6A	GPM6A	-1.81643	2.72e-42	down
CCNO	CCNO	2.58449	3.08e-42	up
ULBP3	ULBP3	1.68655	3.8e-42	up
LINC02568	LINC02568	-2.11942	4.66e-42	down
AL132642.1	AL132642.1	-1.2333	7.31e-42	down
CSNK1E	CSNK1E	1.20769	8e-42	up
PRR7	PRR7	2.68545	8.08e-42	up
SLC36A1	SLC36A1	-1.55594	8.28e-42	down
ELFN1-AS1	ELFN1-AS1	3.53787	1.72e-41	up
GNAO1	GNAO1	-1.77584	1.81e-41	down
CDK2	CDK2	1.29925	2.03e-41	up
B3GALT5-AS1	B3GALT5-AS1	-1.7917	2.43e-41	down
ADAMDEC1	ADAMDEC1	-3.61603	2.51e-41	down
DPT	DPT	-3.29806	2.64e-41	down
TIMP1	TIMP1	2.20896	3.52e-41	up
DNAI4	DNAI4	-1.44172	3.63e-41	down
GAP43	GAP43	-2.16068	4.57e-41	down
MRPL17	MRPL17	1.42487	4.64e-41	up
KIF20A	KIF20A	1.67845	4.73e-41	up
EPHA7	EPHA7	-1.91285	4.8e-41	down
KLF4	KLF4	-2.46802	5.16e-41	down
CCNF	CCNF	1.53951	5.35e-41	up
NOB1	NOB1	1.43671	5.45e-41	up
PHLDA1	PHLDA1	2.5646	5.54e-41	up
CHODL	CHODL	-1.25945	5.54e-41	down
LAMA1	LAMA1	-1.26983	5.77e-41	down
PLCE1	PLCE1	-1.69407	6.11e-41	down
EZH2	EZH2	1.44957	6.12e-41	up
NTN1	NTN1	-2.09476	6.59e-41	down
LDHD	LDHD	-3.05496	8.91e-41	down
AC095031.1	AC095031.1	-1.29104	9.56e-41	down
PTN	PTN	-2.31421	1.09e-40	down
EXOSC3	EXOSC3	1.0375	1.14e-40	up
TMCC3	TMCC3	-2.08654	1.3e-40	down
P2RY1	P2RY1	-2.19473	1.33e-40	down
EXOSC7	EXOSC7	1.23332	1.37e-40	up
GPT	GPT	-3.07101	1.45e-40	down
SLC4A10	SLC4A10	-1.2023	1.48e-40	down
CTPS1	CTPS1	1.37171	1.56e-40	up
QSOX2	QSOX2	1.37248	1.68e-40	up
AL357054.4	AL357054.4	-1.26447	1.83e-40	down
ARNTL2	ARNTL2	2.05048	1.99e-40	up
POLR2D	POLR2D	1.02291	2.09e-40	up
SLC12A8	SLC12A8	1.27736	2.39e-40	up
METTL7A	METTL7A	-2.5074	2.51e-40	down
RRP12	RRP12	1.51086	2.53e-40	up
ASB2	ASB2	-2.15317	2.75e-40	down
P2RY14	P2RY14	-2.05663	2.94e-40	down
RBM28	RBM28	1.13612	3.17e-40	up
MT1H	MT1H	-3.91157	3.42e-40	down
MTHFD2	MTHFD2	1.63096	3.81e-40	up
IGKV1OR9-2	IGKV1OR9-2	-1.25655	4.37e-40	down
BTNL8	BTNL8	-3.33204	4.76e-40	down
CBX4	CBX4	1.62066	4.82e-40	up
FUCA1	FUCA1	-1.58772	4.82e-40	down
TTC26	TTC26	1.44674	5.1e-40	up
PUS1	PUS1	1.58578	5.11e-40	up
RFC3	RFC3	1.90926	5.6e-40	up
HAPLN1	HAPLN1	-1.55552	6.87e-40	down
ENOPH1	ENOPH1	1.22054	7.6e-40	up
ACBD6	ACBD6	1.05037	9.45e-40	up
LDB3	LDB3	-1.85932	9.87e-40	down
ATP11A	ATP11A	1.97597	9.92e-40	up
CITED2	CITED2	-1.57176	1.12e-39	down
RUNDC3B	RUNDC3B	-1.56119	1.24e-39	down
TAGLN3	TAGLN3	-1.48244	1.25e-39	down
MAPK4	MAPK4	-1.00465	1.64e-39	down
CSE1L	CSE1L	1.7142	1.64e-39	up
RCN1	RCN1	1.51912	1.73e-39	up
IGSF10	IGSF10	-1.01072	1.74e-39	down
CDCA3	CDCA3	1.56867	1.93e-39	up
FHL1	FHL1	-2.89235	2.09e-39	down
SCNN1G	SCNN1G	-1.78221	2.19e-39	down
ENTR1	ENTR1	1.34768	2.52e-39	up
KIF18B	KIF18B	1.75418	2.6e-39	up
EPB41L3	EPB41L3	-2.49617	2.88e-39	down
CMSS1	CMSS1	1.44945	3.88e-39	up
FJX1	FJX1	1.97809	4.67e-39	up
INHBA	INHBA	3.18348	4.69e-39	up
CNTN3	CNTN3	-1.72989	4.84e-39	down
KAT2A	KAT2A	1.66351	5.6e-39	up
CCBE1	CCBE1	-1.64546	5.67e-39	down
WDR77	WDR77	1.59253	5.67e-39	up
VEGFA	VEGFA	1.60174	6e-39	up
TSPAN7	TSPAN7	-2.70272	6.23e-39	down
RMDN2	RMDN2	-1.41031	7.18e-39	down
CCT6A	CCT6A	1.36156	8.16e-39	up
CPM	CPM	-2.30773	9.09e-39	down
VIP	VIP	-3.49704	1e-38	down
NOP16	NOP16	1.43199	1.17e-38	up
ANPEP	ANPEP	-4.49961	1.26e-38	down
PAQR4	PAQR4	1.9156	1.39e-38	up
MFSD12	MFSD12	1.62827	1.41e-38	up
SNTB1	SNTB1	2.13062	1.49e-38	up
ADH1C	ADH1C	-5.01629	1.76e-38	down
ENHO	ENHO	-1.50473	1.78e-38	down
CNN2	CNN2	1.41929	1.81e-38	up
SNHG17	SNHG17	1.92256	1.89e-38	up
ASPG	ASPG	-1.66341	1.92e-38	down
DHRS9	DHRS9	-3.89756	2.05e-38	down
MSX2	MSX2	3.2534	2.09e-38	up
FGFBP2	FGFBP2	-1.26163	2.33e-38	down
CASQ2	CASQ2	-2.90081	2.36e-38	down
SHCBP1	SHCBP1	1.41691	2.42e-38	up
CASP7	CASP7	-1.46128	2.77e-38	down
DCUN1D5	DCUN1D5	1.28862	3.19e-38	up
NTMT1	NTMT1	1.36936	3.58e-38	up
ZNF121	ZNF121	1.63944	3.71e-38	up
PADI2	PADI2	-3.57291	3.99e-38	down
TTLL6	TTLL6	-1.4999	4.09e-38	down
SIM2	SIM2	2.19212	4.12e-38	up
PSAT1	PSAT1	2.63264	4.25e-38	up
WDR4	WDR4	1.57038	4.51e-38	up
PLAAT2	PLAAT2	-2.83774	4.97e-38	down
TNFRSF17	TNFRSF17	-3.07032	5.13e-38	down
RRM2	RRM2	1.72249	5.76e-38	up
SOX4	SOX4	1.8152	5.81e-38	up
DISP2	DISP2	-1.3678	6.5e-38	down
SULT1A1	SULT1A1	-1.91618	6.9e-38	down
RAN	RAN	1.2813	7.11e-38	up
SCIN	SCIN	-2.37898	8.07e-38	down
PLEKHN1	PLEKHN1	1.80629	8.1e-38	up
XRCC2	XRCC2	1.64378	8.55e-38	up
AC021613.3	AC021613.3	-1.17812	9.02e-38	down
AL359736.2	AL359736.2	-1.06287	9.31e-38	down
WDR43	WDR43	1.4249	9.4e-38	up
AL353572.4	AL353572.4	-1.86335	9.91e-38	down
APLN	APLN	2.25325	1.05e-37	up
CBX2	CBX2	2.37832	1.54e-37	up
DCLK1	DCLK1	-1.16733	1.81e-37	down
SCUBE1	SCUBE1	-1.12886	2.18e-37	down
ATP13A4	ATP13A4	-1.22597	2.39e-37	down
DSCC1	DSCC1	1.89913	2.75e-37	up
TEX10	TEX10	1.1489	2.8e-37	up
ATP1B2	ATP1B2	-1.24329	3.12e-37	down
DDX55	DDX55	1.18486	3.21e-37	up
PDZRN4	PDZRN4	-1.80414	3.22e-37	down
CLEC10A	CLEC10A	-2.42943	3.37e-37	down
ANKRD13B	ANKRD13B	2.02367	3.5e-37	up
CCDC69	CCDC69	-2.31284	3.71e-37	down
IGKV2D-28	IGKV2D-28	-3.11761	3.71e-37	down
ZNF692	ZNF692	1.54547	4.11e-37	up
TCF21	TCF21	-1.58079	4.21e-37	down
IARS1	IARS1	1.32072	4.3e-37	up
CD44	CD44	1.52265	4.57e-37	up
TGIF2	TGIF2	1.90076	4.8e-37	up
GGTA1	GGTA1	-1.5885	4.81e-37	down
RPL15P21	RPL15P21	-1.00256	6.08e-37	down
MMP7	MMP7	4.82096	6.6e-37	up
MADCAM1	MADCAM1	-1.79466	6.76e-37	down
JAM2	JAM2	-1.90131	7.03e-37	down
MT1F	MT1F	-2.68608	7.4e-37	down
NCAPG2	NCAPG2	1.44968	8.08e-37	up
PPA1	PPA1	1.39468	9.19e-37	up
EYA2	EYA2	-2.60779	9.55e-37	down
MMP11	MMP11	3.60046	1.06e-36	up
ADTRP	ADTRP	-3.44288	1.13e-36	down
CBFB	CBFB	1.50624	1.18e-36	up
WDR74	WDR74	1.30787	1.21e-36	up
TMEM97	TMEM97	1.72893	1.27e-36	up
SAPCD2	SAPCD2	2.13828	1.47e-36	up
PTGS1	PTGS1	-2.23889	1.54e-36	down
TTLL4	TTLL4	1.1915	1.66e-36	up
DDX56	DDX56	1.22188	1.82e-36	up
SCN4B	SCN4B	-1.32497	1.89e-36	down
TRIM29	TRIM29	3.28972	1.93e-36	up
KIF2C	KIF2C	1.6182	2.01e-36	up
ADAMTSL3	ADAMTSL3	-1.57156	2.06e-36	down
SHB	SHB	1.23377	2.14e-36	up
UBE2T	UBE2T	1.69137	2.18e-36	up
MYC	MYC	2.04487	2.18e-36	up
BMP5	BMP5	-1.96898	2.28e-36	down
TNS4	TNS4	3.16544	2.41e-36	up
PDE7B	PDE7B	-1.03392	2.85e-36	down
SLC25A23	SLC25A23	-1.55441	3e-36	down
AP000866.2	AP000866.2	-1.33007	4.11e-36	down
RCC2	RCC2	1.09773	4.21e-36	up
TOMM34	TOMM34	1.8204	4.41e-36	up
NMB	NMB	1.8366	4.94e-36	up
SULT2B1	SULT2B1	2.7266	6.07e-36	up
SLC22A18AS	SLC22A18AS	-1.85292	7.36e-36	down
FXYD5	FXYD5	2.07662	7.57e-36	up
PPAT	PPAT	1.57788	7.86e-36	up
SCG3	SCG3	-1.4863	8.84e-36	down
IGHV3OR16-9	IGHV3OR16-9	-2.63412	8.86e-36	down
HPGD	HPGD	-3.0071	9.78e-36	down
BUB1	BUB1	1.57828	9.84e-36	up
CD36	CD36	-2.13916	1.01e-35	down
MMP28	MMP28	-2.73605	1.13e-35	down
ACTR3B	ACTR3B	1.10721	1.13e-35	up
MACC1	MACC1	2.20854	1.3e-35	up
ITGA8	ITGA8	-1.38952	1.35e-35	down
CHP2	CHP2	-4.70622	1.38e-35	down
C1orf115	C1orf115	-2.22142	1.41e-35	down
BMX	BMX	-1.78178	1.48e-35	down
PPIL1	PPIL1	1.3633	1.48e-35	up
CLPB	CLPB	1.01761	1.54e-35	up
FAM163B	FAM163B	-1.21647	1.77e-35	down
IGHV3OR16-6	IGHV3OR16-6	-2.11483	1.78e-35	down
HAUS5	HAUS5	1.23526	1.85e-35	up
ENDOD1	ENDOD1	-1.38023	2.16e-35	down
E2F1	E2F1	1.85686	2.32e-35	up
SF3B3	SF3B3	1.11237	2.32e-35	up
PDE9A	PDE9A	-2.46875	2.57e-35	down
TRANK1	TRANK1	-1.75329	2.58e-35	down
METTL24	METTL24	-1.36182	2.67e-35	down
SETD6	SETD6	1.01314	3.04e-35	up
CENPA	CENPA	1.56821	3.05e-35	up
HROB	HROB	1.36951	3.26e-35	up
PUM3	PUM3	1.32894	3.42e-35	up
CXCL12	CXCL12	-2.52072	3.43e-35	down
SMYD3	SMYD3	1.08863	3.52e-35	up
AGTR1	AGTR1	-1.57736	3.9e-35	down
SRPX	SRPX	-2.40984	4.06e-35	down
NEFL	NEFL	-1.73992	4.18e-35	down
AC005180.1	AC005180.1	-1.31613	4.29e-35	down
UGT2A3	UGT2A3	-4.09534	4.44e-35	down
ZPR1	ZPR1	1.01303	4.61e-35	up
GRAMD2B	GRAMD2B	-1.30265	4.79e-35	down
WDR62	WDR62	1.4357	5.02e-35	up
MEP1AP4	MEP1AP4	-1.19839	5.33e-35	down
LINC02057	LINC02057	-1.16919	5.76e-35	down
PRR11	PRR11	1.49062	6.07e-35	up
PLCL2	PLCL2	-2.0647	6.34e-35	down
IRAG2	IRAG2	-1.56451	6.49e-35	down
KPNA2	KPNA2	1.45873	6.55e-35	up
UHRF1	UHRF1	1.80449	6.84e-35	up
SLC26A3	SLC26A3	-6.15009	7.18e-35	down
MCM10	MCM10	1.57135	8.71e-35	up
CDC45	CDC45	1.75347	8.82e-35	up
TGIF1	TGIF1	1.23157	8.83e-35	up
TEF	TEF	-1.5193	9.64e-35	down
CHL1	CHL1	-1.44035	9.93e-35	down
NOP56	NOP56	1.535	1.11e-34	up
NUTF2	NUTF2	1.19235	1.13e-34	up
PRELID3A	PRELID3A	1.35003	1.21e-34	up
ABHD3	ABHD3	-1.64461	1.21e-34	down
MELK	MELK	1.61885	1.25e-34	up
SELENOP	SELENOP	-3.10113	1.38e-34	down
CKS2	CKS2	1.73437	1.41e-34	up
HAND2	HAND2	-2.19266	1.44e-34	down
LINC00940	LINC00940	-1.0363	1.54e-34	down
CDCA5	CDCA5	1.65637	1.55e-34	up
AC034105.1	AC034105.1	-2.49331	1.6e-34	down
XPNPEP3	XPNPEP3	1.09142	1.69e-34	up
ZZEF1	ZZEF1	-1.44676	1.72e-34	down
NEK2	NEK2	1.5816	1.73e-34	up
LGALS9C	LGALS9C	-2.30415	1.82e-34	down
ASAP3	ASAP3	-1.68467	1.85e-34	down
SNHG12	SNHG12	1.38464	1.89e-34	up
IGKV3OR2-268	IGKV3OR2-268	-2.83699	1.92e-34	down
CAVIN2	CAVIN2	-2.40044	2e-34	down
KIF23	KIF23	1.45668	2.07e-34	up
C19orf48	C19orf48	1.91168	2.14e-34	up
PRDX6	PRDX6	-1.17424	2.19e-34	down
MALL	MALL	-2.26264	2.26e-34	down
CDCA4	CDCA4	1.52219	2.3e-34	up
SEC14L2	SEC14L2	1.41201	2.39e-34	up
CAD	CAD	1.50539	2.69e-34	up
FANCA	FANCA	1.35925	2.97e-34	up
CEP55	CEP55	1.78868	2.99e-34	up
EVA1A	EVA1A	2.53665	3.3e-34	up
MORN5	MORN5	-2.01541	3.38e-34	down
TCEAL2	TCEAL2	-1.59357	3.39e-34	down
KIAA0513	KIAA0513	-1.68444	3.61e-34	down
BEND5	BEND5	-1.24203	3.73e-34	down
ZBTB16	ZBTB16	-1.6622	3.81e-34	down
NUP43	NUP43	1.08326	3.81e-34	up
RBFOX3	RBFOX3	-1.332	3.96e-34	down
CXCL3	CXCL3	2.96004	4.09e-34	up
PPP2R3A	PPP2R3A	-1.57112	4.2e-34	down
CHGB	CHGB	-2.38417	4.67e-34	down
CMTM8	CMTM8	1.41357	5.16e-34	up
NUGGC	NUGGC	-1.23129	5.39e-34	down
IGKV1D-33	IGKV1D-33	-2.76865	5.91e-34	down
AC005180.2	AC005180.2	-1.51537	6.09e-34	down
RFWD3	RFWD3	1.14755	6.8e-34	up
AMPD2	AMPD2	1.19257	7.09e-34	up
TXNRD3	TXNRD3	1.1908	7.31e-34	up
PSMD14	PSMD14	1.12983	7.31e-34	up
CPNE5	CPNE5	-1.55504	7.61e-34	down
CST1	CST1	4.83288	7.73e-34	up
PRPF4	PRPF4	1.04612	9.63e-34	up
SFRP5	SFRP5	-1.80687	1.08e-33	down
CDC14A	CDC14A	-1.30741	1.08e-33	down
CNGA3	CNGA3	-1.15455	1.1e-33	down
RGS16	RGS16	2.16678	1.13e-33	up
IGKV2-28	IGKV2-28	-3.02653	1.24e-33	down
FCER2	FCER2	-1.61469	1.26e-33	down
TRAP1	TRAP1	1.48368	1.28e-33	up
GRAMD1A	GRAMD1A	1.62389	1.3e-33	up
ADAMTSL1	ADAMTSL1	-1.26692	1.32e-33	down
EEF1AKMT4	EEF1AKMT4	1.68632	1.4e-33	up
NDE1	NDE1	1.07866	1.47e-33	up
SLC9A9	SLC9A9	-1.59548	1.49e-33	down
GGCT	GGCT	1.40036	1.5e-33	up
PRKCB	PRKCB	-1.67393	1.62e-33	down
RBPMS2	RBPMS2	-2.39708	1.67e-33	down
NOM1	NOM1	1.04285	1.71e-33	up
HSD11B2	HSD11B2	-2.46782	1.73e-33	down
CCT2	CCT2	1.24817	1.89e-33	up
MIR1-1HG-AS1	MIR1-1HG-AS1	-1.07719	1.98e-33	down
VAT1L	VAT1L	-1.44958	2.06e-33	down
ZNF74	ZNF74	1.16968	2.06e-33	up
SECTM1	SECTM1	-2.98543	2.07e-33	down
WDR12	WDR12	1.16387	2.08e-33	up
TRIM40	TRIM40	-2.05271	2.17e-33	down
TESC	TESC	3.73493	2.35e-33	up
CYP2B7P	CYP2B7P	-1.21172	2.37e-33	down
PBLD	PBLD	-2.0939	2.51e-33	down
RANBP1	RANBP1	1.273	2.56e-33	up
ACADS	ACADS	-2.05884	2.66e-33	down
CCNB1	CCNB1	1.71682	2.91e-33	up
CTHRC1	CTHRC1	3.17943	3.59e-33	up
MXI1	MXI1	-1.32404	3.65e-33	down
FAM151A	FAM151A	-1.26741	3.9e-33	down
STBD1	STBD1	-1.01265	4.11e-33	down
RAD54L	RAD54L	1.43506	4.39e-33	up
SMYD5	SMYD5	1.21	4.62e-33	up
DGAT2	DGAT2	1.85885	4.95e-33	up
PNO1	PNO1	1.31822	5.93e-33	up
C1QTNF7	C1QTNF7	-1.48436	6.05e-33	down
SPPL2A	SPPL2A	-1.33904	6.39e-33	down
AC021218.1	AC021218.1	2.53792	6.72e-33	up
PBX4	PBX4	1.41172	6.75e-33	up
ARMC10	ARMC10	1.19574	6.76e-33	up
EME1	EME1	1.24839	6.84e-33	up
CASC19	CASC19	2.09774	7.3e-33	up
GPT2	GPT2	1.65825	7.84e-33	up
GTF3A	GTF3A	1.86358	7.89e-33	up
AURKA	AURKA	1.65997	8e-33	up
GINS1	GINS1	1.76039	8.45e-33	up
SNHG3	SNHG3	1.57854	8.49e-33	up
CYP27B1	CYP27B1	1.35376	8.76e-33	up
ECT2	ECT2	1.91863	9.15e-33	up
SPATA33	SPATA33	1.07749	9.28e-33	up
PPIH	PPIH	1.0774	9.55e-33	up
SUGCT	SUGCT	-1.66817	1.08e-32	down
ITM2C	ITM2C	-2.33476	1.09e-32	down
MYH11	MYH11	-4.08232	1.12e-32	down
PAICS	PAICS	1.43878	1.18e-32	up
C2CD4A	C2CD4A	3.11698	1.19e-32	up
IGHV3OR16-10	IGHV3OR16-10	-1.62293	1.23e-32	down
VPS9D1-AS1	VPS9D1-AS1	2.18738	1.26e-32	up
SORD	SORD	1.41842	1.29e-32	up
CDC6	CDC6	1.70938	1.33e-32	up
ADORA3	ADORA3	-1.41644	1.39e-32	down
GTSE1	GTSE1	1.44236	1.39e-32	up
BIRC5	BIRC5	1.67574	1.52e-32	up
CEACAM7	CEACAM7	-5.19758	1.56e-32	down
GNG8	GNG8	-1.65379	1.6e-32	down
FGL2	FGL2	-2.53272	1.65e-32	down
CENPN	CENPN	1.30319	1.68e-32	up
RFC4	RFC4	1.3526	1.68e-32	up
PLXNA1	PLXNA1	1.40567	1.85e-32	up
PYCR1	PYCR1	1.94127	2.13e-32	up
MIER3	MIER3	-1.62259	2.2e-32	down
SGK1	SGK1	-2.05193	2.3e-32	down
CD209	CD209	-1.89688	2.38e-32	down
ANKZF1	ANKZF1	1.08698	2.4e-32	up
XPOT	XPOT	1.49226	2.5e-32	up
HSP90AB1	HSP90AB1	1.28038	2.61e-32	up
DLGAP1-AS2	DLGAP1-AS2	1.81741	2.73e-32	up
SPC24	SPC24	1.36917	3.04e-32	up
IGKV3D-7	IGKV3D-7	-1.59129	3.11e-32	down
NIBAN1	NIBAN1	-2.30363	3.14e-32	down
IGKV1OR2-11	IGKV1OR2-11	-1.63514	3.18e-32	down
CNNM4	CNNM4	-1.39311	3.18e-32	down
EIF3B	EIF3B	1.29479	3.2e-32	up
TTC22	TTC22	-1.4102	3.38e-32	down
CELSR1	CELSR1	1.90734	3.56e-32	up
BEX1	BEX1	-1.98883	3.84e-32	down
GALNT6	GALNT6	1.90854	4.4e-32	up
UBE2S	UBE2S	1.813	4.72e-32	up
PTPRH	PTPRH	-1.94542	4.91e-32	down
CXCL1	CXCL1	3.04775	5.35e-32	up
AC026401.3	AC026401.3	1.35713	5.68e-32	up
RHBDF2	RHBDF2	1.54064	5.69e-32	up
FANCI	FANCI	1.40163	5.71e-32	up
CLDN2	CLDN2	4.9029	6.05e-32	up
SLC23A1	SLC23A1	-1.85517	6.08e-32	down
UGDH	UGDH	-1.60202	6.65e-32	down
KIF4A	KIF4A	1.50621	6.93e-32	up
DDIAS	DDIAS	1.56384	7.13e-32	up
WDR75	WDR75	1.25472	7.79e-32	up
LPAR1	LPAR1	-1.96794	8.23e-32	down
NOL6	NOL6	1.21556	8.62e-32	up
C1orf109	C1orf109	1.04638	8.79e-32	up
CHAF1B	CHAF1B	1.32335	9.23e-32	up
ARHGAP44	ARHGAP44	-1.88861	9.9e-32	down
C5orf34	C5orf34	1.19002	9.9e-32	up
ADAT2	ADAT2	1.33382	1.04e-31	up
SEMA6A	SEMA6A	-2.25291	1.12e-31	down
DIAPH3	DIAPH3	1.51457	1.13e-31	up
PPRC1	PPRC1	1.20201	1.14e-31	up
AL353801.1	AL353801.1	-1.03555	1.22e-31	down
EXO1	EXO1	1.52699	1.32e-31	up
ANKS6	ANKS6	1.13688	1.51e-31	up
KCNK3	KCNK3	-1.2504	1.59e-31	down
AC135068.3	AC135068.3	-1.94147	1.61e-31	down
RECQL4	RECQL4	2.05218	1.75e-31	up
SMYD2	SMYD2	1.04569	1.88e-31	up
JPH1	JPH1	1.7133	1.91e-31	up
PMAIP1	PMAIP1	1.90313	1.92e-31	up
TRHDE	TRHDE	-1.01975	1.97e-31	down
NOP14	NOP14	1.14786	2e-31	up
CCNE1	CCNE1	1.54061	2.2e-31	up
DBNDD1	DBNDD1	2.11873	2.26e-31	up
CHRDL1	CHRDL1	-3.20034	2.41e-31	down
BLACAT1	BLACAT1	1.99812	2.41e-31	up
DPEP1	DPEP1	4.96729	2.45e-31	up
IGKV1OR2-3	IGKV1OR2-3	-1.665	2.49e-31	down
CCDC86	CCDC86	1.45686	2.56e-31	up
S100P	S100P	2.99118	2.59e-31	up
TMOD1	TMOD1	-1.658	2.72e-31	down
CORO2B	CORO2B	-1.33311	3.04e-31	down
PGM5	PGM5	-2.71837	3.24e-31	down
GPX3	GPX3	-2.42743	3.26e-31	down
LRRC19	LRRC19	-2.873	3.29e-31	down
FMO4	FMO4	-1.38516	3.3e-31	down
FBXO41	FBXO41	1.65985	3.41e-31	up
MLXIPL	MLXIPL	2.68103	3.82e-31	up
FOXP4-AS1	FOXP4-AS1	1.80572	3.99e-31	up
FABP2	FABP2	-3.30409	4.2e-31	down
FAM166C	FAM166C	2.07956	4.2e-31	up
TMEM255A	TMEM255A	-1.16885	4.47e-31	down
FOSL1	FOSL1	2.75509	4.56e-31	up
SMPD1	SMPD1	-1.66461	5.05e-31	down
HHLA2	HHLA2	-2.92092	5.07e-31	down
KCNMA1	KCNMA1	-1.62101	5.13e-31	down
RACGAP1	RACGAP1	1.28621	5.27e-31	up
C1orf112	C1orf112	1.12741	5.47e-31	up
SIGLEC8	SIGLEC8	-1.19157	5.59e-31	down
GMPS	GMPS	1.08473	5.8e-31	up
RELN	RELN	-1.04222	5.94e-31	down
TCF7	TCF7	1.7753	6.13e-31	up
NONO	NONO	1.07298	6.25e-31	up
MELTF-AS1	MELTF-AS1	1.51213	6.93e-31	up
ACOX1	ACOX1	-1.23733	7.69e-31	down
CFAP157	CFAP157	1.00693	7.95e-31	up
PDCD5	PDCD5	1.237	8.14e-31	up
SLIT3	SLIT3	-1.92963	8.49e-31	down
BTNL3	BTNL3	-2.99631	9.22e-31	down
NCAPH	NCAPH	1.32918	9.22e-31	up
PSRC1	PSRC1	1.38601	9.35e-31	up
SHMT2	SHMT2	1.59582	9.43e-31	up
STX1A	STX1A	1.61485	9.49e-31	up
CENPH	CENPH	1.44097	9.64e-31	up
TLR3	TLR3	-1.68787	9.87e-31	down
GNA11	GNA11	-1.4262	1.04e-30	down
RPUSD4	RPUSD4	1.01421	1.08e-30	up
YTHDF1	YTHDF1	1.16696	1.26e-30	up
PTPN21	PTPN21	-1.13225	1.27e-30	down
RRS1	RRS1	1.51349	1.27e-30	up
SNRPF	SNRPF	1.30741	1.27e-30	up
CBX7	CBX7	-1.36451	1.29e-30	down
ACACB	ACACB	-1.43197	1.39e-30	down
SPATA12	SPATA12	1.16069	1.44e-30	up
SLCO2A1	SLCO2A1	-2.06834	1.45e-30	down
CKAP2L	CKAP2L	1.4505	1.47e-30	up
UGT1A1	UGT1A1	-1.19202	1.47e-30	down
BCAR3	BCAR3	-1.18546	1.49e-30	down
LINC02038	LINC02038	-1.52171	1.49e-30	down
CNTN1	CNTN1	-1.33302	1.51e-30	down
SND1	SND1	1.1388	1.6e-30	up
TMEM147-AS1	TMEM147-AS1	1.29882	1.7e-30	up
CREB3L3	CREB3L3	-2.1483	1.84e-30	down
IGHV3OR16-15	IGHV3OR16-15	-1.36692	1.85e-30	down
POP1	POP1	1.36452	1.89e-30	up
TRMT1	TRMT1	1.42707	2.08e-30	up
NAT10	NAT10	1.21504	2.13e-30	up
SLC25A20	SLC25A20	-1.36427	2.27e-30	down
RPP40	RPP40	1.38871	2.39e-30	up
ANK3	ANK3	-1.09976	2.41e-30	down
FANCD2	FANCD2	1.21001	2.45e-30	up
CEBPB	CEBPB	1.53621	2.69e-30	up
MTFR2	MTFR2	1.42106	2.96e-30	up
CEACAM1	CEACAM1	-2.10449	3.01e-30	down
CDK5RAP1	CDK5RAP1	1.14822	3.03e-30	up
SYNM	SYNM	-3.18809	3.09e-30	down
AKR1B10	AKR1B10	-3.74135	3.18e-30	down
IGKV1-39	IGKV1-39	-3.40704	3.52e-30	down
CHP1	CHP1	-1.18811	3.7e-30	down
MCM3	MCM3	1.25514	3.83e-30	up
LYAR	LYAR	1.50652	4.2e-30	up
IQCN	IQCN	-1.02787	4.34e-30	down
GRIK5	GRIK5	-1.2767	4.4e-30	down
PLAC8	PLAC8	-3.30787	4.44e-30	down
PLEKHA8P1	PLEKHA8P1	1.24042	5.19e-30	up
GPD1L	GPD1L	-1.26262	5.78e-30	down
NCAPD3	NCAPD3	1.16663	5.81e-30	up
EFHC2	EFHC2	-1.02047	5.86e-30	down
TRAIP	TRAIP	1.20973	5.9e-30	up
PALB2	PALB2	1.04975	5.94e-30	up
IGHV3OR16-11	IGHV3OR16-11	-1.46642	5.99e-30	down
PRMT3	PRMT3	1.30137	6.1e-30	up
CIPC	CIPC	-1.00999	6.2e-30	down
THRB	THRB	-1.78014	6.94e-30	down
HM13	HM13	1.30606	7.09e-30	up
PLAU	PLAU	2.09772	7.3e-30	up
IMPDH1	IMPDH1	1.66916	7.67e-30	up
RCAN2	RCAN2	-1.70029	8.04e-30	down
ODF2	ODF2	1.02759	8.12e-30	up
DPH7	DPH7	1.00966	8.17e-30	up
DONSON	DONSON	1.12236	8.53e-30	up
SULT1B1	SULT1B1	-2.95377	8.76e-30	down
CCNB1IP1	CCNB1IP1	1.29615	8.79e-30	up
CPNE8	CPNE8	-1.75597	9.1e-30	down
SHISAL1	SHISAL1	-1.58273	9.12e-30	down
HACD3	HACD3	1.24057	9.15e-30	up
NFXL1	NFXL1	1.10493	9.15e-30	up
TNFRSF10B	TNFRSF10B	1.39232	9.7e-30	up
MYOCD	MYOCD	-1.77173	9.8e-30	down
PCID2	PCID2	1.22433	1.01e-29	up
ALKAL2	ALKAL2	-1.2824	1.08e-29	down
MYBL2	MYBL2	2.13194	1.11e-29	up
SPINDOC	SPINDOC	1.50937	1.26e-29	up
TEDC2	TEDC2	1.5531	1.27e-29	up
EXOSC8	EXOSC8	1.28439	1.28e-29	up
TLCD3A	TLCD3A	1.47835	1.36e-29	up
IGKV1D-39	IGKV1D-39	-3.62282	1.38e-29	down
AP001107.5	AP001107.5	-1.18191	1.38e-29	down
BCAS1	BCAS1	-2.65529	1.52e-29	down
NEU4	NEU4	-2.37145	1.52e-29	down
NIT2	NIT2	1.04674	1.58e-29	up
MYLK	MYLK	-2.58466	1.79e-29	down
NOP58	NOP58	1.35237	1.86e-29	up
LIF	LIF	1.75266	1.9e-29	up
RAD18	RAD18	1.12525	2.01e-29	up
TOP1MT	TOP1MT	1.75391	2.05e-29	up
SLC5A6	SLC5A6	1.79245	2.09e-29	up
HIGD1A	HIGD1A	-1.5167	2.09e-29	down
FCRLA	FCRLA	-1.49436	2.11e-29	down
GNL3	GNL3	1.32721	2.11e-29	up
NR2C2AP	NR2C2AP	1.29282	2.28e-29	up
FBLIM1	FBLIM1	-1.12846	2.35e-29	down
AC142381.1	AC142381.1	-2.37991	2.41e-29	down
PA2G4	PA2G4	1.17117	2.43e-29	up
THUMPD2	THUMPD2	1.06018	2.72e-29	up
LMOD1	LMOD1	-2.94049	2.85e-29	down
CLBA1	CLBA1	1.14384	2.86e-29	up
TUBAL3	TUBAL3	-2.61172	3e-29	down
LYPD8	LYPD8	-4.4772	3.02e-29	down
AC130371.2	AC130371.2	-1.38878	3.06e-29	down
AC144831.1	AC144831.1	-1.03638	3.09e-29	down
CENPI	CENPI	1.38125	3.16e-29	up
SMIM14	SMIM14	-1.62224	3.34e-29	down
PINK1	PINK1	-1.19338	3.35e-29	down
SUV39H2	SUV39H2	1.22053	3.38e-29	up
NOLC1	NOLC1	1.27627	3.5e-29	up
AP1S3	AP1S3	1.41161	3.81e-29	up
NLE1	NLE1	1.31006	3.86e-29	up
LINC00582	LINC00582	-1.06655	4.18e-29	down
RPS17	RPS17	1.27426	4.33e-29	up
TTYH3	TTYH3	1.60024	4.72e-29	up
MARCHF9	MARCHF9	1.07114	4.73e-29	up
MOGAT2	MOGAT2	-3.14085	4.97e-29	down
ALKBH2	ALKBH2	1.32818	5e-29	up
SIGMAR1	SIGMAR1	1.30465	5.35e-29	up
CPOX	CPOX	1.0745	5.45e-29	up
DCAF13	DCAF13	1.37362	5.96e-29	up
NKD2	NKD2	3.03145	6.06e-29	up
MSX1	MSX1	2.19604	6.29e-29	up
MT1G	MT1G	-3.61015	6.33e-29	down
EEF1E1	EEF1E1	1.26913	6.5e-29	up
STRIP2	STRIP2	1.57804	6.8e-29	up
KCNN3	KCNN3	-1.04271	6.88e-29	down
HMCN2	HMCN2	-1.7386	7.01e-29	down
AC092718.4	AC092718.4	1.41317	7.2e-29	up
LMO3	LMO3	-1.68055	7.21e-29	down
PABPC1L	PABPC1L	2.36089	7.94e-29	up
POLR1E	POLR1E	1.04582	7.99e-29	up
CDCA7	CDCA7	1.80579	8.04e-29	up
RAE1	RAE1	1.39054	8.86e-29	up
NUF2	NUF2	1.67812	9.11e-29	up
INA	INA	-1.2547	9.15e-29	down
CSTF1	CSTF1	1.00224	9.49e-29	up
ZBTB7B	ZBTB7B	-1.29507	9.57e-29	down
SFXN3	SFXN3	1.25989	9.84e-29	up
TDP2	TDP2	-1.64305	9.97e-29	down
CKAP2	CKAP2	1.60031	1.02e-28	up
C2orf15	C2orf15	1.19671	1.03e-28	up
UTP14A	UTP14A	1.43827	1.11e-28	up
CCT3	CCT3	1.15061	1.12e-28	up
SYNPO2	SYNPO2	-2.90585	1.12e-28	down
ATIC	ATIC	1.19403	1.2e-28	up
HSPD1	HSPD1	1.46054	1.25e-28	up
VSIR	VSIR	-1.53762	1.25e-28	down
MNX1-AS1	MNX1-AS1	1.71278	1.26e-28	up
TMEM171	TMEM171	-2.28096	1.33e-28	down
CLIC5	CLIC5	-1.91787	1.42e-28	down
PRDX4	PRDX4	1.46307	1.48e-28	up
SRPRB	SRPRB	1.05095	1.68e-28	up
DHX34	DHX34	1.31793	1.68e-28	up
ADRB2	ADRB2	-1.26494	1.68e-28	down
TAF1D	TAF1D	1.43095	1.72e-28	up
CDK4	CDK4	1.47369	1.86e-28	up
GNPDA1	GNPDA1	1.10057	1.88e-28	up
URB1	URB1	1.1375	1.9e-28	up
EIF2S2	EIF2S2	1.28042	2.06e-28	up
SNHG4	SNHG4	1.67548	2.14e-28	up
SGCA	SGCA	-1.89187	2.15e-28	down
PVT1	PVT1	1.33119	2.16e-28	up
LYNX1	LYNX1	-1.48786	2.22e-28	down
CDHR5	CDHR5	-2.48659	2.23e-28	down
ITM2A	ITM2A	-2.10103	2.27e-28	down
PCSK9	PCSK9	2.71927	2.35e-28	up
RNF43	RNF43	2.24785	2.45e-28	up
RP9P	RP9P	1.11762	2.58e-28	up
CHEK1	CHEK1	1.36593	2.66e-28	up
C7orf31	C7orf31	-1.41894	2.75e-28	down
JADE3	JADE3	1.36349	2.81e-28	up
TARBP1	TARBP1	1.32404	2.83e-28	up
DAAM2	DAAM2	-1.23215	2.93e-28	down
MRPS23	MRPS23	1.17887	2.97e-28	up
MARCHF8	MARCHF8	-1.13169	3.02e-28	down
B3GALT5	B3GALT5	-2.66961	3.03e-28	down
MAD2L1	MAD2L1	1.61265	3.03e-28	up
SPC25	SPC25	1.36259	3.22e-28	up
FGFRL1	FGFRL1	2.01079	3.47e-28	up
SH2D6	SH2D6	-1.30621	3.65e-28	down
STUM	STUM	-1.77852	3.74e-28	down
ARHGEF39	ARHGEF39	1.14399	3.76e-28	up
CHCHD6	CHCHD6	1.2589	3.83e-28	up
CCDC68	CCDC68	-1.89647	3.96e-28	down
C1orf210	C1orf210	-1.43127	4.06e-28	down
FCER1A	FCER1A	-1.77115	4.15e-28	down
IGKV1OR22-1	IGKV1OR22-1	-2.11229	4.35e-28	down
SYNPO	SYNPO	-1.55462	4.44e-28	down
PLPP3	PLPP3	-1.26772	4.46e-28	down
PKMYT1	PKMYT1	1.80388	4.56e-28	up
RNF150	RNF150	-1.50201	5.14e-28	down
NIFK	NIFK	1.19459	5.55e-28	up
NBPF1	NBPF1	-1.07895	5.58e-28	down
GNL3L	GNL3L	1.09809	5.61e-28	up
SDCBP2	SDCBP2	-2.29504	5.65e-28	down
RHEBL1	RHEBL1	1.29378	5.67e-28	up
S100A2	S100A2	2.66759	5.68e-28	up
MOCS1	MOCS1	-1.55503	5.71e-28	down
NQO2	NQO2	1.20092	6.52e-28	up
ARL14	ARL14	-2.12488	6.76e-28	down
EGFL6	EGFL6	1.83546	7e-28	up
PAFAH1B3	PAFAH1B3	1.7526	7e-28	up
LGI4	LGI4	-1.78967	7.13e-28	down
ERCC6L	ERCC6L	1.48402	7.22e-28	up
HSPB8	HSPB8	-2.54615	7.25e-28	down
BID	BID	1.14535	7.25e-28	up
TSPAN1	TSPAN1	-2.36148	7.34e-28	down
RUNX1	RUNX1	1.37128	7.84e-28	up
PLK1	PLK1	1.58598	8.93e-28	up
NELFCD	NELFCD	1.44809	9.14e-28	up
ATP8B1	ATP8B1	-1.38915	1.06e-27	down
MT1DP	MT1DP	-1.87966	1.14e-27	down
NUP107	NUP107	1.10558	1.22e-27	up
CILP	CILP	-2.54479	1.23e-27	down
PIF1	PIF1	1.28306	1.27e-27	up
FMO5	FMO5	-1.8398	1.31e-27	down
EBPL	EBPL	1.28371	1.33e-27	up
TNFSF15	TNFSF15	1.41984	1.34e-27	up
FOXM1	FOXM1	1.48472	1.36e-27	up
UBE2FP1	UBE2FP1	-1.42452	1.42e-27	down
KIF9	KIF9	1.00161	1.44e-27	up
TM6SF2	TM6SF2	-1.20546	1.45e-27	down
AC124067.2	AC124067.2	2.40097	1.5e-27	up
NUP37	NUP37	1.13531	1.62e-27	up
AL365361.1	AL365361.1	-1.41224	1.76e-27	down
DNAAF5	DNAAF5	1.09354	1.87e-27	up
NUDCD1	NUDCD1	1.38746	1.89e-27	up
AHCY	AHCY	1.70251	1.91e-27	up
MBNL1-AS1	MBNL1-AS1	-1.33159	2.06e-27	down
AGAP3	AGAP3	1.16121	2.06e-27	up
C1QTNF2	C1QTNF2	-1.08008	2.2e-27	down
B3GNT7	B3GNT7	-3.34701	2.25e-27	down
CDC25C	CDC25C	1.20572	2.46e-27	up
E2F7	E2F7	1.37467	2.54e-27	up
POLD2	POLD2	1.40499	2.56e-27	up
SMYD1	SMYD1	-1.20432	2.62e-27	down
CFAP92	CFAP92	1.12603	2.73e-27	up
SNHG6	SNHG6	1.45539	2.73e-27	up
NAT9	NAT9	1.18943	2.95e-27	up
ADAMTS12	ADAMTS12	2.15138	3.1e-27	up
SSBP2	SSBP2	-1.21328	3.1e-27	down
PHF19	PHF19	1.16261	3.17e-27	up
ZNF239	ZNF239	1.56871	3.2e-27	up
BUD23	BUD23	1.03576	3.24e-27	up
KCNA3	KCNA3	-1.19514	3.25e-27	down
CHTF18	CHTF18	1.65336	3.46e-27	up
SLC25A15	SLC25A15	1.21721	3.46e-27	up
EIF2S3	EIF2S3	1.16196	3.63e-27	up
TTI1	TTI1	1.25084	3.72e-27	up
CRACD	CRACD	-1.80795	4.02e-27	down
SLC2A13	SLC2A13	-1.32276	4.02e-27	down
SLC29A1	SLC29A1	1.45479	4.1e-27	up
PTTG1	PTTG1	1.50207	4.13e-27	up
CD1D	CD1D	-1.1434	4.18e-27	down
C1orf198	C1orf198	1.02577	4.44e-27	up
MMP3	MMP3	3.92329	4.71e-27	up
RAB36	RAB36	1.60952	4.96e-27	up
SSBP1	SSBP1	1.05814	5.6e-27	up
CDK1	CDK1	1.7198	5.61e-27	up
ARHGEF37	ARHGEF37	-1.37876	5.69e-27	down
RRP7BP	RRP7BP	1.00135	5.81e-27	up
GNG2	GNG2	-1.50648	5.81e-27	down
SCGB2A1	SCGB2A1	-2.42818	5.96e-27	down
ADCY9	ADCY9	-1.18294	6.31e-27	down
GART	GART	1.11041	6.36e-27	up
HAGHL	HAGHL	2.04873	6.36e-27	up
SLC7A6	SLC7A6	1.17399	6.4e-27	up
TICRR	TICRR	1.27315	6.56e-27	up
PCK1	PCK1	-3.05998	6.62e-27	down
PTRH2	PTRH2	1.03989	6.68e-27	up
PGAM5	PGAM5	1.20481	6.96e-27	up
RTL10	RTL10	1.08948	7.06e-27	up
IRF4	IRF4	-1.88501	7.45e-27	down
XDH	XDH	-2.28697	7.76e-27	down
GLIPR2	GLIPR2	-1.7173	7.76e-27	down
EIF4E3	EIF4E3	-1.48577	7.79e-27	down
ACTR5	ACTR5	1.10637	7.88e-27	up
EPHB4	EPHB4	1.36872	8.38e-27	up
AL354743.2	AL354743.2	2.67961	8.86e-27	up
HTR1D	HTR1D	2.55636	8.86e-27	up
JCHAIN	JCHAIN	-4.85697	9.39e-27	down
ATAD2	ATAD2	1.63686	9.75e-27	up
CPSF4	CPSF4	1.02702	9.75e-27	up
WNT3	WNT3	1.29488	1.04e-26	up
PSD	PSD	-2.05609	1.14e-26	down
DDN	DDN	1.5382	1.25e-26	up
PAPSS2	PAPSS2	-1.91944	1.29e-26	down
PCP4L1	PCP4L1	-1.6541	1.3e-26	down
GTPBP3	GTPBP3	1.08397	1.38e-26	up
PPP1R1A	PPP1R1A	-1.45548	1.39e-26	down
SUV39H1	SUV39H1	1.2314	1.42e-26	up
IER5L	IER5L	1.70443	1.47e-26	up
EIF5A2	EIF5A2	1.26338	1.48e-26	up
PSPH	PSPH	1.46167	1.52e-26	up
SYP	SYP	-1.30771	1.53e-26	down
VSNL1	VSNL1	2.33855	1.55e-26	up
ACAN	ACAN	1.49405	1.74e-26	up
RPL10L	RPL10L	-1.39841	1.85e-26	down
GPER1	GPER1	-1.74532	1.88e-26	down
HLF	HLF	-1.20295	2.06e-26	down
C8orf88	C8orf88	-1.34623	2.15e-26	down
IRF2BP2	IRF2BP2	1.02358	2.18e-26	up
NANP	NANP	1.2636	2.22e-26	up
LMTK3	LMTK3	1.45752	2.25e-26	up
CARS2	CARS2	1.06981	2.3e-26	up
TRPC7-AS1	TRPC7-AS1	-1.47545	2.32e-26	down
AQP7	AQP7	-1.35847	2.35e-26	down
WDR90	WDR90	1.46306	2.51e-26	up
PDCD4-AS1	PDCD4-AS1	-1.10395	2.52e-26	down
GDPD3	GDPD3	-2.01929	2.58e-26	down
RPN2	RPN2	1.16327	2.62e-26	up
GSN	GSN	-1.78402	2.7e-26	down
OPN3	OPN3	-1.04648	2.71e-26	down
NUFIP1	NUFIP1	1.3233	2.83e-26	up
LGALS4	LGALS4	-1.9011	2.88e-26	down
REXO2	REXO2	1.08371	2.95e-26	up
MOB3B	MOB3B	-1.28775	3.06e-26	down
PNPT1	PNPT1	1.20182	3.35e-26	up
FCRL2	FCRL2	-1.0178	3.38e-26	down
KIFC1	KIFC1	1.39731	3.42e-26	up
IGKV1-33	IGKV1-33	-2.4086	3.58e-26	down
P2RX4	P2RX4	-1.06516	3.73e-26	down
OVGP1	OVGP1	1.37843	3.73e-26	up
FBXL22	FBXL22	-1.01339	4.01e-26	down
UNC5CL	UNC5CL	1.91605	4.05e-26	up
CCNP	CCNP	2.39221	4.26e-26	up
GRPEL2	GRPEL2	1.19176	4.28e-26	up
MCM6	MCM6	1.19254	4.35e-26	up
FOXF2	FOXF2	-1.7768	4.51e-26	down
KCNMB1	KCNMB1	-2.05244	4.52e-26	down
GLA	GLA	1.11502	4.61e-26	up
DXO	DXO	1.06504	4.74e-26	up
NUP155	NUP155	1.12321	4.85e-26	up
FAM241B	FAM241B	1.42715	5.11e-26	up
AC136428.1	AC136428.1	-2.22182	5.49e-26	down
BMP6	BMP6	-1.4493	5.71e-26	down
E2F5	E2F5	1.30596	5.78e-26	up
KCTD14	KCTD14	1.505	5.79e-26	up
PGGHG	PGGHG	2.51182	5.86e-26	up
IPO5	IPO5	1.22483	6.12e-26	up
CP	CP	-1.67442	6.45e-26	down
STYK1	STYK1	-1.48851	6.51e-26	down
GPM6B	GPM6B	-1.53804	6.52e-26	down
SLC52A1	SLC52A1	-1.25278	6.53e-26	down
ASIC1	ASIC1	1.65261	6.64e-26	up
HSPE1	HSPE1	1.4648	6.67e-26	up
TACR2	TACR2	-2.41107	6.75e-26	down
YARS1	YARS1	1.06211	6.77e-26	up
PPP2R3B	PPP2R3B	1.22228	6.82e-26	up
DDX10	DDX10	1.14228	6.85e-26	up
RRP9	RRP9	1.51663	7e-26	up
SPRY4	SPRY4	1.13421	7.33e-26	up
CCT4	CCT4	1.17077	7.68e-26	up
SNAI1	SNAI1	1.56542	8.42e-26	up
SHISA3	SHISA3	-1.79969	8.63e-26	down
SQLE	SQLE	1.88321	8.78e-26	up
SLC2A4	SLC2A4	-1.54901	8.85e-26	down
RAB27A	RAB27A	-1.37944	8.86e-26	down
ODC1	ODC1	1.3289	9e-26	up
COL11A1	COL11A1	2.98451	9.03e-26	up
MAD2L2	MAD2L2	1.33909	9.09e-26	up
AFMID	AFMID	1.0126	9.85e-26	up
LINC01605	LINC01605	1.69641	9.9e-26	up
DTL	DTL	1.36209	1.04e-25	up
NTAQ1	NTAQ1	1.02218	1.04e-25	up
SLC3A2	SLC3A2	1.23043	1.08e-25	up
DNER	DNER	-1.1618	1.15e-25	down
PLEKHG4	PLEKHG4	1.7872	1.15e-25	up
CES2	CES2	-2.11107	1.27e-25	down
MEST	MEST	1.21547	1.29e-25	up
FGFR2	FGFR2	-2.15658	1.29e-25	down
SHH	SHH	1.90026	1.39e-25	up
RRP1	RRP1	1.26642	1.44e-25	up
SLC7A11	SLC7A11	1.94037	1.45e-25	up
RGMA	RGMA	-1.62137	1.51e-25	down
APOBEC3A	APOBEC3A	-1.42817	1.54e-25	down
TMEM63A	TMEM63A	1.30144	1.55e-25	up
HASPIN	HASPIN	1.1942	1.61e-25	up
OSR1	OSR1	-1.23908	1.7e-25	down
CDC25A	CDC25A	1.3211	1.77e-25	up
CHI3L1	CHI3L1	2.81969	1.79e-25	up
CA12	CA12	-2.34262	1.83e-25	down
SCG2	SCG2	-2.12707	1.83e-25	down
AC036108.3	AC036108.3	-1.12556	1.85e-25	down
TRAF5	TRAF5	1.4766	1.94e-25	up
IGHV3OR16-7	IGHV3OR16-7	-1.06019	1.94e-25	down
VMA21	VMA21	1.20092	1.95e-25	up
BOP1	BOP1	1.84509	1.98e-25	up
COLGALT1	COLGALT1	1.01045	2e-25	up
MCIDAS	MCIDAS	1.22768	2.03e-25	up
FABP6	FABP6	3.31127	2.1e-25	up
INTS13	INTS13	1.30014	2.15e-25	up
TLCD2	TLCD2	-1.25765	2.2e-25	down
DSN1	DSN1	1.3062	2.26e-25	up
HRCT1	HRCT1	-2.49565	2.37e-25	down
TRIM59	TRIM59	1.08483	2.57e-25	up
IGHV1OR16-1	IGHV1OR16-1	-1.22575	2.86e-25	down
TIMELESS	TIMELESS	1.21094	2.88e-25	up
SLC9A3	SLC9A3	-3.02977	2.91e-25	down
MIR22HG	MIR22HG	-1.42101	2.94e-25	down
DDX21	DDX21	1.402	2.98e-25	up
CCDC113	CCDC113	1.37072	3.21e-25	up
HEATR1	HEATR1	1.19133	3.24e-25	up
MCM4	MCM4	1.37091	3.44e-25	up
CD276	CD276	1.17507	3.54e-25	up
MGLL	MGLL	-1.3301	3.82e-25	down
RASD2	RASD2	-2.04078	3.93e-25	down
POLR1D	POLR1D	1.20508	3.97e-25	up
KIF18A	KIF18A	1.26387	4.01e-25	up
SLC22A3	SLC22A3	1.9369	4.09e-25	up
POLR1H	POLR1H	1.03466	4.09e-25	up
AZGP1	AZGP1	2.7525	4.1e-25	up
CDKN3	CDKN3	1.44125	4.35e-25	up
ZNRF3	ZNRF3	1.55071	4.4e-25	up
AL109615.3	AL109615.3	1.36008	4.59e-25	up
SNAP25	SNAP25	-1.28551	4.72e-25	down
PAQR5	PAQR5	-1.64475	4.84e-25	down
DTD1	DTD1	1.14717	5.07e-25	up
ZER1	ZER1	-1.07228	5.84e-25	down
CFD	CFD	-2.97184	5.93e-25	down
COL7A1	COL7A1	2.13273	6.31e-25	up
CHPF	CHPF	1.74093	6.61e-25	up
HOMER1	HOMER1	1.53353	6.72e-25	up
CDCA8	CDCA8	1.25708	6.88e-25	up
ANKRD13D	ANKRD13D	1.00831	7.09e-25	up
SMKR1	SMKR1	2.05471	7.36e-25	up
PVR	PVR	1.12407	7.51e-25	up
F13A1	F13A1	-2.62547	7.97e-25	down
MAOA	MAOA	-2.03498	8.13e-25	down
AC131009.3	AC131009.3	1.36155	8.23e-25	up
TMEM238L	TMEM238L	-1.34524	8.47e-25	down
B3GALT4	B3GALT4	-1.34374	9e-25	down
AL049836.1	AL049836.1	1.98783	9.4e-25	up
KIF14	KIF14	1.41923	1.01e-24	up
P3H1	P3H1	1.19402	1.07e-24	up
NACAD	NACAD	-1.00936	1.14e-24	down
MAPK15	MAPK15	2.10643	1.14e-24	up
PLCG2	PLCG2	-1.33615	1.15e-24	down
E2F3	E2F3	1.05412	1.28e-24	up
IGKV3D-15	IGKV3D-15	-3.04578	1.29e-24	down
STIL	STIL	1.22542	1.3e-24	up
FNBP1	FNBP1	-1.54053	1.31e-24	down
ZC3H8	ZC3H8	1.05606	1.44e-24	up
MMP1	MMP1	3.8163	1.51e-24	up
STAP1	STAP1	-1.16152	1.52e-24	down
SHE	SHE	-1.01364	1.52e-24	down
NXT1	NXT1	1.46232	1.6e-24	up
MCM7	MCM7	1.41501	1.64e-24	up
FAM222A-AS1	FAM222A-AS1	1.56983	1.64e-24	up
FLVCR2	FLVCR2	-1.38807	1.64e-24	down
RPS6KL1	RPS6KL1	1.1012	1.71e-24	up
HAGLR	HAGLR	-2.18792	1.77e-24	down
DPCD	DPCD	1.22685	1.78e-24	up
ZNF485	ZNF485	1.07032	1.81e-24	up
HHIP	HHIP	-1.15421	1.88e-24	down
SLC25A29	SLC25A29	1.28008	1.93e-24	up
ASCL2	ASCL2	3.33838	1.99e-24	up
SEMA3G	SEMA3G	-1.63665	2.01e-24	down
IGKV1OR2-6	IGKV1OR2-6	-2.48523	2.08e-24	down
BHLHE40	BHLHE40	1.47274	2.08e-24	up
GCNT4	GCNT4	-1.11688	2.1e-24	down
CCNA2	CCNA2	1.396	2.13e-24	up
BRCA1	BRCA1	1.25558	2.21e-24	up
CELSR3	CELSR3	1.68748	2.22e-24	up
PALD1	PALD1	1.9055	2.22e-24	up
RCC1	RCC1	1.21685	2.25e-24	up
RNF183	RNF183	1.74603	2.26e-24	up
PERP	PERP	1.37766	2.27e-24	up
MSI2	MSI2	1.15625	2.32e-24	up
LAS1L	LAS1L	1.06869	2.41e-24	up
ITGA2	ITGA2	1.52928	2.43e-24	up
FER1L6	FER1L6	-2.16176	2.44e-24	down
MRPL3	MRPL3	1.05803	2.52e-24	up
MASP1	MASP1	-1.53077	2.55e-24	down
NAA10	NAA10	1.46181	2.61e-24	up
MFAP5	MFAP5	-2.45255	2.76e-24	down
MSANTD3	MSANTD3	1.01073	2.78e-24	up
EDN2	EDN2	-1.69991	2.83e-24	down
EDIL3	EDIL3	-1.93121	2.85e-24	down
MHENCR	MHENCR	1.64496	2.9e-24	up
CCN4	CCN4	1.95075	3.06e-24	up
ABCC1	ABCC1	1.18883	3.12e-24	up
FRMD3	FRMD3	-1.6624	3.19e-24	down
TOMM40P4	TOMM40P4	1.24739	3.19e-24	up
SRI	SRI	-1.28115	3.27e-24	down
DPH2	DPH2	1.08965	3.28e-24	up
PAMR1	PAMR1	-1.33583	3.29e-24	down
IGKV2OR2-1	IGKV2OR2-1	-1.35051	3.32e-24	down
CNPY2	CNPY2	1.29504	3.42e-24	up
MAGOHB	MAGOHB	1.07945	3.46e-24	up
MID1IP1	MID1IP1	1.09576	3.46e-24	up
RIOK3	RIOK3	-1.29482	3.54e-24	down
PEX11A	PEX11A	-1.06099	3.56e-24	down
FGF14-AS2	FGF14-AS2	-1.11664	3.58e-24	down
CENPW	CENPW	1.43114	3.6e-24	up
IGHA2	IGHA2	-5.3865	3.9e-24	down
HELLS	HELLS	1.39411	3.92e-24	up
DDX11	DDX11	1.20971	3.96e-24	up
REEP2	REEP2	-1.33744	4.19e-24	down
CCR2	CCR2	-1.49776	4.44e-24	down
STC2	STC2	2.53717	4.5e-24	up
IGKV6D-21	IGKV6D-21	-2.98004	4.61e-24	down
PCNX2	PCNX2	1.03626	4.83e-24	up
BOD1	BOD1	1.01634	5.01e-24	up
ATP6V1F	ATP6V1F	1.29379	5.11e-24	up
IGLL5	IGLL5	-1.96748	5.19e-24	down
MRTO4	MRTO4	1.17415	5.19e-24	up
MB	MB	-2.16131	5.28e-24	down
LIG1	LIG1	1.09575	5.28e-24	up
KNSTRN	KNSTRN	1.19767	5.57e-24	up
NCAPG	NCAPG	1.35135	5.82e-24	up
SETBP1	SETBP1	-1.15488	5.87e-24	down
ANXA3	ANXA3	1.68024	5.99e-24	up
SPAG5	SPAG5	1.20383	6.09e-24	up
SALL4	SALL4	1.73718	6.33e-24	up
MTERF3	MTERF3	1.25179	6.39e-24	up
DTYMK	DTYMK	1.21257	6.49e-24	up
TKT	TKT	1.24446	6.95e-24	up
NT5DC2	NT5DC2	1.60851	7e-24	up
SALL2	SALL2	-1.13965	7.25e-24	down
RCSD1	RCSD1	-1.35081	7.29e-24	down
SIAE	SIAE	-1.35509	7.41e-24	down
FOLR2	FOLR2	-2.38406	7.55e-24	down
GHR	GHR	-1.42168	7.75e-24	down
MRPL20-DT	MRPL20-DT	1.07518	7.98e-24	up
HSD17B7	HSD17B7	1.03217	8.05e-24	up
DHCR7	DHCR7	1.49992	8.28e-24	up
NPM3	NPM3	1.61805	8.42e-24	up
DTNB	DTNB	1.0847	8.67e-24	up
TPD52L2	TPD52L2	1.05846	8.89e-24	up
CSRP1	CSRP1	-1.30527	9.12e-24	down
BRCA2	BRCA2	1.38431	9.16e-24	up
GSTA1	GSTA1	-2.35866	1.01e-23	down
ASF1B	ASF1B	1.27257	1.01e-23	up
BMP2	BMP2	-1.73878	1.12e-23	down
HSPB6	HSPB6	-2.61115	1.16e-23	down
NAP1L1	NAP1L1	1.22957	1.16e-23	up
IL16	IL16	-1.19652	1.21e-23	down
GAS5	GAS5	1.34256	1.22e-23	up
IGHV3OR16-8	IGHV3OR16-8	-2.15128	1.23e-23	down
HMGA1	HMGA1	1.49193	1.23e-23	up
LRRC20	LRRC20	1.16148	1.23e-23	up
ENTPD3	ENTPD3	-1.24227	1.25e-23	down
CLU	CLU	-2.46926	1.28e-23	down
SI	SI	-2.87883	1.28e-23	down
ZNF511	ZNF511	1.33101	1.29e-23	up
JPH2	JPH2	-1.75583	1.36e-23	down
ENTPD8	ENTPD8	-2.75377	1.42e-23	down
AC022034.1	AC022034.1	-1.08181	1.43e-23	down
CHST5	CHST5	-1.92251	1.49e-23	down
SMIM6	SMIM6	-1.50816	1.57e-23	down
OTX1	OTX1	1.40819	1.64e-23	up
MORC4	MORC4	1.39091	1.7e-23	up
CNN1	CNN1	-3.23326	1.76e-23	down
OTUB2	OTUB2	1.35596	1.77e-23	up
MEX3D	MEX3D	1.27484	1.92e-23	up
JAG2	JAG2	1.77577	1.96e-23	up
CYS1	CYS1	-1.53224	2.11e-23	down
ATAD3B	ATAD3B	1.29468	2.13e-23	up
SLC9A2	SLC9A2	-2.20286	2.13e-23	down
MEX3A	MEX3A	1.90628	2.13e-23	up
CCT5	CCT5	1.00856	2.13e-23	up
EIF4EBP1	EIF4EBP1	1.5612	2.22e-23	up
IGLV1-50	IGLV1-50	-2.0619	2.23e-23	down
ZDHHC9	ZDHHC9	1.28494	2.23e-23	up
NUP62CL	NUP62CL	1.3408	2.24e-23	up
EFNA3	EFNA3	1.77209	2.24e-23	up
VARS1	VARS1	1.22093	2.29e-23	up
SLC11A2	SLC11A2	1.21166	2.41e-23	up
GDPD5	GDPD5	1.96556	2.49e-23	up
LRRC66	LRRC66	-1.59366	2.66e-23	down
TOP2A	TOP2A	1.59225	2.72e-23	up
RRP1B	RRP1B	1.00376	2.9e-23	up
SYNGR1	SYNGR1	-1.32376	2.96e-23	down
HYAL3	HYAL3	1.22414	2.97e-23	up
GLRX3	GLRX3	1.02043	3.06e-23	up
NOC3L	NOC3L	1.23321	3.07e-23	up
LZTS3	LZTS3	1.87631	3.11e-23	up
ATP6V0D2	ATP6V0D2	-1.10131	3.18e-23	down
MASTL	MASTL	1.03868	3.21e-23	up
BBOX1-AS1	BBOX1-AS1	2.28151	3.21e-23	up
S100B	S100B	-1.76092	3.3e-23	down
UGT2B15	UGT2B15	-2.69045	3.31e-23	down
TIMM50	TIMM50	1.0252	3.32e-23	up
OLA1	OLA1	1.09523	3.32e-23	up
BUB1B	BUB1B	1.35699	3.38e-23	up
IGKV6-21	IGKV6-21	-3.14676	3.38e-23	down
SLC7A1	SLC7A1	1.26099	3.51e-23	up
CXCL8	CXCL8	3.56671	3.57e-23	up
HBB	HBB	-2.86751	3.57e-23	down
ADAM33	ADAM33	-1.45149	3.68e-23	down
SLC22A23	SLC22A23	-1.21111	3.83e-23	down
GINS3	GINS3	1.00752	4.06e-23	up
NPY1R	NPY1R	-1.52174	4.08e-23	down
NUP205	NUP205	1.02481	4.12e-23	up
SGO1	SGO1	1.17173	4.22e-23	up
RABEPK	RABEPK	1.01633	4.24e-23	up
IGKV1D-12	IGKV1D-12	-2.39692	4.29e-23	down
CCL28	CCL28	-2.22796	4.4e-23	down
KAT2B	KAT2B	-1.43013	4.62e-23	down
ZBTB7C	ZBTB7C	-2.25012	4.71e-23	down
PRKACB	PRKACB	-2.06125	4.8e-23	down
NBEAL2	NBEAL2	1.31717	4.94e-23	up
ACAA2	ACAA2	-1.43987	4.95e-23	down
CTU2	CTU2	1.23468	5.12e-23	up
NXPE4	NXPE4	-3.88509	5.16e-23	down
PTGER4	PTGER4	-1.43429	5.19e-23	down
IL20RA	IL20RA	1.35868	5.54e-23	up
MTBP	MTBP	1.1377	5.55e-23	up
LINC02441	LINC02441	-2.49978	5.7e-23	down
IGKV3-7	IGKV3-7	-2.80838	5.97e-23	down
CMTM7	CMTM7	1.36171	6.27e-23	up
IGLV7-43	IGLV7-43	-3.75101	6.88e-23	down
NPRL3	NPRL3	1.13358	7.3e-23	up
PABPC1	PABPC1	1.12763	7.4e-23	up
MXD1	MXD1	-1.45541	7.78e-23	down
ACTL6A	ACTL6A	1.03622	7.89e-23	up
AL135905.1	AL135905.1	-1.07687	8.15e-23	down
PDCD11	PDCD11	1.09755	8.16e-23	up
NUP188	NUP188	1.00834	8.3e-23	up
REP15	REP15	-1.7178	8.73e-23	down
AP3M2	AP3M2	1.04636	8.89e-23	up
ESPL1	ESPL1	1.14858	8.91e-23	up
TRMT11	TRMT11	1.01971	9.45e-23	up
CHEK2	CHEK2	1.03265	9.79e-23	up
NECTIN4	NECTIN4	1.77639	1.1e-22	up
MS4A2	MS4A2	-1.17708	1.14e-22	down
GRHL3	GRHL3	1.73018	1.15e-22	up
DARS1	DARS1	1.11207	1.15e-22	up
GNB1L	GNB1L	1.13258	1.17e-22	up
HEPACAM2	HEPACAM2	-3.42351	1.19e-22	down
CLDN5	CLDN5	-1.91588	1.2e-22	down
ATAT1	ATAT1	1.04744	1.24e-22	up
TCFL5	TCFL5	1.34991	1.25e-22	up
UBXN11	UBXN11	1.11807	1.27e-22	up
LDLRAD3	LDLRAD3	1.62082	1.34e-22	up
KLHL35	KLHL35	1.6901	1.36e-22	up
PPP1R12B	PPP1R12B	-1.82373	1.36e-22	down
GIMAP1	GIMAP1	-1.07107	1.39e-22	down
WDR3	WDR3	1.05357	1.39e-22	up
GRINA	GRINA	1.39021	1.4e-22	up
TGDS	TGDS	1.30068	1.43e-22	up
IGKV1OR2-108	IGKV1OR2-108	-2.95884	1.48e-22	down
PLN	PLN	-2.63887	1.52e-22	down
MTM1	MTM1	-1.11275	1.6e-22	down
BLK	BLK	-1.01979	1.63e-22	down
BVES	BVES	-1.22567	1.66e-22	down
RPF2	RPF2	1.13333	1.66e-22	up
CENPF	CENPF	1.52168	1.67e-22	up
LINC01133	LINC01133	-1.63709	1.73e-22	down
TFDP1	TFDP1	1.06886	1.77e-22	up
BX470102.1	BX470102.1	1.82027	1.79e-22	up
MT2A	MT2A	-2.30701	1.83e-22	down
IGHV3-52	IGHV3-52	-1.79089	1.85e-22	down
IGHV1OR16-3	IGHV1OR16-3	-1.46926	1.88e-22	down
GPATCH4	GPATCH4	1.04115	1.96e-22	up
IGLV5-48	IGLV5-48	-1.69221	1.98e-22	down
TSEN2	TSEN2	1.08968	2.1e-22	up
TAZ	TAZ	1.00859	2.18e-22	up
SLC12A9-AS1	SLC12A9-AS1	1.61344	2.24e-22	up
CPT1A	CPT1A	-1.06842	2.29e-22	down
ACVRL1	ACVRL1	-1.51621	2.32e-22	down
CHRM2	CHRM2	-1.36333	2.43e-22	down
PYCR3	PYCR3	1.5604	2.48e-22	up
IGKV1D-16	IGKV1D-16	-3.11427	2.54e-22	down
TAF1A	TAF1A	1.16316	2.57e-22	up
GPR3	GPR3	1.23049	2.95e-22	up
PPP1R14A	PPP1R14A	-1.96496	3.02e-22	down
DIRAS1	DIRAS1	-1.11728	3.03e-22	down
TACC3	TACC3	1.20826	3.09e-22	up
NSUN5P1	NSUN5P1	1.46259	3.12e-22	up
MEIS3P1	MEIS3P1	-1.80513	3.24e-22	down
FIGNL1	FIGNL1	1.20538	3.31e-22	up
TENT5C	TENT5C	-1.82645	3.31e-22	down
CPED1	CPED1	-1.60782	3.33e-22	down
IGHV3-72	IGHV3-72	-3.78816	3.73e-22	down
LIMK1	LIMK1	1.05709	3.75e-22	up
DNA2	DNA2	1.28383	4.05e-22	up
TEX45	TEX45	1.38605	4.05e-22	up
MARCKSL1	MARCKSL1	1.05185	4.21e-22	up
PLSCR4	PLSCR4	-1.44495	4.29e-22	down
IGSF9	IGSF9	-1.54145	4.33e-22	down
CBX3	CBX3	1.31656	4.62e-22	up
ZBTB12	ZBTB12	1.3769	4.75e-22	up
C4orf19	C4orf19	-1.26897	4.76e-22	down
BZW2	BZW2	1.05301	4.78e-22	up
LRRN4CL	LRRN4CL	-1.42239	5.06e-22	down
GRHL1	GRHL1	1.14597	5.33e-22	up
NEIL3	NEIL3	1.14001	5.43e-22	up
SET	SET	1.01402	5.46e-22	up
MACIR	MACIR	-1.13164	6.01e-22	down
IGHV3OR16-12	IGHV3OR16-12	-1.1956	6.12e-22	down
SH3TC2	SH3TC2	1.01155	6.21e-22	up
SYNC	SYNC	-1.24284	6.36e-22	down
GLDN	GLDN	-1.034	6.45e-22	down
PTGDR	PTGDR	-2.17854	6.48e-22	down
LEF1	LEF1	1.63394	6.52e-22	up
CES3	CES3	-2.30532	6.55e-22	down
C9orf116	C9orf116	1.20687	6.56e-22	up
DNMT1	DNMT1	1.08074	6.97e-22	up
SP5	SP5	2.5646	7.41e-22	up
BRIX1	BRIX1	1.35551	7.54e-22	up
NDRG2	NDRG2	-1.26767	7.69e-22	down
PIMREG	PIMREG	1.32303	7.79e-22	up
C14orf132	C14orf132	-1.42738	8.27e-22	down
CKAP5	CKAP5	1.00429	8.6e-22	up
FEN1	FEN1	1.19396	8.99e-22	up
SLC4A11	SLC4A11	2.02988	9.18e-22	up
ARRDC4	ARRDC4	-1.48212	9.66e-22	down
AC104958.2	AC104958.2	1.69629	9.91e-22	up
PRPS1	PRPS1	1.0551	1.01e-21	up
TRMT112	TRMT112	1.16807	1.02e-21	up
TLX1	TLX1	1.77194	1.04e-21	up
POLB	POLB	1.10806	1.18e-21	up
RPL36A	RPL36A	1.11066	1.45e-21	up
EMG1	EMG1	1.01124	1.45e-21	up
KNTC1	KNTC1	1.18616	1.5e-21	up
FSIP2	FSIP2	-1.14663	1.5e-21	down
TTK	TTK	1.34276	1.64e-21	up
PSMG3	PSMG3	1.09902	1.65e-21	up
PLEKHS1	PLEKHS1	1.87095	1.71e-21	up
CYSRT1	CYSRT1	1.32511	1.73e-21	up
CCL13	CCL13	-2.67572	1.74e-21	down
MFAP2	MFAP2	1.97375	1.79e-21	up
ACKR1	ACKR1	-2.49531	1.79e-21	down
FAM189A1	FAM189A1	-1.89202	1.8e-21	down
RCBTB1	RCBTB1	1.16146	1.81e-21	up
KLHL17	KLHL17	1.32739	1.84e-21	up
GPR157	GPR157	1.23746	1.84e-21	up
TGS1	TGS1	1.09742	1.85e-21	up
VSIG2	VSIG2	-3.79994	1.89e-21	down
MPEG1	MPEG1	-2.04949	1.9e-21	down
CRYAB	CRYAB	-1.85079	1.93e-21	down
SLC9A1	SLC9A1	-1.27334	2.03e-21	down
ACTG2	ACTG2	-3.17309	2.04e-21	down
SLC35G1	SLC35G1	-1.01136	2.05e-21	down
SNRPD1	SNRPD1	1.00339	2.05e-21	up
SNHG32	SNHG32	1.47421	2.07e-21	up
IL23A	IL23A	1.78781	2.07e-21	up
BGN	BGN	2.44403	2.1e-21	up
DACT3	DACT3	-1.46856	2.1e-21	down
H2AW	H2AW	1.77646	2.11e-21	up
TCOF1	TCOF1	1.20999	2.15e-21	up
SNCG	SNCG	-1.74325	2.19e-21	down
LGALS2	LGALS2	-2.6914	2.35e-21	down
DEPDC1B	DEPDC1B	1.28047	2.43e-21	up
IGHV1OR15-2	IGHV1OR15-2	-2.35856	2.48e-21	down
AGTRAP	AGTRAP	1.16441	2.49e-21	up
SERPINH1	SERPINH1	1.25838	2.52e-21	up
LOXL2	LOXL2	1.62731	2.54e-21	up
CIP2A	CIP2A	1.28745	2.56e-21	up
RPL12	RPL12	1.06715	2.58e-21	up
CPNE1	CPNE1	1.68786	2.6e-21	up
PGM1	PGM1	-1.297	2.64e-21	down
FANCB	FANCB	1.10854	2.7e-21	up
PARPBP	PARPBP	1.29383	2.73e-21	up
SKA1	SKA1	1.269	2.77e-21	up
LINC00659	LINC00659	1.99428	2.83e-21	up
PLIN4	PLIN4	-2.44493	2.84e-21	down
ATG9B	ATG9B	1.31421	2.88e-21	up
MFAP4	MFAP4	-2.45384	2.91e-21	down
CAPN5	CAPN5	-1.34051	2.97e-21	down
NEURL1B	NEURL1B	-1.30384	3.01e-21	down
AOC3	AOC3	-2.22708	3.03e-21	down
KRT20	KRT20	-3.16522	3.07e-21	down
GINS2	GINS2	1.27776	3.2e-21	up
AC106900.1	AC106900.1	1.55841	3.23e-21	up
RHOU	RHOU	-1.26013	3.3e-21	down
RSL1D1	RSL1D1	1.08745	3.45e-21	up
GRB7	GRB7	1.53264	3.47e-21	up
LINC02418	LINC02418	2.93164	3.63e-21	up
MROH6	MROH6	1.91634	3.64e-21	up
SNHG7	SNHG7	1.38445	3.65e-21	up
PDRG1	PDRG1	1.3737	3.67e-21	up
FABP4	FABP4	-2.75275	3.8e-21	down
PDE3A	PDE3A	-1.89469	3.83e-21	down
SRP14P4	SRP14P4	-1.45608	3.86e-21	down
CD79A	CD79A	-2.77633	4.1e-21	down
TMEM105	TMEM105	1.06495	4.14e-21	up
SNHG11	SNHG11	1.1535	4.2e-21	up
HAND1	HAND1	-2.17259	4.39e-21	down
CLCA1	CLCA1	-5.41565	4.62e-21	down
POPDC2	POPDC2	-1.59156	4.63e-21	down
ISX	ISX	-2.61007	4.67e-21	down
GINS4	GINS4	1.12802	4.82e-21	up
AL162595.1	AL162595.1	1.12387	4.89e-21	up
NDN	NDN	-1.70053	5.18e-21	down
CLDN11	CLDN11	-1.1168	5.74e-21	down
MYO1A	MYO1A	-1.92776	5.86e-21	down
CLSPN	CLSPN	1.10522	5.95e-21	up
IFITM1	IFITM1	1.96422	6.08e-21	up
COL10A1	COL10A1	3.28843	6.49e-21	up
VPREB3	VPREB3	-1.86011	6.7e-21	down
IGFBP6	IGFBP6	-1.99901	6.75e-21	down
SLC17A9	SLC17A9	2.15806	6.76e-21	up
AURKB	AURKB	1.33961	6.76e-21	up
PRKAR2B	PRKAR2B	-1.74354	6.96e-21	down
PPARGC1A	PPARGC1A	-1.52816	7.02e-21	down
FASN	FASN	1.58071	7.3e-21	up
NDUFAF8	NDUFAF8	1.0895	7.49e-21	up
IGHV3OR15-7	IGHV3OR15-7	-1.93682	7.5e-21	down
ICA1	ICA1	1.06725	7.87e-21	up
ARL4D	ARL4D	-1.50381	8.19e-21	down
OLFM1	OLFM1	-1.46044	8.28e-21	down
DNAJC2	DNAJC2	1.20247	8.62e-21	up
CKS1B	CKS1B	1.13133	8.65e-21	up
CDK5RAP3	CDK5RAP3	1.35638	9.29e-21	up
SRM	SRM	1.46284	9.68e-21	up
PRR7-AS1	PRR7-AS1	1.01567	1.07e-20	up
AL355355.2	AL355355.2	-1.04304	1.08e-20	down
GIMAP7	GIMAP7	-1.63355	1.1e-20	down
MYEOV	MYEOV	2.46826	1.12e-20	up
KLF9	KLF9	-1.64792	1.13e-20	down
FOXA2	FOXA2	1.71291	1.13e-20	up
IGKV2D-24	IGKV2D-24	-2.29239	1.18e-20	down
CCNL2	CCNL2	1.10263	1.26e-20	up
SPEG	SPEG	-1.39939	1.33e-20	down
SLC12A2	SLC12A2	1.57201	1.33e-20	up
AC009065.2	AC009065.2	1.49568	1.33e-20	up
DDX39A	DDX39A	1.23651	1.37e-20	up
STC1	STC1	1.78294	1.37e-20	up
TBC1D16	TBC1D16	1.21524	1.38e-20	up
ZNF280C	ZNF280C	1.07287	1.38e-20	up
CCL8	CCL8	-2.32414	1.46e-20	down
PAG1	PAG1	-1.40625	1.47e-20	down
IGKV2-30	IGKV2-30	-3.66391	1.53e-20	down
LIPC	LIPC	-1.02127	1.6e-20	down
IGHV3-74	IGHV3-74	-3.69058	1.71e-20	down
HSF4	HSF4	1.57159	1.71e-20	up
DES	DES	-4.1937	1.76e-20	down
HMOX1	HMOX1	-1.50482	1.77e-20	down
PIGCP1	PIGCP1	-1.00369	1.8e-20	down
PRELP	PRELP	-2.53581	1.85e-20	down
AL512363.1	AL512363.1	-1.12642	1.88e-20	down
KLRB1	KLRB1	-1.51644	1.97e-20	down
SLC16A9	SLC16A9	-2.01808	2e-20	down
AC064836.3	AC064836.3	1.20779	2.02e-20	up
SLC22A17	SLC22A17	-1.37013	2.06e-20	down
CXXC5	CXXC5	1.13431	2.16e-20	up
RILP	RILP	-1.31729	2.19e-20	down
TONSL	TONSL	1.31008	2.22e-20	up
ADGRG1	ADGRG1	1.40148	2.44e-20	up
SQOR	SQOR	-1.2154	2.45e-20	down
MYORG	MYORG	-1.12198	2.47e-20	down
CCNB2	CCNB2	1.19553	2.56e-20	up
KRT23	KRT23	3.85202	2.58e-20	up
NAA25	NAA25	1.05937	2.6e-20	up
MIR3189	MIR3189	2.58205	2.93e-20	up
BEX4	BEX4	-1.93893	3.09e-20	down
AC007128.1	AC007128.1	1.20458	3.16e-20	up
DBF4	DBF4	1.21123	3.16e-20	up
CCDC78	CCDC78	1.41012	3.17e-20	up
PRR36	PRR36	1.90583	3.22e-20	up
TNFSF10	TNFSF10	-1.26796	3.33e-20	down
IFITM3	IFITM3	1.63785	3.41e-20	up
AC053503.3	AC053503.3	-1.60141	3.49e-20	down
CR2	CR2	-1.96738	3.5e-20	down
MAB21L2	MAB21L2	-1.98521	3.56e-20	down
PSMA7	PSMA7	1.31827	3.57e-20	up
IGKV1OR10-1	IGKV1OR10-1	-1.14434	3.57e-20	down
CXCL2	CXCL2	2.23876	3.61e-20	up
UCN3	UCN3	-1.95028	3.64e-20	down
NPR1	NPR1	-1.24654	3.85e-20	down
SAMD10	SAMD10	1.349	3.95e-20	up
ITIH5	ITIH5	-1.48758	3.98e-20	down
SPDL1	SPDL1	1.08172	4.16e-20	up
CFL2	CFL2	-1.55354	4.61e-20	down
DDIT4	DDIT4	1.64914	4.85e-20	up
POLQ	POLQ	1.13706	4.85e-20	up
PTP4A3	PTP4A3	2.04303	5.1e-20	up
PAQR8	PAQR8	-1.4386	5.27e-20	down
PRKDC	PRKDC	1.32178	5.35e-20	up
ZNF697	ZNF697	1.13026	5.39e-20	up
METTL26	METTL26	1.35968	5.49e-20	up
FENDRR	FENDRR	-1.52436	5.54e-20	down
GYPC	GYPC	-1.45217	5.58e-20	down
CASP5	CASP5	-1.96993	5.61e-20	down
SERPINB5	SERPINB5	3.05938	5.7e-20	up
PITX1	PITX1	1.63797	5.79e-20	up
LINC01752	LINC01752	-1.44937	5.86e-20	down
PPP1R16B	PPP1R16B	-1.40672	5.97e-20	down
TCEAL7	TCEAL7	-1.52801	5.99e-20	down
SINHCAF	SINHCAF	1.25508	6.01e-20	up
FBL	FBL	1.1909	6.64e-20	up
PFDN2	PFDN2	1.16541	6.94e-20	up
MFSD4A	MFSD4A	-1.68141	6.96e-20	down
CA9	CA9	3.64143	7.09e-20	up
C15orf48	C15orf48	-2.27199	7.16e-20	down
BACE2	BACE2	1.31681	7.16e-20	up
LINC02320	LINC02320	1.53542	7.17e-20	up
IGHV3-63	IGHV3-63	-1.89602	7.18e-20	down
NXPE1	NXPE1	-2.61741	7.19e-20	down
TMEM161A	TMEM161A	1.28338	7.48e-20	up
NOL3	NOL3	1.00631	8.11e-20	up
IFRD2	IFRD2	1.29401	8.61e-20	up
BICDL1	BICDL1	1.01926	8.84e-20	up
SELENBP1	SELENBP1	-2.38693	9.68e-20	down
SLC1A5	SLC1A5	1.24904	1.02e-19	up
C2	C2	1.58862	1.03e-19	up
TCN2	TCN2	-1.52317	1.05e-19	down
SLC41A2	SLC41A2	-1.35136	1.06e-19	down
KRT17	KRT17	2.93614	1.07e-19	up
LMNB2	LMNB2	1.20674	1.07e-19	up
POLE2	POLE2	1.13321	1.11e-19	up
TMEM147	TMEM147	1.20518	1.15e-19	up
TXLNG	TXLNG	1.15631	1.16e-19	up
AOC1	AOC1	-1.86998	1.16e-19	down
UGGT2	UGGT2	1.21942	1.16e-19	up
KIR2DL4	KIR2DL4	-1.04171	1.26e-19	down
AC123023.1	AC123023.1	2.09135	1.26e-19	up
ZNF367	ZNF367	1.15403	1.29e-19	up
DENND2A	DENND2A	-1.13724	1.29e-19	down
SUCLG2	SUCLG2	-1.14297	1.32e-19	down
UTP18	UTP18	1.02537	1.32e-19	up
OMD	OMD	-1.62194	1.34e-19	down
IMPDH2	IMPDH2	1.02938	1.34e-19	up
ASPHD1	ASPHD1	1.80913	1.35e-19	up
IGKV1OR22-5	IGKV1OR22-5	-1.45269	1.37e-19	down
MTAP	MTAP	1.00986	1.38e-19	up
RBL1	RBL1	1.23005	1.4e-19	up
CD22	CD22	-1.4133	1.41e-19	down
CLMN	CLMN	-1.03586	1.41e-19	down
TPSG1	TPSG1	-2.69354	1.43e-19	down
GNG13	GNG13	-1.28988	1.46e-19	down
EXOSC5	EXOSC5	1.4315	1.46e-19	up
UCN	UCN	1.24762	1.5e-19	up
ACD	ACD	1.08716	1.5e-19	up
KHDC4	KHDC4	1.08872	1.51e-19	up
MINCR	MINCR	1.20617	1.53e-19	up
GJB4	GJB4	1.88658	1.55e-19	up
TSPAN5	TSPAN5	1.29988	1.57e-19	up
IGKV3D-20	IGKV3D-20	-3.2742	1.59e-19	down
IGKV2-18	IGKV2-18	-1.11412	1.65e-19	down
KLK6	KLK6	3.18188	1.67e-19	up
RNU6-1065P	RNU6-1065P	-1.27962	1.67e-19	down
SEMA3D	SEMA3D	-1.00062	1.83e-19	down
UCKL1	UCKL1	1.25557	1.89e-19	up
DLGAP5	DLGAP5	1.33037	1.89e-19	up
LINC01315	LINC01315	1.56701	1.94e-19	up
BFSP1	BFSP1	1.11964	1.96e-19	up
VAMP2	VAMP2	-1.06696	2e-19	down
SH3BP4	SH3BP4	1.11118	2.02e-19	up
CRNDE	CRNDE	1.18804	2.1e-19	up
DNMT3B	DNMT3B	1.16419	2.11e-19	up
PDGFD	PDGFD	-1.32442	2.12e-19	down
RANGAP1	RANGAP1	1.10852	2.16e-19	up
TCF7L1	TCF7L1	-1.03448	2.17e-19	down
AKR1C2	AKR1C2	-1.22696	2.19e-19	down
NPEPL1	NPEPL1	1.11243	2.2e-19	up
DSC2	DSC2	-1.28683	2.21e-19	down
SCML1	SCML1	1.46335	2.36e-19	up
GPSM2	GPSM2	1.24934	2.39e-19	up
ARFGAP1	ARFGAP1	1.21043	2.45e-19	up
AL162424.1	AL162424.1	-1.09647	2.45e-19	down
CD46	CD46	1.18865	2.47e-19	up
GPA33	GPA33	-1.93654	2.56e-19	down
BTBD16	BTBD16	1.0919	2.62e-19	up
IGLV5-45	IGLV5-45	-3.37676	2.64e-19	down
DUSP2	DUSP2	1.50912	2.73e-19	up
PLK3	PLK3	1.04014	2.8e-19	up
SPARCL1	SPARCL1	-2.05666	2.81e-19	down
DUSP10	DUSP10	1.23774	2.81e-19	up
POLR3K	POLR3K	1.10888	2.84e-19	up
VIPR1	VIPR1	-1.46539	2.87e-19	down
KIT	KIT	-1.65033	2.96e-19	down
FERMT1	FERMT1	1.50245	2.97e-19	up
ALG3	ALG3	1.06312	2.98e-19	up
NR3C1	NR3C1	-1.48692	2.99e-19	down
B3GNT6	B3GNT6	-3.23485	2.99e-19	down
IGLV10-54	IGLV10-54	-3.55808	3e-19	down
LTV1	LTV1	1.07282	3.02e-19	up
PCNA	PCNA	1.25008	3.08e-19	up
PPP1R14B	PPP1R14B	1.064	3.22e-19	up
TRMT6	TRMT6	1.11233	3.3e-19	up
ADK	ADK	1.06344	3.3e-19	up
AOX1	AOX1	-1.3579	3.31e-19	down
NUDT1	NUDT1	1.19992	3.5e-19	up
ZP3	ZP3	1.53078	3.73e-19	up
TLR7	TLR7	-1.07929	3.73e-19	down
NSDHL	NSDHL	1.11445	3.85e-19	up
TFR2	TFR2	1.36809	3.96e-19	up
PDP1	PDP1	1.15744	4.12e-19	up
TRPM2-AS	TRPM2-AS	1.89961	4.13e-19	up
GALNT12	GALNT12	-1.21412	4.14e-19	down
PRMT1	PRMT1	1.28925	4.28e-19	up
CALB2	CALB2	-2.37389	4.29e-19	down
CDT1	CDT1	1.53817	4.42e-19	up
ZNF251	ZNF251	1.06776	4.54e-19	up
HGH1	HGH1	1.30583	4.78e-19	up
EML1	EML1	-1.29541	4.8e-19	down
FAM83D	FAM83D	1.19079	5.47e-19	up
SPIN4	SPIN4	1.14171	5.54e-19	up
DNAJB5	DNAJB5	-1.29784	5.63e-19	down
AC015922.2	AC015922.2	-1.91503	5.75e-19	down
AL031727.1	AL031727.1	1.60302	5.82e-19	up
JAML	JAML	-1.21318	5.85e-19	down
RAD51AP1	RAD51AP1	1.32488	5.86e-19	up
MS4A1	MS4A1	-1.71012	5.88e-19	down
SRPX2	SRPX2	2.12469	6.02e-19	up
CCNJL	CCNJL	-1.29965	6.11e-19	down
IGHV3-13	IGHV3-13	-3.10262	6.14e-19	down
ATP6V1C2	ATP6V1C2	1.65547	6.22e-19	up
ARID3A	ARID3A	1.76019	6.25e-19	up
PLOD3	PLOD3	1.2396	6.27e-19	up
GTF2F2	GTF2F2	1.17739	6.41e-19	up
BCL2L12	BCL2L12	1.22403	6.43e-19	up
MYL9	MYL9	-2.20231	6.56e-19	down
IGHVIII-22-2	IGHVIII-22-2	-1.01927	6.58e-19	down
GPR180	GPR180	1.06657	7.55e-19	up
CHAF1A	CHAF1A	1.03512	7.61e-19	up
XKRX	XKRX	1.61288	7.79e-19	up
DNTTIP1	DNTTIP1	1.33783	7.82e-19	up
IGHJ3P	IGHJ3P	-3.29437	7.83e-19	down
NAP1L3	NAP1L3	-1.14933	7.98e-19	down
NSUN5	NSUN5	1.07195	8.11e-19	up
UCHL1	UCHL1	-1.94701	8.12e-19	down
FABP1	FABP1	-3.86184	8.16e-19	down
TCF3	TCF3	1.06186	8.3e-19	up
HSPB3	HSPB3	-1.92722	8.41e-19	down
FPGS	FPGS	1.08595	8.44e-19	up
CCT7	CCT7	1.03996	8.86e-19	up
GIMAP8	GIMAP8	-1.31973	9.03e-19	down
SLCO4A1-AS1	SLCO4A1-AS1	2.27395	9.35e-19	up
PAK1IP1	PAK1IP1	1.0589	9.49e-19	up
MT1E	MT1E	-2.84002	9.55e-19	down
LEMD1	LEMD1	2.45401	9.55e-19	up
FMNL2	FMNL2	1.11526	9.73e-19	up
UGT2B17	UGT2B17	-4.30677	1.01e-18	down
ADCY3	ADCY3	1.13678	1.06e-18	up
PSMA1	PSMA1	1.03405	1.07e-18	up
NAT1	NAT1	-1.23365	1.08e-18	down
PTK2B	PTK2B	-1.06226	1.09e-18	down
RELL1	RELL1	-1.14385	1.14e-18	down
SHISA2	SHISA2	1.53786	1.18e-18	up
FBXO32	FBXO32	-1.59904	1.2e-18	down
SKP2	SKP2	1.02174	1.24e-18	up
CD79B	CD79B	-1.36332	1.27e-18	down
PALM	PALM	-1.58145	1.3e-18	down
GCNT3	GCNT3	-2.56207	1.37e-18	down
MAOB	MAOB	-2.16757	1.37e-18	down
IGLV7-46	IGLV7-46	-3.61287	1.38e-18	down
APOBR	APOBR	-1.87438	1.39e-18	down
RAB37	RAB37	-1.12637	1.42e-18	down
NCF1B	NCF1B	-1.003	1.45e-18	down
EMP1	EMP1	-1.57301	1.54e-18	down
EPAS1	EPAS1	-1.08245	1.54e-18	down
AC010719.1	AC010719.1	1.65832	1.62e-18	up
TENT5B	TENT5B	-1.43185	1.7e-18	down
TARBP2	TARBP2	1.00269	1.76e-18	up
TEX30	TEX30	1.21541	1.87e-18	up
PNCK	PNCK	-1.3859	1.87e-18	down
HIF3A	HIF3A	-1.08471	1.9e-18	down
EEF1AKMT1	EEF1AKMT1	1.08979	1.92e-18	up
LINC01232	LINC01232	1.06361	1.93e-18	up
BLM	BLM	1.02025	2.01e-18	up
CDHR2	CDHR2	-2.29593	2.03e-18	down
LRRC75A	LRRC75A	-1.05724	2.04e-18	down
ASPM	ASPM	1.28915	2.1e-18	up
IGKV1D-27	IGKV1D-27	-2.17021	2.15e-18	down
MYBBP1A	MYBBP1A	1.12907	2.18e-18	up
SERPINE1	SERPINE1	2.16472	2.19e-18	up
RIMKLA	RIMKLA	-1.04804	2.2e-18	down
NEUROD1	NEUROD1	-1.08788	2.24e-18	down
LIPG	LIPG	1.24785	2.29e-18	up
PSMG1	PSMG1	1.18028	2.29e-18	up
H2AZ1	H2AZ1	1.0358	2.4e-18	up
GALNT15	GALNT15	-1.24889	2.55e-18	down
ACSF2	ACSF2	-1.33492	2.66e-18	down
KLK10	KLK10	2.90794	2.71e-18	up
F12	F12	1.55316	2.75e-18	up
LIMS2	LIMS2	-1.63614	2.81e-18	down
EMSLR	EMSLR	1.34451	2.89e-18	up
LIMA1	LIMA1	-1.27689	2.93e-18	down
LGALS9B	LGALS9B	-1.78054	2.99e-18	down
P2RY8	P2RY8	-1.18279	3e-18	down
IGKV1D-42	IGKV1D-42	-1.93374	3.31e-18	down
PROSER1	PROSER1	1.22369	3.96e-18	up
NGFR	NGFR	-1.51701	4.01e-18	down
ALDH4A1	ALDH4A1	1.65463	4.02e-18	up
IGHV3-71	IGHV3-71	-1.94494	4.04e-18	down
ABCE1	ABCE1	1.19389	4.29e-18	up
IL1R2	IL1R2	-2.04975	4.3e-18	down
SLC2A1	SLC2A1	1.64621	4.37e-18	up
SLC6A9	SLC6A9	-1.31313	4.4e-18	down
C3orf85	C3orf85	-1.72117	4.5e-18	down
PRIM1	PRIM1	1.01176	4.58e-18	up
PIK3CG	PIK3CG	-1.18383	4.59e-18	down
TP53RK	TP53RK	1.19632	4.85e-18	up
TBRG4	TBRG4	1.01099	4.86e-18	up
TYRO3	TYRO3	1.25318	4.97e-18	up
PLXNA3	PLXNA3	1.14743	5.03e-18	up
EXOSC4	EXOSC4	1.45218	5.11e-18	up
TNFSF9	TNFSF9	2.31706	5.28e-18	up
ACBD7	ACBD7	1.20882	5.44e-18	up
PIGZ	PIGZ	-1.76008	5.53e-18	down
MIR7111	MIR7111	1.79635	5.54e-18	up
IGKV2-24	IGKV2-24	-3.35158	5.55e-18	down
LINC01836	LINC01836	1.06349	5.61e-18	up
TMPRSS2	TMPRSS2	-1.17492	5.63e-18	down
MCM2	MCM2	1.30143	5.64e-18	up
WDR54	WDR54	1.09597	5.66e-18	up
OXTR	OXTR	1.02679	5.72e-18	up
CCDC74A	CCDC74A	1.02119	5.75e-18	up
CCL19	CCL19	-2.59349	5.87e-18	down
UTP20	UTP20	1.05686	5.88e-18	up
GALK1	GALK1	1.37163	5.88e-18	up
CHRNA3	CHRNA3	-1.34529	5.9e-18	down
PLCD3	PLCD3	-1.46245	6.02e-18	down
ASB9	ASB9	1.66666	6.41e-18	up
ARMCX1	ARMCX1	-1.44013	6.59e-18	down
OSBPL1A	OSBPL1A	-1.32107	6.69e-18	down
PLS3	PLS3	1.3121	6.75e-18	up
POU5F1B	POU5F1B	1.71209	6.91e-18	up
AC112777.1	AC112777.1	1.06884	6.96e-18	up
FCGBP	FCGBP	-3.78028	7.25e-18	down
PLK4	PLK4	1.06593	7.52e-18	up
MZT1	MZT1	1.47998	7.78e-18	up
ALYREF	ALYREF	1.0728	7.88e-18	up
PDE5A	PDE5A	-1.42121	7.96e-18	down
CCL15	CCL15	-1.1262	8.39e-18	down
HES6	HES6	1.74449	8.42e-18	up
GAS6-AS1	GAS6-AS1	1.84804	8.68e-18	up
SLC35D1	SLC35D1	-1.05092	8.82e-18	down
COL1A1	COL1A1	2.38462	8.83e-18	up
SPNS3	SPNS3	1.12519	8.97e-18	up
RAB15	RAB15	1.27611	9.28e-18	up
IGSF3	IGSF3	-1.0012	9.69e-18	down
ARHGEF25	ARHGEF25	-1.04173	9.82e-18	down
ARHGAP39	ARHGAP39	1.10657	1.03e-17	up
CROT	CROT	-1.04189	1.04e-17	down
AP005233.2	AP005233.2	2.05385	1.06e-17	up
CD27	CD27	-1.54174	1.07e-17	down
FAM111B	FAM111B	1.30221	1.09e-17	up
AC009065.5	AC009065.5	1.28827	1.14e-17	up
TACSTD2	TACSTD2	3.11187	1.19e-17	up
RASGRP2	RASGRP2	-1.02145	1.19e-17	down
TNS1	TNS1	-2.0312	1.2e-17	down
ADAM12	ADAM12	2.0596	1.21e-17	up
CIDEC	CIDEC	-1.88326	1.21e-17	down
IGLV2-18	IGLV2-18	-3.30709	1.27e-17	down
AC010326.4	AC010326.4	1.09096	1.28e-17	up
TXNIP	TXNIP	-1.46845	1.28e-17	down
OBI1	OBI1	1.0407	1.32e-17	up
EPB41L4B	EPB41L4B	-1.14858	1.33e-17	down
DPY19L1	DPY19L1	1.02575	1.41e-17	up
FOXP2	FOXP2	-1.14632	1.42e-17	down
IGHA1	IGHA1	-3.96699	1.43e-17	down
CYP2S1	CYP2S1	1.51677	1.46e-17	up
NEMP1	NEMP1	1.02012	1.48e-17	up
KLK15	KLK15	-1.29142	1.48e-17	down
UCHL3	UCHL3	1.36616	1.49e-17	up
EVPL	EVPL	1.6171	1.53e-17	up
COLEC12	COLEC12	-1.51037	1.55e-17	down
CYBRD1	CYBRD1	-1.8683	1.61e-17	down
IGHV3-75	IGHV3-75	-1.30145	1.61e-17	down
IRAK2	IRAK2	1.41917	1.61e-17	up
PTX3	PTX3	-1.03253	1.66e-17	down
MEP1A	MEP1A	-2.79334	1.68e-17	down
KIAA0895	KIAA0895	1.0434	1.68e-17	up
AL356299.2	AL356299.2	1.17911	1.8e-17	up
AL163953.1	AL163953.1	1.48809	1.89e-17	up
POU2AF1	POU2AF1	-1.76448	1.93e-17	down
IGKV1-27	IGKV1-27	-3.26948	2.02e-17	down
ULBP2	ULBP2	1.79258	2.05e-17	up
AC107959.3	AC107959.3	1.1506	2.11e-17	up
HSD17B11	HSD17B11	-1.06344	2.17e-17	down
SHROOM4	SHROOM4	1.49525	2.24e-17	up
MIR145	MIR145	-2.18678	2.25e-17	down
FAM83H	FAM83H	1.16239	2.28e-17	up
CST2	CST2	2.12418	2.3e-17	up
HSPH1	HSPH1	1.53825	2.35e-17	up
POGLUT2	POGLUT2	1.11832	2.42e-17	up
TMEM9	TMEM9	1.10025	2.52e-17	up
SNRPB	SNRPB	1.34045	2.55e-17	up
BARX2	BARX2	-1.96188	2.56e-17	down
[truncated: 1,336 more rows]

## Sheet: Table S2
	ONTOLOGY	ID	Description	setSize	enrichmentScore	NES	pvalue	p.adjust	qvalue	rank	leading_edge	core_enrichment
GO:0019814	CC	GO:0019814	immunoglobulin complex	134	-0.762294	-4.86937	1.63401e-60	5.52296e-57	4.02311e-57	461	tags=79%, list=15%, signal=70%	28791/28467/28821/28904/28796/28391/28461/57289/28783/28885/28454/102723169/3538/28907/28903/28473/28386/102723168/28426/28793/28400/28834/28445/28401/28414/28876/28396/28395/28942/28913/28439/102723170/28455/3539/28826/28464/28299/28882/3514/28434/28896/28412/28778/973/28915/28420/5284/28809/28943/28394/3507/28881/28797/28468/28825/28822/28804/28870/28409/28774/28921/28875/28815/28803/28442/2890…
GO:0003823	MF	GO:0003823	antigen binding	96	-0.769262	-4.64239	4.6651e-45	7.88402e-42	5.74298e-42	534	tags=84%, list=17%, signal=72%	28820/30835/28432/100423062/28791/28467/28796/28391/28461/57289/28454/102723169/3538/28907/28903/28473/28386/102723168/4239/28426/28793/28400/28834/28445/28401/28414/28876/28396/28395/28913/28439/102723170/28455/3539/28464/28299/3514/28434/28896/28412/28778/28420/28809/28394/3507/28797/28468/28825/28822/28409/28815/28442/28908/28449/28883/28813/28817/28424/28912/28392/28385/28938/28816/28448/2845…
GO:0002250	BP	GO:0002250	adaptive immune response	210	-0.599546	-4.10156	8.88265e-41	1.00078e-37	7.29001e-38	534	tags=58%, list=17%, signal=51%	28820/3662/30835/28432/10990/28892/1380/100423062/28791/28467/28821/28904/634/28796/28391/28461/57289/28783/28885/28454/102723169/3538/28907/28903/28473/28386/10462/102723168/1191/28426/28793/28400/28834/3570/28445/28401/28414/28876/28396/28395/28942/28913/28439/6363/102723170/28455/3539/28826/28464/28299/28882/3514/28434/28896/28412/28778/973/28915/28420/28809/28943/28394/3507/28881/28797/28468/…
GO:0042571	CC	GO:0042571	immunoglobulin complex, circulating	60	-0.781445	-4.27579	9.57676e-32	8.09236e-29	5.89475e-29	480	tags=85%, list=15%, signal=73%	100423062/28467/28391/28461/57289/28454/102723169/3538/28473/28386/102723168/28426/28400/28834/28445/28401/28414/28396/28395/28439/102723170/28455/3539/28464/3514/28434/28412/28420/5284/28394/3507/28468/28409/28442/28449/28424/28912/28392/28385/28448/28457/28388/28444/28423/28450/28452/28408/28410/3493/3512/3494
GO:0034987	MF	GO:0034987	immunoglobulin receptor binding	59	-0.770347	-4.20295	8.51086e-29	5.75334e-26	4.19093e-26	480	tags=83%, list=15%, signal=72%	100423062/28467/28391/28461/57289/28454/102723169/3538/28473/28386/102723168/28426/28400/28834/28445/28401/28414/28396/28395/28439/102723170/28455/3539/28464/3514/28434/28412/28420/28394/3507/28468/28409/28442/28449/28424/28392/28385/28448/28457/28388/28444/28423/28450/28452/28408/28410/3493/3512/3494
GO:0002377	BP	GO:0002377	immunoglobulin production	88	-0.674764	-4.00712	1.19117e-27	6.71027e-25	4.88798e-25	563	tags=70%, list=18%, signal=59%	28773/29802/28820/28892/28791/28821/28904/28796/28783/28885/51237/28907/28903/28793/28876/28942/28913/28826/28299/28882/3514/28896/28778/28915/28809/28943/28881/28797/28825/28822/28804/28870/28774/28921/28875/28815/28803/28908/28883/28906/28813/28817/28912/28785/28941/28940/28938/28816/28935/28874/28823/28937/28814/28923/28781/28930/28784/28772/28775/28893/28919/28776
GO:0006958	BP	GO:0006958	complement activation, classical pathway	68	-0.722748	-4.06634	4.49911e-27	2.17243e-24	1.58247e-24	481	tags=75%, list=15%, signal=65%	1380/100423062/28467/28391/28461/57289/28454/102723169/3538/28473/28386/102723168/1191/28426/28400/28834/28445/28401/28414/28396/28395/28439/102723170/28455/3539/28464/3514/28434/28412/28420/28394/3507/28468/28409/28442/28449/28424/28392/28385/28448/28457/28388/28444/28423/28450/28452/730/28408/28410/3493/3494
GO:0006910	BP	GO:0006910	phagocytosis, recognition	63	-0.742136	-4.11787	3.08209e-26	1.30218e-23	9.48555e-24	480	tags=78%, list=15%, signal=67%	100423062/28467/948/28391/28461/57289/28454/102723169/3538/28473/28386/102723168/28426/28400/28834/28445/28401/28414/28396/28395/28439/102723170/28455/3539/28464/3514/28434/28412/28420/28394/3507/28468/28409/28442/28449/28424/28392/28385/28448/28457/28388/28444/28423/28450/28452/28408/28410/3493/3494
GO:0006956	BP	GO:0006956	complement activation	75	-0.693749	-3.97757	7.5326e-26	2.82891e-23	2.06067e-23	481	tags=71%, list=15%, signal=61%	1380/100423062/28467/28391/28461/57289/28454/102723169/3538/28473/28386/102723168/4239/1191/28426/28400/28834/28445/28401/28414/28396/28395/28439/102723170/28455/3539/28464/3514/28434/28412/28420/28394/3507/28468/1675/28409/28442/28449/28424/28392/28385/28448/28457/28388/28444/28423/28450/28452/730/28408/28410/3493/3494
GO:0006911	BP	GO:0006911	phagocytosis, engulfment	66	-0.717063	-3.99068	3.97436e-25	1.34333e-22	9.7853e-23	480	tags=74%, list=15%, signal=64%	100423062/28467/948/28391/28461/57289/28454/102723169/3538/28473/28386/102723168/28426/28400/28834/28445/28401/28414/28396/28395/28439/102723170/28455/3539/28464/3514/28434/28412/28420/28394/3507/28468/28409/28442/28449/28424/28392/28385/28448/28457/28388/28444/28423/28450/28452/28408/28410/3493/3494
GO:0002455	BP	GO:0002455	humoral immune response mediated by circulating immunoglobulin	72	-0.694062	-3.95076	1.30434e-24	4.00788e-22	2.91948e-22	481	tags=71%, list=15%, signal=61%	1380/100423062/28467/28391/28461/57289/28454/102723169/3538/28473/28386/102723168/1191/28426/28400/28834/28445/28401/28414/28396/28395/28439/102723170/28455/3539/28464/3514/28434/28412/28420/28394/3507/28468/28409/28442/28449/28424/28392/28385/28448/28457/28388/28444/28423/28450/28452/730/28408/28410/3493/3494
GO:0010324	BP	GO:0010324	membrane invagination	67	-0.709992	-3.95918	2.62843e-24	6.83391e-22	4.97805e-22	480	tags=73%, list=15%, signal=63%	100423062/28467/948/28391/28461/57289/28454/102723169/3538/28473/28386/102723168/28426/28400/28834/28445/28401/28414/28396/28395/28439/102723170/28455/3539/28464/3514/28434/28412/28420/28394/3507/28468/28409/28442/28449/28424/28392/28385/28448/28457/28388/28444/28423/28450/28452/28408/28410/3493/3494
GO:0099024	BP	GO:0099024	plasma membrane invagination	67	-0.709992	-3.95918	2.62843e-24	6.83391e-22	4.97805e-22	480	tags=73%, list=15%, signal=63%	100423062/28467/948/28391/28461/57289/28454/102723169/3538/28473/28386/102723168/28426/28400/28834/28445/28401/28414/28396/28395/28439/102723170/28455/3539/28464/3514/28434/28412/28420/28394/3507/28468/28409/28442/28449/28424/28392/28385/28448/28457/28388/28444/28423/28450/28452/28408/28410/3493/3494
GO:0042742	BP	GO:0042742	defense response to bacterium	103	-0.628234	-3.85306	3.60172e-24	8.69559e-22	6.33416e-22	480	tags=60%, list=15%, signal=53%	100423062/28467/219972/948/28391/28461/57289/28454/102723169/3538/1672/28473/28386/9971/102723168/28426/28400/28834/3570/28445/28401/28414/28396/28395/28439/102723170/28455/3539/28464/3514/28434/387695/28412/28420/28394/3507/28468/1511/28409/28442/28449/28424/28912/28392/28385/28448/28457/28388/51316/28444/28423/28450/28452/28408/28410/3493/6338/646627/3512/3494/1113/653808
GO:0006955	BP	GO:0006955	immune response	413	-0.401311	-2.95153	4.613e-24	1.03946e-21	7.57179e-22	461	tags=35%, list=15%, signal=34%	28791/28467/219972/7850/135644/28821/23228/28904/9452/634/28796/948/28391/5729/28461/6368/56477/57289/28783/28885/6355/28454/102723169/3538/28907/1672/28903/28473/28386/9971/10462/102723168/4239/1191/159296/28426/28793/28400/28834/3570/28445/28401/6387/10875/28414/28876/28396/28395/28942/28913/28439/6363/102723170/28455/3539/6366/6357/28826/28464/28299/28882/3514/28434/28896/28412/28778/973/28915…
GO:0050871	BP	GO:0050871	positive regulation of B cell activation	73	-0.671619	-3.85036	6.11107e-23	1.29096e-20	9.40381e-21	480	tags=66%, list=15%, signal=57%	100423062/28467/28391/28461/57289/28454/102723169/3538/28473/28386/102723168/28426/28400/28834/28445/28401/28414/28396/28395/28439/102723170/28455/3539/28464/3514/28434/28412/28420/28394/3507/28468/28409/28442/28449/28424/28392/28385/28448/28457/28388/28444/28423/28450/28452/28408/28410/3493/3494
GO:0050853	BP	GO:0050853	B cell receptor signaling pathway	75	-0.667352	-3.82623	7.3704e-23	1.46541e-20	1.06745e-20	480	tags=67%, list=15%, signal=58%	100423062/28467/23228/28391/28461/57289/28454/102723169/3538/28473/28386/102723168/28426/28400/28834/28445/28401/28414/28396/28395/28439/102723170/28455/3539/28464/3514/28434/28412/973/28420/28394/3507/28468/28409/28442/28449/28424/28392/28385/28448/28457/28388/28444/28423/28450/28452/28408/28410/3493/3494
GO:0008037	BP	GO:0008037	cell recognition	85	-0.641979	-3.7882	3.58109e-22	6.7245e-20	4.89835e-20	522	tags=65%, list=17%, signal=55%	30835/28432/100423062/28467/948/2596/28391/28461/57289/28454/102723169/3538/2350/28473/28386/102723168/28426/28400/28834/28445/28401/28414/28396/28395/28439/6363/102723170/28455/3539/6366/28464/3514/28434/28412/28420/28394/3507/28468/28409/28442/28449/28424/28392/28385/28448/28457/28388/28444/28423/28450/28452/28408/28410/3493/3494
GO:0016064	BP	GO:0016064	immunoglobulin mediated immune response	81	-0.644228	-3.76607	9.02979e-22	1.52603e-19	1.11161e-19	481	tags=63%, list=15%, signal=55%	1380/100423062/28467/28391/28461/57289/28454/102723169/3538/28473/28386/102723168/1191/28426/28400/28834/28445/28401/28414/28396/28395/28439/102723170/28455/3539/28464/3514/28434/28412/28420/28394/3507/28468/28409/28442/28449/28424/28392/28385/28448/28457/28388/28444/28423/28450/28452/730/28408/28410/3493/3494
GO:0019724	BP	GO:0019724	B cell mediated immunity	81	-0.644228	-3.76607	9.02979e-22	1.52603e-19	1.11161e-19	481	tags=63%, list=15%, signal=55%	1380/100423062/28467/28391/28461/57289/28454/102723169/3538/28473/28386/102723168/1191/28426/28400/28834/28445/28401/28414/28396/28395/28439/102723170/28455/3539/28464/3514/28434/28412/28420/28394/3507/28468/28409/28442/28449/28424/28392/28385/28448/28457/28388/28444/28423/28450/28452/730/28408/28410/3493/3494
GO:0050851	BP	GO:0050851	antigen receptor-mediated signaling pathway	89	-0.62917	-3.75111	1.15346e-21	1.85653e-19	1.35236e-19	480	tags=61%, list=15%, signal=53%	100423062/28467/23228/634/28391/28461/57289/28454/102723169/3538/28473/28386/102723168/28426/28400/28834/28445/28401/28414/28396/28395/28439/102723170/28455/3539/28464/3514/28434/28412/973/28420/28394/3507/11148/28468/28409/10917/28442/28449/28424/28392/28385/28448/28457/28388/28444/28423/79908/28450/28452/28408/28410/3493/3494
GO:0050864	BP	GO:0050864	regulation of B cell activation	81	-0.637561	-3.7271	4.12216e-21	6.10962e-19	4.45045e-19	406	tags=59%, list=13%, signal=53%	28391/28461/57289/51237/28454/102723169/3538/28473/28386/102723168/28426/28400/28834/28445/28401/28414/28396/28395/28439/102723170/28455/3539/28464/3514/28434/28412/28420/28394/3507/28468/28409/28442/28449/28424/28392/28385/28448/28457/28388/28444/28423/28450/28452/28408/6422/28410/3493/3494
GO:0007049	BP	GO:0007049	cell cycle	336	0.316942	3.22608	4.15743e-21	6.10962e-19	4.45045e-19	1186	tags=65%, list=38%, signal=45%	4488/3624/10669/5655/8061/10309/84962/79935/9319/994/11065/4487/54443/89958/4605/8313/2069/225689/221150/6662/4609/655/128239/22974/1894/79075/595/1869/23246/27338/29128/9088/55355/55165/79000/9837/146909/8318/3976/84306/1164/2191/55722/6241/983/891/55257/990/342977/10112/83540/332/2648/652/6790/113130/63922/7516/1602/9833/11004/4085/26586/7153/5347/4751/699/83461/1058/220042/1978/898/899/81620/9…
GO:0002768	BP	GO:0002768	immune response-regulating cell surface receptor signaling pathway	97	-0.606052	-3.66242	7.78705e-21	1.09668e-18	7.98856e-19	481	tags=58%, list=15%, signal=50%	1380/100423062/28467/23228/634/28391/28461/57289/28454/102723169/3538/28473/28386/102723168/28426/28400/28834/28445/28401/28414/28396/28395/28439/102723170/28455/3539/28464/3514/28434/28412/973/28420/5284/28394/3507/11148/28468/28409/10917/28442/28449/28424/28392/28385/28448/28457/28388/28444/28423/79908/28450/28452/28408/28410/3493/3494
GO:0002440	BP	GO:0002440	production of molecular mediator of immune response	109	-0.578888	-3.57262	2.14488e-20	2.89988e-18	2.11237e-18	461	tags=54%, list=15%, signal=48%	28791/28821/28904/28796/948/28783/28885/51237/28907/28903/28793/28876/28942/28913/28826/28299/28882/3514/28896/28778/28915/28809/28943/28881/28797/28825/28822/28804/28870/28774/28921/28875/28815/28803/28908/28883/28906/28813/28817/28912/28785/28941/28940/28938/28816/28935/28874/28823/28937/28814/28923/28781/28930/28784/28772/28775/28893/28919/28776
GO:0002429	BP	GO:0002429	immune response-activating cell surface receptor signaling pathway	94	-0.612604	-3.66823	2.86393e-20	3.58522e-18	2.61159e-18	481	tags=59%, list=15%, signal=51%	1380/100423062/28467/23228/634/28391/28461/57289/28454/102723169/3538/28473/28386/102723168/28426/28400/28834/28445/28401/28414/28396/28395/28439/102723170/28455/3539/28464/3514/28434/28412/973/28420/28394/3507/11148/28468/28409/10917/28442/28449/28424/28392/28385/28448/28457/28388/28444/28423/79908/28450/28452/28408/28410/3493/3494
GO:0002757	BP	GO:0002757	immune response-activating signal transduction	94	-0.612604	-3.66823	2.86393e-20	3.58522e-18	2.61159e-18	481	tags=59%, list=15%, signal=51%	1380/100423062/28467/23228/634/28391/28461/57289/28454/102723169/3538/28473/28386/102723168/28426/28400/28834/28445/28401/28414/28396/28395/28439/102723170/28455/3539/28464/3514/28434/28412/973/28420/28394/3507/11148/28468/28409/10917/28442/28449/28424/28392/28385/28448/28457/28388/28444/28423/79908/28450/28452/28408/28410/3493/3494
GO:0003723	MF	GO:0003723	RNA binding	249	0.351818	3.43933	3.33573e-20	4.0267e-18	2.93319e-18	1650	tags=86%, list=53%, signal=44%	255738/80336/4830/6662/6204/92312/2971/11072/23246/6659/200916/54517/342977/3614/1736/705/8535/10360/57332/6472/7153/26834/80324/2194/8187/10849/4234/10528/2886/9136/23212/1029/23223/55646/11260/10131/3336/155400/3329/3838/79080/54512/2146/84319/51497/10813/9271/51491/56915/55621/23160/55922/9188/8480/57510/10799/25879/10940/908/55299/51602/84916/6628/9933/407975/26354/10635/6894/26747/5591/3376/…
GO:0006396	BP	GO:0006396	RNA processing	171	0.416331	3.75486	8.54857e-20	9.96351e-18	7.25775e-18	1656	tags=92%, list=53%, signal=46%	26768/283120/780851/23642/23246/692086/692227/54517/594839/26776/652/1736/705/594837/10360/26834/80324/692212/94161/10785/692109/594838/4234/10528/114599/9136/23212/23223/55646/155400/54512/10813/28987/56915/55621/23160/9188/10799/85028/84973/25879/677826/10940/51645/55299/692089/51602/84916/26783/6628/692225/134637/24140/6894/26747/5591/6227/23560/54663/6636/26835/3276/11340/9221/6218/23404/8568…
GO:0009897	CC	GO:0009897	external side of plasma membrane	134	-0.533588	-3.40845	2.67245e-19	3.01096e-17	2.19329e-17	702	tags=60%, list=22%, signal=48%	2208/28429/5023/3542/3815/4684/931/57823/6340/2675/5243/2674/30835/28432/100423062/28467/3977/2676/948/28391/28461/57289/28454/102723169/3538/2350/28473/28386/283316/10462/102723168/28426/28400/28834/3570/28445/28401/6387/28414/28396/28395/28439/102723170/28455/3539/28464/3514/28434/28412/973/28420/28394/3507/11148/28468/28409/10917/28442/28449/28424/28392/28385/28448/28457/28388/28444/28423/7990…
GO:0002253	BP	GO:0002253	activation of immune response	114	-0.559349	-3.48259	1.36531e-18	1.48863e-16	1.08437e-16	481	tags=52%, list=15%, signal=45%	1380/100423062/28467/23228/634/28391/28461/57289/28454/102723169/3538/28473/28386/102723168/4239/1191/28426/28400/28834/28445/28401/28414/28396/28395/28439/102723170/28455/3539/28464/3514/28434/28412/973/28420/28394/3507/11148/28468/1675/28409/10917/28442/28449/28424/28392/28385/28448/28457/28388/28444/28423/79908/28450/28452/730/28408/28410/3493/3494
GO:0005694	CC	GO:0005694	chromosome	319	0.302147	3.04333	4.42563e-18	4.67458e-16	3.40512e-16	1616	tags=81%, list=52%, signal=43%	94234/2118/3651/430/4488/9603/100170841/8061/51085/389058/84733/9319/7004/8507/4487/6493/3218/221150/6662/9401/56938/4609/5983/60436/79075/1869/23594/23246/6659/29128/55355/79000/92815/3195/9837/116447/8318/55502/57167/57822/983/891/3170/5462/55257/83540/332/2648/113130/63922/705/7516/5307/4017/11004/57332/4085/80320/7153/5347/4751/699/3299/55388/10785/1058/10849/6615/81620/1051/1063/23212/1029/2…
GO:0022402	BP	GO:0022402	cell cycle process	259	0.332565	3.27027	4.62271e-18	4.73477e-16	3.44897e-16	1179	tags=66%, list=38%, signal=45%	4488/3624/10309/79935/9319/994/11065/4487/54443/89958/4605/8313/2069/225689/6662/4609/655/128239/22974/1894/79075/595/1869/27338/9088/55165/79000/9837/146909/8318/3976/1164/55722/6241/983/891/990/10112/83540/2648/652/6790/113130/7516/1602/9833/11004/4085/26586/7153/5347/4751/699/1058/1978/898/899/81620/1063/23212/1029/24137/9232/5629/2305/440145/1019/8260/9493/54892/2146/51512/1033/64946/284403/8…
GO:0005730	CC	GO:0005730	nucleolus	217	0.35925	3.38983	5.44e-18	5.408e-16	3.93937e-16	1656	tags=88%, list=53%, signal=45%	2118/768/5653/6319/10309/22822/26768/8507/89958/56938/780851/4609/6204/127534/23642/23594/23246/9088/692086/692227/55355/594839/26776/29089/1736/705/594837/10360/7153/692212/4751/94161/55388/10849/6615/692109/594838/4234/55657/10528/114599/9136/23212/23223/55646/64782/1019/9533/155400/8260/79080/54512/64946/10813/51491/56915/387103/79101/23160/55922/9188/8480/10799/85028/84973/25879/677826/147841…
GO:0002764	BP	GO:0002764	immune response-regulating signaling pathway	120	-0.535439	-3.36633	9.2152e-18	8.89925e-16	6.48251e-16	481	tags=49%, list=15%, signal=43%	1380/100423062/28467/23228/634/948/28391/28461/57289/28454/102723169/3538/28473/28386/9971/102723168/28426/28400/28834/28445/28401/28414/28396/28395/28439/102723170/28455/3539/28464/3514/28434/28412/973/28420/5284/28394/64922/3507/11148/28468/28409/10917/28442/28449/28424/28392/28385/28448/28457/28388/28444/28423/79908/28450/28452/28408/28410/3493/3494
GO:0000280	BP	GO:0000280	nuclear division	112	0.461626	3.80895	3.05824e-17	2.87135e-15	2.09158e-15	1104	tags=77%, list=35%, signal=52%	4488/9319/994/11065/4487/54443/4605/2069/225689/655/22974/79075/27338/9088/146909/3976/1164/891/990/83540/652/6790/113130/11004/4085/7153/5347/4751/699/898/81620/1063/23212/24137/9232/440145/8260/9493/54892/8438/9928/3552/3833/84722/675/1111/2175/90990/701/64151/7272/9212/10459/991/9787/23397/10635/79980/57820/3553/259266/29127/5901/8877/4288/5902/81930/55143/146956/2827/55795/1104/2177/10460/995…
GO:0042113	BP	GO:0042113	B cell activation	104	-0.557335	-3.40964	4.36232e-17	3.98504e-15	2.90284e-15	481	tags=53%, list=15%, signal=46%	1380/100423062/28467/23228/9452/28391/28461/57289/51237/28454/102723169/3538/28473/28386/102723168/159296/28426/28400/28834/28445/28401/28414/28396/28395/28439/102723170/28455/3539/28464/3514/28434/28412/973/28420/28394/3507/28468/28409/28442/28449/28424/28392/28385/28448/28457/28388/28444/28423/28450/28452/28408/6422/28410/3493/3494
GO:0006909	BP	GO:0006909	phagocytosis	91	-0.581664	-3.47175	5.13731e-17	4.5695e-15	3.32858e-15	414	tags=55%, list=13%, signal=49%	100423062/28467/948/28391/28461/57289/28454/102723169/3538/28473/28386/8406/102723168/28426/28400/28834/28445/28401/28414/28396/28395/28439/102723170/28455/3539/28464/3514/28434/28412/28420/28394/3507/28468/28409/28442/28449/28424/28392/28385/28448/28457/28388/28444/28423/28450/28452/28408/28410/3493/3494
GO:0051276	BP	GO:0051276	chromosome organization	192	0.369744	3.44937	6.83353e-17	5.92239e-15	4.31407e-15	1154	tags=69%, list=37%, signal=47%	84733/9319/11065/8313/225689/6662/9401/4609/5983/79075/29128/55355/92815/9837/146909/116447/8318/983/891/3170/55257/990/83540/2648/1736/113130/63922/29028/4017/8535/11004/10360/57332/4085/7153/5347/4751/699/1058/56652/6615/898/81620/9156/1063/23212/24137/9232/3159/8607/54821/8260/9493/54892/2146/64946/9271/8438/387103/9928/4176/3833/3070/8480/84722/675/2491/4173/1111/908/701/5984/64151/7272/9212/…
GO:0140513	CC	GO:0140513	nuclear protein-containing complex	184	0.372402	3.47021	7.04115e-17	5.94977e-15	4.33401e-15	1656	tags=88%, list=53%, signal=44%	430/9603/8061/84733/11065/4605/56938/4609/1869/23594/23246/27338/6932/9837/8318/55257/332/2648/1736/7516/51176/8535/57332/4085/6472/26834/55388/10849/1051/865/11260/3159/8607/1019/9533/29107/54512/2146/51497/56915/79101/4176/5425/9188/8480/10799/675/144455/861/4173/10940/9767/51645/2175/23225/701/84916/54830/6628/991/116092/26747/5591/11335/84172/5438/6636/79980/1875/647219/4171/55726/26835/11340…
GO:1903047	BP	GO:1903047	mitotic cell cycle process	197	0.355343	3.34045	9.03445e-17	7.44792e-15	5.42531e-15	1162	tags=67%, list=37%, signal=45%	3624/10309/79935/9319/994/11065/54443/89958/4605/2069/4609/655/128239/22974/1894/79075/595/1869/27338/9088/55165/9837/146909/8318/1164/6241/983/891/990/10112/83540/652/6790/113130/9833/11004/4085/26586/5347/4751/699/1058/1978/898/899/81620/1063/23212/1029/24137/9232/2305/440145/1019/8260/9493/54892/2146/51512/1033/64946/284403/9928/7023/3552/3833/890/8480/84722/675/144455/4173/1111/57405/51514/90…
GO:0002443	BP	GO:0002443	leukocyte mediated immunity	125	-0.515225	-3.26502	1.12673e-16	9.06747e-15	6.60505e-15	481	tags=46%, list=15%, signal=41%	1380/100423062/28467/634/28391/5729/28461/57289/28454/102723169/3538/28473/28386/102723168/1191/28426/28400/28834/28445/28401/28414/28396/28395/28439/102723170/28455/3539/28464/3514/28434/28412/28420/28394/3507/28468/1511/28409/1776/28442/28449/28424/28392/28385/28448/28457/28388/28444/28423/28450/28452/730/28408/28410/3493/6338/3494/1113/57126
GO:0034660	BP	GO:0034660	ncRNA metabolic process	116	0.457344	3.83733	1.39405e-16	1.09579e-14	7.98207e-15	1656	tags=97%, list=53%, signal=48%	283120/2971/23246/54517/652/1736/705/10360/80324/10785/10849/4234/10528/9136/23212/23223/55646/155400/54512/10813/9271/28987/56915/55621/23160/9188/2617/57510/10799/25879/10940/55299/51602/84916/134637/24140/6894/5591/3376/84172/6227/23560/54663/11340/9221/6218/23404/8568/90353/84128/348180/23016/6839/54606/7407/6154/65083/55226/10171/6949/1663/87178/112858/84365/55127/2091/51154/5036/51504/55661…
GO:0048285	BP	GO:0048285	organelle fission	117	0.445611	3.74433	2.81125e-16	2.15955e-14	1.57309e-14	1104	tags=75%, list=35%, signal=51%	4488/9319/994/11065/4487/54443/4605/2069/225689/655/22974/79075/27338/9088/146909/3976/1164/891/990/83540/652/6790/113130/11004/4085/7153/5347/4751/699/898/81620/1063/23212/24137/9232/440145/8260/9493/54892/8438/113115/9928/3552/3833/84722/675/1111/2175/90990/701/64151/7272/9212/10459/991/9787/23397/10635/79980/57820/3553/259266/29127/5901/8877/4288/5902/81930/55143/146956/2827/55795/1104/2177/10…
GO:0002449	BP	GO:0002449	lymphocyte mediated immunity	101	-0.545211	-3.3384	5.3264e-16	4.00072e-14	2.91425e-14	481	tags=51%, list=15%, signal=45%	1380/100423062/28467/634/28391/28461/57289/28454/102723169/3538/28473/28386/102723168/1191/28426/28400/28834/28445/28401/28414/28396/28395/28439/102723170/28455/3539/28464/3514/28434/28412/28420/28394/3507/28468/28409/28442/28449/28424/28392/28385/28448/28457/28388/28444/28423/28450/28452/730/28408/28410/3493/3494
GO:0002460	BP	GO:0002460	adaptive immune response based on somatic recombination of immune receptors built from immunoglobulin superfamily domains	109	-0.533366	-3.29168	6.91987e-16	5.0846e-14	3.7038e-14	531	tags=51%, list=17%, signal=44%	3662/28432/1380/100423062/28467/634/28391/28461/57289/28454/102723169/3538/28473/28386/102723168/1191/28426/28400/28834/3570/28445/28401/28414/28396/28395/28439/6363/102723170/28455/3539/28464/3514/28434/28412/28420/28394/3507/28468/28409/28442/28449/28424/28392/28385/28448/28457/28388/28444/28423/28450/28452/730/28408/28410/3493/3494
GO:0002252	BP	GO:0002252	immune effector process	168	-0.459353	-3.04257	9.30265e-16	6.68999e-14	4.87321e-14	481	tags=41%, list=15%, signal=37%	1380/100423062/28467/23228/9452/634/948/28391/5729/28461/57289/51237/28454/102723169/3538/28473/28386/102723168/4239/1191/159296/28426/28400/28834/3570/28445/28401/10875/28414/28396/28395/28439/6363/102723170/28455/3539/28464/3514/28434/28412/28420/28394/3507/28468/1511/1675/28409/1776/5105/28442/28449/28424/28392/28385/28448/28457/28388/28444/28423/28450/28452/730/28408/28410/3493/6338/3494/1113…
GO:0098552	CC	GO:0098552	side of membrane	163	-0.466827	-3.07329	1.57832e-15	1.1114e-13	8.09579e-14	702	tags=52%, list=22%, signal=42%	2208/28429/5023/3542/3815/94235/4684/931/57823/2775/6340/2675/5243/2674/30835/28432/100423062/28467/2788/3977/2676/948/28391/28461/57289/28454/102723169/3538/2350/28473/28386/283316/10462/102723168/28426/28400/28834/3570/28445/28401/6387/28414/28396/28395/28439/102723170/28455/3539/5239/28464/3514/28434/28412/973/28420/28394/3507/11148/28468/28409/10917/28442/28449/28424/28392/28385/28448/28457/2…
GO:0006259	BP	GO:0006259	DNA metabolic process	192	0.356214	3.32315	1.66821e-15	1.15073e-13	8.38228e-14	1633	tags=88%, list=52%, signal=45%	9319/8313/2069/4830/225689/6282/9401/4609/5983/79075/23594/29128/79000/92815/6932/9837/116447/8318/6241/983/55257/990/29089/306/1736/113130/63922/7516/1602/51176/7153/4751/55388/56652/898/81620/9156/1063/9232/3159/8607/2305/3329/3838/54512/2146/8438/56915/4176/5425/9188/890/3070/675/144455/4173/78995/1111/9767/51514/908/2175/78990/5984/9212/10459/121642/26354/10635/8208/5591/23560/5438/4796/37439…
GO:0050778	BP	GO:0050778	positive regulation of immune response	147	-0.479048	-3.11175	2.21338e-15	1.49624e-13	1.08991e-13	481	tags=43%, list=15%, signal=38%	1380/100423062/28467/23228/634/28391/28461/57289/28454/102723169/3538/28473/28386/102723168/4239/1191/28426/28400/28834/28445/28401/28414/28396/28395/28439/6363/102723170/28455/3539/28464/3514/28434/28412/973/28420/28394/3507/11148/28468/1511/1675/28409/10917/5105/28442/28449/28424/28392/28385/28448/28457/28388/28444/28423/79908/28450/28452/730/28408/28410/3493/3494/57126
GO:0009617	BP	GO:0009617	response to bacterium	176	-0.451566	-3.01712	2.48502e-15	1.64693e-13	1.19968e-13	480	tags=41%, list=15%, signal=37%	100423062/2277/28467/219972/948/2263/654463/28391/4129/28461/57289/6332/84419/28454/102723169/3538/1672/28473/28386/9971/102723168/28426/28400/28834/3570/28445/28401/28414/28396/28395/28439/102723170/28455/3539/28464/3514/2167/28434/387695/28412/28420/28394/3507/28468/1511/1675/28409/3248/5105/28442/28449/28424/28912/28392/3158/28385/28448/28457/28388/51316/28444/28423/28450/28452/28408/28410/349…
GO:0000278	BP	GO:0000278	mitotic cell cycle	215	0.333026	3.19605	4.11595e-15	2.67537e-13	1.94883e-13	1167	tags=66%, list=37%, signal=44%	3624/10309/79935/9319/994/11065/54443/89958/4605/2069/221150/4609/655/128239/22974/1894/79075/595/1869/27338/9088/55165/9837/146909/8318/1164/6241/983/891/990/10112/83540/652/6790/113130/7516/9833/11004/4085/26586/5347/4751/699/1058/1978/898/899/81620/1063/23212/1029/24137/9232/2305/440145/1019/8260/9493/54892/2146/51512/1033/64946/284403/387103/1909/9928/7023/3552/3833/890/8480/84722/675/144455/…
GO:0098813	BP	GO:0098813	nuclear chromosome segregation	70	0.542698	3.93883	4.35789e-15	2.77918e-13	2.02445e-13	1104	tags=86%, list=35%, signal=57%	9319/11065/8313/225689/1894/79075/146909/891/990/83540/113130/11004/4085/7153/5347/4751/699/898/81620/1063/23212/24137/9232/8260/9493/54892/9928/3833/84722/147841/57405/701/64151/7272/9212/10459/991/9787/23397/79980/57820/29127/5901/81930/55143/146956/55795/2177/1663/10460/10615/90417/83903/2237/81610/9735/151648/1062/23310/51434
GO:0007059	BP	GO:0007059	chromosome segregation	89	0.477286	3.68294	5.80073e-15	3.63082e-13	2.64481e-13	1104	tags=79%, list=35%, signal=52%	9319/11065/8313/225689/221150/1894/79075/55355/146909/891/990/83540/113130/11004/4085/7153/5347/4751/699/898/81620/1063/23212/24137/9232/8260/9493/54892/64946/387103/9928/3833/84722/28989/147841/57405/701/64151/7272/9212/10459/991/9787/23397/79980/55839/57820/29127/5901/4288/220134/81930/55143/672/146956/55795/1104/2177/1663/10460/10615/90417/83903/2237/81610/9735/151648/1062/23310/51434
GO:0022613	BP	GO:0022613	ribonucleoprotein complex biogenesis	105	0.454544	3.66637	7.21856e-15	4.43613e-13	3.23143e-13	1656	tags=97%, list=53%, signal=47%	2971/23246/1736/705/10360/26834/10528/9136/23212/23223/55646/8607/155400/54512/10813/28987/51491/56915/23160/9188/10799/25879/55299/51602/84916/6628/9816/26747/5591/6227/23560/54475/54663/6636/26835/11340/5901/8894/3326/9221/6218/23404/8568/84128/51001/23016/6839/54606/6154/65083/55226/10171/64794/84365/6059/55127/2091/4869/51154/5036/51504/55661/55759/1968/8602/220717/1662/9875/84154/10514/54552…
GO:0002696	BP	GO:0002696	positive regulation of leukocyte activation	122	-0.500812	-3.15182	7.81214e-15	4.63246e-13	3.37444e-13	406	tags=43%, list=13%, signal=39%	28391/406937/28461/57289/28454/102723169/3538/28473/28386/102723168/28426/28400/28834/28445/28401/28414/28396/28395/28439/6363/102723170/28455/3539/6366/28464/3514/28434/28412/28420/28394/3507/11148/28468/28409/5105/28442/28449/28424/28392/28385/28448/28457/28388/28444/28423/28450/28452/28408/28410/3493/3494/57126
GO:0050867	BP	GO:0050867	positive regulation of cell activation	122	-0.500812	-3.15182	7.81214e-15	4.63246e-13	3.37444e-13	406	tags=43%, list=13%, signal=39%	28391/406937/28461/57289/28454/102723169/3538/28473/28386/102723168/28426/28400/28834/28445/28401/28414/28396/28395/28439/6363/102723170/28455/3539/6366/28464/3514/28434/28412/28420/28394/3507/11148/28468/28409/5105/28442/28449/28424/28392/28385/28448/28457/28388/28444/28423/28450/28452/28408/28410/3493/3494/57126
GO:0051251	BP	GO:0051251	positive regulation of lymphocyte activation	115	-0.501274	-3.12342	1.73869e-14	1.01324e-12	7.38075e-13	406	tags=43%, list=13%, signal=39%	28391/28461/57289/28454/102723169/3538/28473/28386/102723168/28426/28400/28834/28445/28401/28414/28396/28395/28439/6363/102723170/28455/3539/6366/28464/3514/28434/28412/28420/28394/3507/11148/28468/28409/5105/28442/28449/28424/28392/28385/28448/28457/28388/28444/28423/28450/28452/28408/28410/3493/3494
GO:0140640	MF	GO:0140640	catalytic activity, acting on a nucleic acid	109	0.433032	3.56901	2.12034e-14	1.2147e-12	8.8483e-13	1616	tags=94%, list=52%, signal=47%	563/4830/9401/5983/79075/116447/1736/63922/7516/7153/80324/10785/56652/10849/4234/9156/8607/54821/9533/54512/9271/28987/8438/56915/55621/4176/9188/2617/3070/10799/4173/10940/5984/121642/24140/6894/3376/9704/84172/5438/4171/1763/80119/23404/4172/5111/10212/23016/54606/7407/10171/64794/1663/51082/87178/2237/4175/2091/10622/51110/57696/2963/55661/1789/92675/1662/55247/27044/10721/4913/5427/1615/5172…
GO:0006959	BP	GO:0006959	humoral immune response	118	-0.500247	-3.13961	3.40497e-14	1.91814e-12	1.39723e-12	406	tags=47%, list=13%, signal=42%	28391/28461/57289/28454/102723169/3538/1672/28473/28386/102723168/4239/1191/28426/28400/28834/28445/28401/28414/28396/28395/28439/102723170/28455/3539/6357/28464/3514/28434/28412/28420/28394/3507/28468/1511/1675/28409/28442/28449/28424/28912/28392/28385/28448/28457/28388/28444/28423/28450/28452/730/28408/28410/3493/3512/3494
GO:0098687	CC	GO:0098687	chromosomal region	87	0.471836	3.59313	4.02116e-14	2.22812e-12	1.62304e-12	1373	tags=87%, list=44%, signal=50%	221150/9401/79075/55355/983/891/83540/332/113130/11004/4085/7153/5347/4751/699/1058/6615/81620/1051/1063/54821/2146/64946/387103/4176/3070/675/2491/4173/147841/1111/57405/701/64151/7272/9212/10635/5591/11335/79980/55839/4171/1017/1763/80119/220134/81930/55143/4172/5111/6839/79723/55226/10615/90417/2237/4175/9735/151648/1062/23310/3014/27085/79023/4998/5905/57122/55920/65057/348995/54908/1786/7968…
GO:0000819	BP	GO:0000819	sister chromatid segregation	60	0.557761	3.85598	4.36903e-14	2.38182e-12	1.735e-12	1104	tags=87%, list=35%, signal=57%	9319/11065/8313/225689/79075/146909/891/990/83540/113130/11004/4085/7153/5347/4751/699/81620/1063/23212/24137/9232/8260/9493/54892/9928/3833/84722/701/64151/7272/9212/10459/991/9787/23397/79980/29127/5901/81930/55143/55795/1663/10460/10615/90417/83903/2237/9735/151648/1062/23310/51434
GO:0034470	BP	GO:0034470	ncRNA processing	97	0.448404	3.57656	5.78978e-14	3.10626e-12	2.26271e-12	1656	tags=97%, list=53%, signal=47%	283120/23246/54517/652/1736/705/10360/80324/10785/4234/10528/9136/23212/23223/55646/155400/54512/10813/28987/56915/55621/23160/9188/10799/25879/10940/55299/51602/84916/134637/24140/6894/5591/6227/23560/54663/11340/9221/6218/23404/8568/90353/84128/348180/23016/6839/54606/6154/65083/55226/10171/112858/84365/55127/2091/51154/5036/51504/55661/55759/51654/8602/1662/9875/84154/8270/51605/51728/22984/80…
GO:0072562	CC	GO:0072562	blood microparticle	45	-0.670179	-3.38628	7.07768e-14	3.7379e-12	2.72281e-12	336	tags=62%, list=11%, signal=56%	3538/28903/1191/28793/28876/28913/590/2162/3539/28299/3514/28896/3043/3507/28822/28442/28908/28449/28883/28912/72/28937/28930/28452/28919/3493/3512/3494
GO:0006281	BP	GO:0006281	DNA repair	92	0.454669	3.5938	1.88288e-13	9.79096e-12	7.13206e-12	1614	tags=97%, list=52%, signal=48%	9319/8313/9401/5983/29128/79000/92815/8318/983/55257/29089/113130/7516/9156/9232/8607/2305/8438/4176/5425/675/4173/78995/1111/51514/2175/78990/5984/10459/121642/10635/8208/5591/5438/4796/4171/1017/55010/1763/54929/80119/51659/90381/672/4172/5111/146956/8914/2177/10293/1663/1454/63979/4521/2237/4175/4869/7291/3014/55159/55247/10721/4913/5427/10213/84296/56852/2187/5423/79913/63967/3978/80820/4841/…
GO:0006974	BP	GO:0006974	cellular response to DNA damage stimulus	144	0.370677	3.25423	2.20389e-13	1.12866e-11	8.22154e-12	1614	tags=88%, list=52%, signal=45%	9319/4487/8313/225689/9401/4609/5983/5366/595/1869/6659/29128/79000/92815/8318/983/55257/29089/113130/54541/7516/7153/5347/55388/10785/6615/220042/9156/960/9232/64782/8607/2305/51512/8438/4176/7023/8870/5425/675/144455/4173/78995/1111/51514/2175/80279/78990/5984/10459/121642/10635/8208/5591/11335/5438/4796/4171/1017/55010/84259/1763/54929/80119/51659/90381/9521/84303/672/4172/5111/146956/6839/615…
GO:0009986	CC	GO:0009986	cell surface	237	-0.38923	-2.70368	4.51353e-13	2.27698e-11	1.65863e-11	702	tags=44%, list=22%, signal=37%	2208/28429/56963/5023/3542/3815/6505/3306/4684/931/8647/57823/650/2205/6340/57758/2675/5243/1410/3897/2674/30835/28432/58494/100423062/1902/340419/28467/7145/3977/2676/634/948/2263/28391/28461/5028/8639/57289/1368/28454/102723169/3538/2350/28473/28386/8406/283316/10462/102723168/1191/28426/28400/28834/3570/28445/28401/6387/28414/28396/28395/28439/102723170/28455/3539/28464/3514/28434/28412/973/28…
GO:0140014	BP	GO:0140014	mitotic nuclear division	88	0.452351	3.46795	5.17289e-13	2.57123e-11	1.87297e-11	1150	tags=77%, list=37%, signal=50%	9319/11065/54443/4605/2069/655/22974/79075/27338/9088/146909/891/990/83540/652/6790/113130/11004/4085/5347/4751/699/81620/1063/23212/24137/9232/440145/8260/9493/54892/9928/3552/3833/84722/1111/90990/701/64151/7272/9212/10459/991/9787/23397/79980/3553/29127/5901/8877/4288/5902/81930/55143/55795/1104/10460/995/10615/90417/83903/9735/151648/1062/23310/51434/3832/9700
GO:0000070	BP	GO:0000070	mitotic sister chromatid segregation	55	0.546368	3.70464	1.17239e-12	5.74302e-11	4.18341e-11	1150	tags=87%, list=37%, signal=56%	9319/11065/79075/146909/891/990/83540/113130/11004/4085/5347/4751/699/81620/1063/23212/24137/9232/8260/9493/54892/9928/3833/84722/701/64151/7272/9212/10459/991/9787/23397/79980/29127/5901/81930/55143/55795/10460/10615/90417/83903/9735/151648/1062/23310/51434/9700
GO:0051249	BP	GO:0051249	regulation of lymphocyte activation	146	-0.438579	-2.83969	1.78317e-12	8.61018e-11	6.27195e-11	531	tags=42%, list=17%, signal=36%	3662/30835/28432/100423062/28467/634/28391/28461/57289/51237/654346/28454/102723169/3538/28473/28386/102723168/28426/28400/28834/28445/28401/10875/28414/28396/28395/28439/6363/102723170/28455/3539/6366/28464/3514/28434/28412/28420/28394/3507/11148/28468/1511/28409/5105/28442/28449/28424/28392/28385/28448/28457/28388/28444/28423/28450/28452/28408/6422/28410/3493/3494
GO:0051301	BP	GO:0051301	cell division	149	0.355707	3.15562	1.94957e-12	9.28107e-11	6.76064e-11	1104	tags=66%, list=35%, signal=45%	10309/994/11065/346389/54443/89958/2069/221150/4609/22974/1894/6469/595/23594/27338/55165/146909/1164/983/891/990/10112/83540/5473/2648/6790/113130/51176/11004/4085/7422/26586/7153/5347/4751/699/83461/1058/5008/898/899/81620/1063/24137/9232/8607/54821/1019/9493/54892/387103/9928/3552/3833/890/3070/8480/84722/675/144455/147841/57405/701/6242/64151/10807/9212/10459/991/23397/26354/54478/993/79980/5…
GO:0051726	BP	GO:0051726	regulation of cell cycle	222	0.299897	2.87591	2.06711e-12	9.70391e-11	7.06866e-11	1179	tags=64%, list=38%, signal=43%	4488/3624/8061/10309/79935/9319/994/11065/4487/54443/8313/2069/225689/6662/4609/655/22974/1894/595/1869/23246/9088/8318/3976/1164/2191/6241/983/891/55257/990/342977/10112/332/2648/652/6790/113130/1602/4085/5347/4751/699/1978/898/899/81620/1063/1029/9232/8607/55771/5629/2305/1019/8260/9493/2146/51512/1033/284403/9928/7023/3552/221908/890/8480/84722/675/144455/1111/9767/51514/701/80279/10807/7272/9…
GO:0043588	BP	GO:0043588	skin development	59	0.525154	3.58269	2.23147e-12	1.0259e-10	7.47301e-11	643	tags=58%, list=21%, signal=47%	94234/1001/2118/9076/144501/4488/3624/3872/1311/3854/5068/1277/8549/2069/6662/27121/4233/6469/9509/4831/57822/2707/10913/2125/1290/6615/3673/55612/1289/147495/3855/6698/3552/1278
GO:0042254	BP	GO:0042254	ribosome biogenesis	86	0.444955	3.40732	2.24606e-12	1.0259e-10	7.47301e-11	1656	tags=97%, list=53%, signal=47%	2971/23246/1736/705/10360/10528/9136/23212/23223/55646/155400/54512/10813/28987/51491/56915/23160/9188/10799/25879/55299/51602/84916/9816/5591/6227/23560/54475/54663/11340/5901/9221/6218/23404/8568/84128/51001/23016/6839/54606/6154/65083/55226/10171/64794/84365/6059/55127/2091/4869/51154/5036/51504/55661/55759/8602/220717/1662/9875/84154/10514/54552/22984/26156/55636/84946/55695/81887/26164/55003…
GO:0050776	BP	GO:0050776	regulation of immune response	194	-0.398671	-2.70445	6.81709e-12	3.07223e-10	2.23792e-10	815	tags=47%, list=26%, signal=37%	10563/712/729230/3162/81035/857/5648/64115/55198/1178/4852/11326/1268/2208/28429/3542/3815/5579/7098/931/2205/660/3662/28432/1380/100423062/28467/23228/634/948/28391/28461/57289/28454/102723169/3538/28473/28386/9971/102723168/4239/1191/28426/28400/28834/28445/28401/10875/28414/28396/28395/28439/6363/102723170/28455/3539/28464/3514/28434/28412/973/28420/5284/28394/64922/3507/11148/28468/1511/1675/…
GO:0098542	BP	GO:0098542	defense response to other organism	232	-0.377299	-2.61456	1.00051e-11	4.44962e-10	3.24125e-10	481	tags=33%, list=15%, signal=30%	1380/100423062/28467/219972/135644/634/948/28391/28461/6368/57289/6355/28454/102723169/3538/1672/28473/28386/9971/10462/102723168/4239/1191/28426/28400/28834/3570/28445/28401/10875/28414/28396/28395/28439/6363/102723170/28455/3539/6366/6357/28464/3514/28434/387695/28412/28420/28394/3507/28468/1511/1675/28409/28442/28449/28424/28912/28392/28385/28448/28457/28388/51316/28444/28423/28450/28452/730/2…
GO:0006260	BP	GO:0006260	DNA replication	86	0.431556	3.30472	1.49584e-11	6.56613e-10	4.78299e-10	1659	tags=95%, list=53%, signal=46%	2069/6282/9401/5983/79075/23594/9837/116447/8318/6241/983/990/63922/1602/55388/56652/898/81620/3159/8607/4176/5425/9188/890/675/144455/4173/1111/9767/51514/5984/8208/23560/4796/374393/4171/1017/1763/80119/51659/90381/4172/5111/146956/7349/64318/4673/345643/10926/8914/10293/1663/27000/2237/4175/55159/92675/10721/5427/84296/29980/4998/5423/79913/3978/10189/10856/6742/8317/79596/86/10036/26271/641/1…
GO:0016072	BP	GO:0016072	rRNA metabolic process	74	0.452597	3.27137	2.37668e-11	1.0299e-09	7.50211e-10	1656	tags=97%, list=53%, signal=47%	2971/23246/1736/705/10360/10849/10528/9136/23212/23223/55646/155400/54512/10813/28987/56915/23160/9188/10799/25879/55299/51602/84916/5591/84172/6227/23560/54663/11340/9221/6218/23404/8568/84128/23016/6839/54606/6154/65083/55226/10171/6949/1663/84365/55127/2091/51154/5036/51504/55661/55759/8602/1662/9875/84154/22984/26156/55636/55695/81887/27340/10885/64425/79050/51010/114049/51096/84881/10436/113…
GO:0045321	BP	GO:0045321	leukocyte activation	223	-0.370415	-2.55069	2.62978e-11	1.12514e-09	8.19593e-10	806	tags=45%, list=26%, signal=36%	712/729230/3162/8399/857/64115/939/23495/1178/9760/4852/11326/1268/28429/3542/3815/7704/5579/7098/1907/931/57823/2852/5450/284194/2934/3662/30835/28432/1380/100423062/28467/23228/9452/634/28391/5729/406937/28461/57289/51237/654346/28454/102723169/3538/28473/28386/102723168/1191/159296/28426/28400/28834/3570/28445/28401/10875/28414/28396/28395/28439/6363/102723170/28455/3539/6366/28464/3514/28434/…
GO:0050865	BP	GO:0050865	regulation of cell activation	165	-0.416484	-2.74513	2.70677e-11	1.14361e-09	8.33045e-10	425	tags=36%, list=14%, signal=33%	634/28391/406937/28461/57289/51237/654346/28454/102723169/3538/28473/28386/102723168/28426/28400/28834/28445/22915/28401/10875/28414/28396/28395/28439/6363/102723170/28455/3539/6366/28464/3514/28434/28412/28420/28394/3507/11148/28468/1511/28409/5105/28442/28449/28424/28392/28385/28448/28457/28388/28444/28423/28450/28452/28408/6422/28410/3493/3494/57126
GO:0002694	BP	GO:0002694	regulation of leukocyte activation	162	-0.417532	-2.74728	3.43663e-11	1.43405e-09	1.04461e-09	425	tags=36%, list=14%, signal=33%	634/28391/406937/28461/57289/51237/654346/28454/102723169/3538/28473/28386/102723168/28426/28400/28834/28445/28401/10875/28414/28396/28395/28439/6363/102723170/28455/3539/6366/28464/3514/28434/28412/28420/28394/3507/11148/28468/1511/28409/5105/28442/28449/28424/28392/28385/28448/28457/28388/28444/28423/28450/28452/28408/6422/28410/3493/3494/57126
GO:0010564	BP	GO:0010564	regulation of cell cycle process	162	0.325795	2.938	3.74381e-11	1.54318e-09	1.1241e-09	1179	tags=67%, list=38%, signal=44%	4488/3624/9319/994/11065/4487/54443/8313/2069/225689/6662/4609/655/22974/1894/595/1869/9088/8318/3976/6241/983/891/990/10112/2648/652/6790/113130/1602/4085/5347/4751/699/899/81620/1063/1029/9232/5629/1019/8260/9493/2146/51512/284403/9928/7023/3552/221908/8480/84722/675/144455/1111/51514/701/80279/10807/7272/9212/10459/991/9787/10635/5591/993/1017/3553/29127/1763/8877/4288/90381/5902/672/6755/2989…
GO:0045087	BP	GO:0045087	innate immune response	192	-0.388105	-2.62891	9.95211e-11	4.05279e-09	2.95219e-09	481	tags=35%, list=15%, signal=31%	1380/100423062/28467/219972/135644/634/28391/28461/6368/57289/6355/28454/102723169/3538/1672/28473/28386/9971/10462/102723168/4239/1191/28426/28400/28834/28445/28401/28414/28396/28395/28439/6363/102723170/28455/3539/6366/6357/28464/3514/28434/28412/28420/28394/3507/28468/1675/28409/28442/28449/28424/28392/28385/28448/28457/28388/28444/28423/28450/28452/730/28408/28410/3493/3512/3494/1113/57126
GO:1990904	CC	GO:1990904	ribonucleoprotein complex	90	0.410572	3.19109	1.23577e-10	4.97252e-09	3.62215e-09	1656	tags=93%, list=53%, signal=45%	80336/6204/23246/5317/1736/705/7153/26834/10528/9136/23212/8607/10813/28987/63875/57510/10799/25879/10940/51645/51602/84916/6628/26747/5591/6227/54663/6636/26835/8662/9221/6218/8568/672/6154/65083/55226/87178/55127/2091/4869/51690/51154/55759/124540/8602/220717/27044/55131/6187/26986/23450/6173/54552/22984/96764/26156/65057/55110/10465/84946/10189/81887/6136/10856/11222/27340/10885/6741/9128/6633…
GO:0051321	BP	GO:0051321	meiotic cell cycle	52	0.5179	3.43727	1.47979e-10	5.81592e-09	4.23651e-09	1150	tags=87%, list=37%, signal=56%	4488/9319/994/4487/2069/225689/9088/3976/1164/83540/6790/7516/7153/5347/4751/699/898/9156/9232/9271/8438/1909/675/2175/701/7272/991/23397/10635/993/1017/57820/259266/81930/146956/2827/2177/995/63979/9133/7474/151648/23310/3014/9700
GO:0060429	BP	GO:0060429	epithelium development	216	0.286774	2.70893	1.46364e-10	5.81592e-09	4.23651e-09	629	tags=39%, list=20%, signal=34%	94234/1001/2118/9076/144501/25984/768/3651/4488/3624/115908/4070/5268/3872/6820/7472/10309/84962/3854/5068/25902/8549/4487/6424/85407/5054/81792/89958/8313/2069/6662/4609/655/128239/27121/4233/23657/374/9620/6469/595/64220/4831/6659/183/6781/3714/3976/5754/23213/57167/57822/4321/983/10913/1951/3627/2648/652/2348/7516/51176/2125/7422/2194/10630/3299/6615/84133/1051/3673/960/1282/55612/5629/1289/55…
GO:0000775	CC	GO:0000775	chromosome, centromeric region	62	0.479035	3.33773	1.87491e-10	7.28412e-09	5.306e-09	1373	tags=89%, list=44%, signal=51%	221150/79075/55355/891/83540/332/113130/11004/4085/7153/5347/4751/699/1058/6615/81620/1051/1063/54821/2146/64946/387103/3070/2491/147841/57405/701/64151/7272/9212/11335/79980/55839/220134/81930/55143/6839/79723/10615/90417/9735/151648/1062/23310/27085/79023/5905/57122/55920/348995/54908/1786/79682/54820/64105
GO:0005102	MF	GO:0005102	signaling receptor binding	339	-0.323447	-2.35187	2.17423e-10	8.35102e-09	6.08316e-09	526	tags=32%, list=17%, signal=30%	2192/28432/58494/2045/6586/10085/7345/114131/100423062/653/2277/340419/55859/3489/28467/3977/23228/2676/7857/948/28391/28461/5028/6423/6368/56477/57556/57289/8839/5764/6355/28454/102723169/3538/1672/1114/28473/28386/84666/102723168/4239/1191/28426/28400/28834/3570/28445/28401/6387/10875/28414/28396/28395/80031/28439/6363/102723170/4653/28455/3539/6366/6357/28464/3514/2167/28434/387695/28412/28420…
GO:0006897	BP	GO:0006897	endocytosis	149	-0.414709	-2.68966	4.02293e-10	1.52781e-08	1.11291e-08	425	tags=37%, list=14%, signal=33%	634/948/28391/28461/57289/28454/102723169/3538/28473/28386/283316/10462/102723168/1191/28426/28400/28834/28445/28401/28414/28396/28395/28439/6363/102723170/28455/3539/6366/28464/3514/28434/28412/28420/28394/3507/28468/28409/28442/28449/28424/28392/28385/28448/28457/28388/28444/28423/28450/28452/28408/28410/3493/286133/3494/57126
GO:0001775	BP	GO:0001775	cell activation	245	-0.350501	-2.44978	5.17091e-10	1.94196e-08	1.41459e-08	806	tags=44%, list=26%, signal=35%	712/729230/3162/8399/857/64115/939/23495/1178/9760/4852/11326/1268/28429/5023/3542/3815/7704/5579/7098/1907/931/57823/2852/5450/284194/2934/150/3662/30835/28432/1380/100423062/28467/23228/9452/634/28391/5729/406937/28461/5028/10398/57289/51237/654346/28454/102723169/3538/28473/28386/102723168/1191/159296/28426/28400/28834/3570/28445/22915/28401/10875/28414/28396/28395/28439/6363/102723170/28455/3…
GO:0006364	BP	GO:0006364	rRNA processing	68	0.448895	3.21074	6.2155e-10	2.30861e-08	1.68167e-08	1656	tags=97%, list=53%, signal=47%	23246/1736/705/10360/10528/9136/23212/23223/55646/155400/54512/10813/28987/56915/23160/9188/10799/25879/55299/51602/84916/5591/6227/23560/54663/11340/9221/6218/23404/8568/84128/23016/6839/54606/6154/65083/55226/10171/84365/55127/2091/51154/5036/51504/55661/55759/8602/1662/9875/84154/22984/26156/55636/55695/81887/27340/10885/79050/51010/114049/51096/84881/10436/113000/23076/91695
GO:0002684	BP	GO:0002684	positive regulation of immune system process	222	-0.364629	-2.51107	7.74134e-10	2.8441e-08	2.07174e-08	522	tags=35%, list=17%, signal=31%	30835/28432/58494/1380/100423062/2277/28467/23228/634/948/28391/406937/28461/57289/51237/5764/6355/28454/102723169/3538/28473/28386/102723168/4239/1191/28426/28400/28834/3570/28445/28401/6387/28414/28396/28395/28439/6363/102723170/28455/3539/6366/28464/3514/28434/28412/973/28420/28394/3507/11148/28468/1511/1675/28409/10917/5105/28442/28449/28424/28392/28385/28448/28457/28388/28444/28423/79908/284…
GO:0006261	BP	GO:0006261	DNA-templated DNA replication	57	0.470311	3.15761	1.27295e-09	4.62641e-08	3.37003e-08	1633	tags=98%, list=52%, signal=48%	9401/5983/79075/23594/9837/8318/990/63922/1602/55388/56652/898/81620/3159/4176/5425/9188/675/144455/4173/5984/4796/4171/1017/1763/51659/90381/4172/5111/146956/64318/345643/10926/8914/10293/1663/2237/4175/55159/10721/5427/84296/29980/4998/5423/3978/10189/6742/8317/26271/641/11169/5424/8882/5557/64785
GO:0009607	BP	GO:0009607	response to biotic stimulus	312	-0.32147	-2.3193	1.3519e-09	4.86109e-08	3.54098e-08	481	tags=29%, list=15%, signal=28%	1380/100423062/2277/28467/219972/135644/634/948/2263/654463/28391/4129/28461/6368/57289/6332/84419/54825/6355/28454/102723169/3538/1672/28473/28386/9971/8406/10462/102723168/4239/9314/1191/28426/28400/28834/3570/28445/28401/6387/10875/28414/28396/28395/28439/6363/102723170/28455/3539/6366/6357/28464/3514/2167/28434/387695/28412/28420/28394/3507/28468/1511/1675/28409/3248/5105/28442/28449/28424/28…
GO:0000793	CC	GO:0000793	condensed chromosome	67	0.446087	3.21996	1.46034e-09	5.19575e-08	3.78476e-08	1373	tags=87%, list=44%, signal=50%	221150/55355/891/83540/332/11004/4085/7153/5347/4751/699/1058/81620/1051/1063/23212/54821/64946/387103/675/2491/147841/1111/57405/701/64151/7272/9212/11335/79980/55839/1017/57820/4288/220134/81930/672/6839/1104/65083/2177/10615/90417/84365/9735/151648/1062/23310/3014/27085/79023/5905/57122/348995/54908/79682/54820/64105
GO:0051707	BP	GO:0051707	response to other organism	302	-0.322159	-2.31864	1.4877e-09	5.23795e-08	3.8155e-08	481	tags=29%, list=15%, signal=28%	1380/100423062/2277/28467/219972/135644/634/948/2263/654463/28391/4129/28461/6368/57289/6332/84419/6355/28454/102723169/3538/1672/28473/28386/9971/10462/102723168/4239/1191/28426/28400/28834/3570/28445/28401/6387/10875/28414/28396/28395/28439/6363/102723170/28455/3539/6366/6357/28464/3514/2167/28434/387695/28412/28420/28394/3507/28468/1511/1675/28409/3248/5105/28442/28449/28424/28912/28392/3158/2…
GO:0008544	BP	GO:0008544	epidermis development	65	0.43818	3.10922	2.45826e-09	8.56588e-08	6.23967e-08	629	tags=49%, list=20%, signal=40%	94234/1001/2118/144501/4488/3624/3872/6820/3854/5068/8549/6424/1294/2069/6662/27121/6469/4831/5650/3714/57822/2709/10913/652/2125/6615/55612/147495/2146/3855/6698/3552
GO:1903046	BP	GO:1903046	meiotic cell cycle process	44	0.511183	3.20719	3.14374e-09	1.08427e-07	7.89818e-08	1150	tags=86%, list=37%, signal=55%	4488/9319/994/4487/2069/225689/3976/1164/83540/6790/7153/5347/699/898/9232/8438/1909/675/2175/701/7272/991/23397/10635/993/57820/259266/81930/146956/2827/2177/995/63979/9133/7474/151648/23310/9700
GO:0140098	MF	GO:0140098	catalytic activity, acting on RNA	69	0.432355	3.11734	3.25278e-09	1.11055e-07	8.08959e-08	1616	tags=94%, list=52%, signal=47%	563/80324/10785/10849/4234/9156/9533/54512/9271/28987/56915/55621/9188/2617/10799/10940/24140/6894/3376/9704/84172/5438/80119/23404/10212/23016/54606/7407/10171/64794/51082/87178/2237/2091/10622/51110/57696/55661/92675/1662/27044/1615/51728/96764/80746/25996/85441/55695/79587/1797/8565/80745/113802/64425/51651/56931/51010/114049/30834/5433/27161/60487/255967/5557/10436
GO:0061024	BP	GO:0061024	membrane organization	159	-0.397289	-2.60725	3.38139e-09	1.14291e-07	8.32534e-08	414	tags=35%, list=13%, signal=32%	948/654463/28391/28461/57289/28454/102723169/3538/2350/4118/28473/8436/28386/102723168/1191/28426/28400/28834/28445/23136/28401/28414/28396/28395/28439/2139/102723170/4653/28455/3539/28464/3514/28434/28412/28420/28394/3507/28468/28409/28442/28449/28424/28392/28385/28448/28457/28388/28444/28423/28450/28452/28408/28410/3493/3494
GO:0043207	BP	GO:0043207	response to external biotic stimulus	304	-0.320071	-2.30294	5.62445e-09	1.88224e-07	1.37109e-07	481	tags=29%, list=15%, signal=27%	1380/100423062/2277/28467/219972/135644/634/948/2263/654463/28391/4129/28461/6368/57289/6332/84419/6355/28454/102723169/3538/1672/28473/28386/9971/10462/102723168/4239/1191/28426/28400/28834/3570/28445/28401/6387/10875/28414/28396/28395/28439/6363/102723170/28455/3539/6366/6357/28464/3514/2167/28434/387695/28412/28420/28394/3507/28468/1511/1675/28409/3248/5105/28442/28449/28424/28912/28392/3158/2…
GO:0009888	BP	GO:0009888	tissue development	372	0.210561	2.17529	9.75398e-09	3.2322e-07	2.35444e-07	437	tags=25%, list=14%, signal=25%	94234/1001/2118/9076/144501/25984/147111/768/3651/430/4488/3624/115908/6696/4070/7045/5268/1301/3872/1116/1311/6820/7472/10309/8614/84962/3854/5068/25902/633/1277/1846/8549/7076/10529/4487/6424/85407/5054/81792/89958/1294/8313/2069/6662/4609/655/128239/27121/4233/8840/23657/374/9620/6469/595/1303/84649/64220/4831/6659/183/5650/6781/3714/3976/5754/23213/54517/57167/57822/4321/2709/983/3170/10913/1…
GO:0002009	BP	GO:0002009	morphogenesis of an epithelium	108	0.341785	2.78819	1.11021e-08	3.60817e-07	2.62831e-07	561	tags=44%, list=18%, signal=37%	94234/768/3651/4488/115908/4070/5268/3872/7472/84962/25902/8549/85407/81792/89958/6662/4609/655/4233/374/9620/6469/6659/183/3714/3976/5754/23213/57167/57822/4321/1951/3627/2648/652/2348/51176/7422/10630/6615/84133/960/1282/55612/5629/1289/55083
GO:0046649	BP	GO:0046649	lymphocyte activation	192	-0.36112	-2.44612	1.10474e-08	3.60817e-07	2.62831e-07	531	tags=35%, list=17%, signal=31%	3662/30835/28432/1380/100423062/28467/23228/9452/634/28391/28461/57289/51237/654346/28454/102723169/3538/28473/28386/102723168/159296/28426/28400/28834/3570/28445/28401/10875/28414/28396/28395/28439/6363/102723170/28455/3539/6366/28464/3514/28434/28412/973/28420/28394/3507/11148/28468/1511/28409/5105/28442/28449/28424/28392/28385/28448/28457/28388/28444/28423/28450/28452/28408/6422/28410/3493/3494
GO:0044419	BP	GO:0044419	biological process involved in interspecies interaction between organisms	327	-0.308294	-2.23673	1.20036e-08	3.86402e-07	2.81468e-07	481	tags=28%, list=15%, signal=27%	1380/100423062/2277/28467/219972/135644/634/948/2263/654463/28391/4129/28461/6368/57289/6332/84419/6355/28454/102723169/3538/1672/28473/28386/9971/10462/102723168/4239/1191/28426/28400/28834/3570/28445/28401/6387/10875/28414/28396/28395/28439/6363/102723170/28455/3539/6366/6357/28464/3514/2167/28434/387695/28412/28420/28394/64922/3507/28468/1511/1675/28409/3248/5105/28442/28449/28424/28912/28392/…
GO:1902494	CC	GO:1902494	catalytic complex	150	0.296548	2.62782	1.28278e-08	4.09038e-07	2.97957e-07	1561	tags=79%, list=50%, signal=41%	10309/79935/84733/11065/8507/85407/5328/595/27338/5050/1164/2191/6241/983/891/55257/2648/1736/8535/57332/79084/10785/10849/4234/898/899/8607/1019/9533/8260/54512/2146/56915/5425/9188/890/10799/675/25879/2786/401647/10940/9767/51645/51514/701/5984/6628/10459/991/116092/5591/5688/84172/5438/6636/1017/3276/84259/51114/11340/3945/9221/23404/11047/672/4172/58516/5111/146956/645121/23016/28227/51079/52…
GO:0070062	CC	GO:0070062	extracellular exosome	416	-0.284158	-2.09094	1.33268e-08	4.20979e-07	3.06655e-07	754	tags=36%, list=24%, signal=31%	6517/2202/1073/57699/216/150696/10788/2517/7358/2208/4585/4958/283375/56920/6505/5630/6609/3306/81693/5579/1356/8611/931/8647/152007/7512/6623/5577/144402/134147/6340/2934/4256/2823/5837/27163/5243/1410/9963/7360/79901/26/2674/28820/2192/53405/10085/10223/3040/124975/1380/100423062/5333/79153/2788/3977/5567/64081/634/28796/4151/406937/1152/56477/5742/27111/54825/116496/23491/1368/81618/192666/293…
GO:0043230	CC	GO:0043230	extracellular organelle	422	-0.28399	-2.09113	2.28109e-08	7.00917e-07	5.10572e-07	754	tags=36%, list=24%, signal=31%	6517/2202/1073/57699/216/150696/10788/2517/7358/2199/2208/4585/4958/283375/56920/6505/5630/6609/3306/81693/5579/1356/8611/931/8647/152007/7512/6623/5577/144402/134147/6340/2934/4256/2823/5837/27163/5243/1410/9963/7360/79901/26/2674/28820/2192/53405/10085/10223/3040/124975/1380/100423062/5333/79153/2788/3977/5567/64081/634/28796/4151/406937/1152/56477/5742/27111/54825/116496/23491/1368/81618/19266…
GO:0065010	CC	GO:0065010	extracellular membrane-bounded organelle	422	-0.28399	-2.09113	2.28109e-08	7.00917e-07	5.10572e-07	754	tags=36%, list=24%, signal=31%	6517/2202/1073/57699/216/150696/10788/2517/7358/2199/2208/4585/4958/283375/56920/6505/5630/6609/3306/81693/5579/1356/8611/931/8647/152007/7512/6623/5577/144402/134147/6340/2934/4256/2823/5837/27163/5243/1410/9963/7360/79901/26/2674/28820/2192/53405/10085/10223/3040/124975/1380/100423062/5333/79153/2788/3977/5567/64081/634/28796/4151/406937/1152/56477/5742/27111/54825/116496/23491/1368/81618/19266…
GO:1903561	CC	GO:1903561	extracellular vesicle	422	-0.28399	-2.09113	2.28109e-08	7.00917e-07	5.10572e-07	754	tags=36%, list=24%, signal=31%	6517/2202/1073/57699/216/150696/10788/2517/7358/2199/2208/4585/4958/283375/56920/6505/5630/6609/3306/81693/5579/1356/8611/931/8647/152007/7512/6623/5577/144402/134147/6340/2934/4256/2823/5837/27163/5243/1410/9963/7360/79901/26/2674/28820/2192/53405/10085/10223/3040/124975/1380/100423062/5333/79153/2788/3977/5567/64081/634/28796/4151/406937/1152/56477/5742/27111/54825/116496/23491/1368/81618/19266…
GO:0002682	BP	GO:0002682	regulation of immune system process	308	-0.309184	-2.2334	2.33413e-08	7.10754e-07	5.17737e-07	481	tags=29%, list=15%, signal=27%	1380/100423062/653/2277/28467/23228/634/948/28391/406937/28461/56477/57289/51237/654346/5764/6355/28454/102723169/3538/85477/28473/28386/9971/102723168/4239/1191/28426/28400/28834/3570/28445/28401/6387/10875/28414/28396/28395/28439/6363/102723170/28455/3539/6366/79148/28464/3514/28434/387695/28412/973/28420/5284/28394/64922/3507/11148/28468/1511/1675/28409/10917/1776/5105/28442/28449/28424/28392/…
GO:1990234	CC	GO:1990234	transferase complex	92	0.365542	2.88932	2.41705e-08	7.29432e-07	5.31343e-07	1613	tags=87%, list=52%, signal=43%	10309/79935/84733/11065/8507/595/27338/1164/983/891/55257/2648/8535/57332/79084/10785/10849/4234/898/899/8607/1019/9533/8260/2146/5425/890/675/25879/401647/9767/51514/701/6628/10459/991/5591/84172/5438/6636/1017/3276/84259/51114/672/4172/5111/645121/5255/51082/9133/10622/2963/51434/6185/26233/54881/4143/5427/1163/56852/51605/51728/5905/81669/81887/8473/10856/80018/5631/64425/6633/10419/86/30834/5…
GO:0000779	CC	GO:0000779	condensed chromosome, centromeric region	50	0.470739	3.11399	2.73594e-08	8.18361e-07	5.96122e-07	1373	tags=88%, list=44%, signal=50%	221150/55355/891/83540/332/11004/4085/5347/4751/699/1058/81620/1051/1063/54821/64946/387103/2491/147841/57405/701/64151/7272/9212/11335/79980/55839/220134/81930/10615/90417/9735/151648/1062/23310/27085/79023/5905/57122/348995/54908/79682/54820/64105
GO:0048729	BP	GO:0048729	tissue morphogenesis	128	0.315788	2.72269	2.84616e-08	8.43862e-07	6.14697e-07	561	tags=41%, list=18%, signal=35%	94234/768/3651/4488/3624/115908/4070/5268/1301/3872/7472/84962/25902/8549/4487/85407/81792/89958/6662/4609/655/4233/374/9620/6469/6659/183/6781/3714/3976/5754/23213/57167/57822/4321/1951/3627/4061/2648/652/2348/51176/7422/10630/6615/84133/3673/960/1282/55612/5629/1289/55083
GO:0006351	BP	GO:0006351	transcription, DNA-templated	421	0.19574	2.04717	3.00159e-08	8.74601e-07	6.37089e-07	732	tags=34%, list=23%, signal=30%	94234/2118/54997/57761/3651/430/23650/4488/3624/6696/4188/9603/100170841/8061/51085/7472/389058/84962/1277/84733/9319/7004/8862/346389/4487/6493/6424/3218/9569/4605/2069/6662/56938/4609/11156/655/4233/60436/6469/595/2971/1869/4831/6659/83879/29128/3589/183/51561/6932/3195/1820/3976/55502/57167/1164/57822/4321/7546/3170/5462/55257/3627/306/332/8767/2648/652/1602/7675/5307/29028/51176/4017/8535/780…
GO:0097659	BP	GO:0097659	nucleic acid-templated transcription	421	0.19574	2.04717	3.00159e-08	8.74601e-07	6.37089e-07	732	tags=34%, list=23%, signal=30%	94234/2118/54997/57761/3651/430/23650/4488/3624/6696/4188/9603/100170841/8061/51085/7472/389058/84962/1277/84733/9319/7004/8862/346389/4487/6493/6424/3218/9569/4605/2069/6662/56938/4609/11156/655/4233/60436/6469/595/2971/1869/4831/6659/83879/29128/3589/183/51561/6932/3195/1820/3976/55502/57167/1164/57822/4321/7546/3170/5462/55257/3627/306/332/8767/2648/652/1602/7675/5307/29028/51176/4017/8535/780…
GO:0032774	BP	GO:0032774	RNA biosynthetic process	426	0.194505	2.06045	3.05827e-08	8.835e-07	6.43571e-07	732	tags=34%, list=23%, signal=30%	94234/2118/54997/57761/3651/430/23650/4488/3624/6696/4188/9603/100170841/8061/51085/7472/389058/84962/1277/84733/9319/7004/8862/346389/4487/6493/6424/3218/9569/4605/2069/6662/56938/4609/11156/655/4233/60436/6469/595/2971/1869/4831/6659/83879/29128/3589/183/51561/6932/3195/9837/1820/3976/55502/57167/1164/57822/4321/7546/3170/5462/55257/3627/306/332/8767/2648/652/1602/7675/5307/29028/51176/4017/853…
GO:0006302	BP	GO:0006302	double-strand break repair	50	0.46675	3.0876	3.94651e-08	1.12209e-06	8.17367e-07	1614	tags=98%, list=52%, signal=48%	9319/9401/79000/8318/55257/113130/7516/8607/2305/8438/4176/675/4173/1111/78990/10459/10635/5591/4796/4171/55010/1763/51659/672/4172/146956/8914/2177/1663/63979/2237/4175/7291/3014/55159/10721/10213/84296/2187/5423/79913/10856/8317/286257/79728/86/11200/641/115004
GO:0006310	BP	GO:0006310	DNA recombination	58	0.438802	2.95456	3.95055e-08	1.12209e-06	8.17367e-07	1508	tags=91%, list=48%, signal=48%	9319/9401/79000/6932/8318/55257/7516/51176/7153/9156/8607/3329/3838/8438/4176/675/4173/78995/1111/10459/10635/5591/4796/4171/57820/55010/80119/51659/672/4172/146956/8914/2177/63979/2237/4175/3014/55159/10721/10213/84296/2187/5423/79913/3008/4841/10189/10856/6929/8317/79728/51010/86
GO:2001141	BP	GO:2001141	regulation of RNA biosynthetic process	407	0.194631	2.05324	4.0095e-08	1.12934e-06	8.22652e-07	732	tags=34%, list=23%, signal=30%	94234/2118/54997/57761/3651/430/23650/4488/3624/6696/4188/9603/100170841/8061/51085/7472/389058/84962/1277/84733/9319/7004/8862/346389/4487/6493/6424/3218/9569/4605/2069/6662/56938/4609/11156/655/4233/60436/6469/595/1869/4831/6659/83879/29128/3589/183/51561/6932/3195/9837/1820/3976/55502/57167/1164/57822/4321/7546/3170/5462/55257/3627/306/332/8767/2648/652/1602/7675/5307/29028/51176/4017/8535/780…
GO:0140013	BP	GO:0140013	meiotic nuclear division	40	0.501211	3.06712	6.33463e-08	1.75891e-06	1.28125e-06	1087	tags=82%, list=35%, signal=55%	4488/9319/994/4487/2069/225689/3976/1164/83540/6790/7153/5347/699/898/9232/8438/675/2175/701/7272/991/23397/10635/57820/259266/81930/146956/2827/2177/63979/9133/7474/151648
GO:0009790	BP	GO:0009790	embryo development	211	0.247488	2.3647	6.39535e-08	1.75891e-06	1.28125e-06	863	tags=45%, list=28%, signal=35%	3576/3651/430/4488/3624/115908/1301/4188/8061/7472/25902/1277/6997/7004/1846/8862/4487/6493/3218/1294/8313/6662/4609/655/23250/4237/9620/60436/6469/1303/64220/6659/3714/9837/3976/5754/23213/57167/57822/2709/60681/6241/983/891/3170/2707/4061/2648/652/705/7262/2348/7516/5307/51176/3557/7422/7153/1290/4751/6615/1051/7784/3673/5954/1844/5629/1289/5723/54892/2128/1909/80714/5013/221908/1295/675/144455…
GO:0006355	BP	GO:0006355	regulation of transcription, DNA-templated	403	0.195175	2.06677	6.4528e-08	1.75891e-06	1.28125e-06	732	tags=34%, list=23%, signal=30%	94234/2118/54997/57761/3651/430/23650/4488/3624/6696/4188/9603/100170841/8061/51085/7472/389058/84962/1277/84733/9319/7004/8862/346389/4487/6493/6424/3218/9569/4605/2069/6662/56938/4609/11156/655/4233/60436/6469/595/1869/4831/6659/83879/29128/3589/183/51561/6932/3195/1820/3976/55502/57167/1164/57822/4321/7546/3170/5462/55257/3627/306/332/8767/2648/652/1602/7675/5307/29028/51176/4017/8535/7804/573…
GO:1903506	BP	GO:1903506	regulation of nucleic acid-templated transcription	403	0.195175	2.06677	6.4528e-08	1.75891e-06	1.28125e-06	732	tags=34%, list=23%, signal=30%	94234/2118/54997/57761/3651/430/23650/4488/3624/6696/4188/9603/100170841/8061/51085/7472/389058/84962/1277/84733/9319/7004/8862/346389/4487/6493/6424/3218/9569/4605/2069/6662/56938/4609/11156/655/4233/60436/6469/595/1869/4831/6659/83879/29128/3589/183/51561/6932/3195/1820/3976/55502/57167/1164/57822/4321/7546/3170/5462/55257/3627/306/332/8767/2648/652/1602/7675/5307/29028/51176/4017/8535/7804/573…
GO:0010556	BP	GO:0010556	regulation of macromolecule biosynthetic process	497	0.177514	1.94394	1.37929e-07	3.72961e-06	2.71677e-06	993	tags=43%, list=32%, signal=35%	94234/2118/54997/57761/3651/430/23650/4488/3624/6696/3872/4188/9603/100170841/8061/51085/7472/389058/84962/1277/84733/9319/7004/8862/346389/8507/4487/6493/6424/3218/9569/4605/2069/225689/6662/56938/4609/11156/655/4233/5983/60436/6469/79075/595/1869/4831/6659/84069/83879/29128/3589/183/51561/6932/3002/3195/9837/1820/3976/55502/54517/57167/1164/57822/4321/7546/3170/5462/55257/342977/3627/306/332/87…
GO:0006366	BP	GO:0006366	transcription by RNA polymerase II	303	0.211624	2.10019	1.47561e-07	3.95838e-06	2.88342e-06	691	tags=35%, list=22%, signal=30%	94234/2118/57761/3651/430/23650/4488/3624/4188/9603/100170841/8061/51085/7472/389058/84962/84733/9319/7004/346389/4487/6493/3218/9569/4605/6662/56938/4609/655/4233/60436/6469/595/1869/4831/6659/29128/3589/51561/6932/3195/1820/3976/55502/57167/1164/57822/4321/7546/3170/5462/55257/3627/8767/2648/652/1602/7675/5307/29028/51176/4017/8535/57332/80320/7422/26586/7153/5347/3299/8187/6615/5008/55657/898/…
GO:0007051	BP	GO:0007051	spindle organization	52	0.439956	2.91996	1.61263e-07	4.29187e-06	3.12634e-06	1150	tags=77%, list=37%, signal=49%	4605/225689/22974/79000/55722/891/83540/6790/5347/4751/24137/440145/9493/64946/284403/3833/8480/84722/28989/57405/90990/7272/9212/991/9787/55726/259266/29127/5901/29899/23354/6491/1104/10460/10615/90417/9133/1062/3832/9700
GO:0033044	BP	GO:0033044	regulation of chromosome organization	60	0.417144	2.88385	1.70746e-07	4.50877e-06	3.28434e-06	1664	tags=97%, list=53%, signal=46%	9319/11065/8313/225689/4609/891/990/1736/113130/4085/7153/5347/4751/699/81620/1063/9232/8607/8260/908/701/64151/7272/9212/10459/9787/23397/26354/4171/1017/80119/10576/55795/55226/1663/10460/2237/9735/10575/1062/51434/7203/9700/79913/54552/65057/54908/1786/10856/6742/10574/86/10155/26271/11130/55055/22948/57343
GO:0000776	CC	GO:0000776	kinetochore	46	0.46148	2.93772	1.8162e-07	4.75874e-06	3.46642e-06	1373	tags=87%, list=44%, signal=50%	221150/55355/891/83540/332/11004/4085/5347/4751/699/1058/81620/1063/54821/64946/387103/2491/147841/57405/701/7272/9212/79980/55839/220134/81930/10615/90417/9735/151648/1062/27085/79023/5905/57122/348995/54908/79682/54820/64105
GO:1902850	BP	GO:1902850	microtubule cytoskeleton organization involved in mitosis	43	0.472819	2.92085	1.94633e-07	5.06045e-06	3.6862e-06	1150	tags=79%, list=37%, signal=51%	89958/4605/22974/891/83540/6790/4085/5347/4751/1058/24137/440145/9493/64946/284403/3833/8480/84722/57405/90990/7272/9212/991/9787/55726/29127/5901/29899/6491/1104/10460/1062/3832/9700
GO:0044770	BP	GO:0044770	cell cycle phase transition	129	0.292474	2.51227	2.15395e-07	5.55752e-06	4.04829e-06	1222	tags=64%, list=39%, signal=41%	3624/10309/79935/9319/994/11065/54443/225689/4609/128239/595/1869/27338/9088/8318/1164/6241/983/891/990/6790/113130/9833/4085/5347/699/1978/898/899/81620/1063/1029/5629/2305/1019/2146/51512/1033/9928/7023/890/144455/1111/51514/701/80279/7272/9212/10459/9787/5591/993/1017/1763/90381/672/146956/645121/5933/6491/55795/6154/1104/10926/8914/2177/10460/995/9133/81610/4869/9735/1062/51434/3014/26233/970…
GO:0006952	BP	GO:0006952	defense response	363	-0.279872	-2.03964	2.5241e-07	6.46323e-06	4.70803e-06	481	tags=27%, list=15%, signal=26%	1380/100423062/838/28467/219972/7850/135644/634/7857/948/84699/28391/5729/406937/28461/6368/8639/5742/57289/5764/6355/28454/102723169/3538/1672/2350/28473/28386/9971/1215/10462/102723168/4239/9314/1191/28426/28400/28834/3570/2532/28445/28401/6387/10875/28414/28396/28395/28439/6363/102723170/28455/3539/6366/6357/28464/3514/2167/28434/387695/5354/28412/28420/28394/64922/3507/477/28468/1511/4225/167…
GO:0003677	MF	GO:0003677	DNA binding	281	0.216997	2.12082	2.67078e-07	6.7874e-06	4.94417e-06	971	tags=46%, list=31%, signal=35%	94234/2118/3651/430/4488/9603/8061/51085/389058/84733/7004/4487/6493/3218/9569/4605/6662/9401/56938/4609/5983/60436/79075/2971/1869/23594/4831/6659/29128/55355/79000/92815/6932/3195/1820/116447/8318/55502/57167/57822/4321/7546/3170/5462/990/3614/63922/7516/1602/7675/5307/51176/8535/11004/80320/79084/7153/3299/55388/8187/1058/56652/6615/55657/23109/81620/1051/9156/55646/865/24137/3159/5629/2305/54…
GO:0009792	BP	GO:0009792	embryo development ending in birth or egg hatching	137	0.284633	2.43257	2.69367e-07	6.79448e-06	4.94933e-06	863	tags=50%, list=28%, signal=38%	430/115908/1301/4188/8061/7472/25902/1277/6997/7004/4487/3218/8313/6662/4609/655/23250/9620/6469/6659/3714/9837/3976/5754/23213/57167/57822/2709/60681/6241/891/2707/4061/2648/652/705/7262/2348/7516/51176/7422/4751/6615/1051/7784/5954/5629/5723/54892/2128/1909/675/144455/1111/7481/4071/5591/84172/54475/54663/81502/57820/3276/1825/26227/8894/9221/55723
GO:0043009	BP	GO:0043009	chordate embryonic development	132	0.287065	2.49878	2.84354e-07	7.11938e-06	5.186e-06	863	tags=50%, list=28%, signal=38%	430/115908/1301/4188/8061/7472/25902/1277/7004/4487/3218/8313/6662/4609/655/23250/9620/6469/6659/3714/9837/3976/5754/23213/57167/57822/2709/60681/6241/891/2707/4061/2648/652/705/7262/2348/7516/51176/7422/4751/6615/1051/7784/5954/5629/5723/54892/1909/675/144455/1111/7481/4071/5591/84172/54475/54663/81502/57820/3276/1825/26227/8894/9221/55723
GO:0045934	BP	GO:0045934	negative regulation of nucleobase-containing compound metabolic process	223	0.228734	2.21144	3.17526e-07	7.89147e-06	5.74841e-06	732	tags=38%, list=23%, signal=31%	94234/57761/3651/430/23650/4488/4188/9603/51085/389058/84962/84733/4487/6493/3218/9569/8313/2069/6282/283120/6662/4609/655/60436/6469/595/1869/29128/79000/6932/55502/57167/4321/5317/7546/990/332/652/1736/54541/1602/5307/51176/4017/8535/57332/7422/5347/3299/8187/6615/11007/55657/898/81620/1051/7784/1063/1029/144097/55646/865/3159/5629/2305/8431/7188/8553/6322/2146/51497/55922/7023/675/4854/221527/…
GO:0006399	BP	GO:0006399	tRNA metabolic process	38	0.495632	2.9579	3.46816e-07	8.54814e-06	6.22675e-06	1597	tags=100%, list=51%, signal=50%	54517/80324/10785/4234/55621/2617/10799/10940/134637/24140/6894/3376/11340/23404/90353/348180/23016/7407/55226/112858/51504/51654/92675/8270/51605/1615/51728/80746/84705/79587/126789/8565/80745/6741/56931/51010/60487/84881
GO:0045787	BP	GO:0045787	positive regulation of cell cycle	79	0.356867	2.66511	3.49007e-07	8.54814e-06	6.22675e-06	1063	tags=66%, list=34%, signal=45%	4488/8061/994/11065/4487/2069/225689/4609/1894/595/1164/6241/983/891/990/6790/113130/4085/1978/81620/5629/1019/9493/2146/9928/3552/221908/84722/675/144455/1111/51514/9212/9787/10635/993/3553/29127/8877/5902/6755/29899/6491/55795/10926/1663/995/10615/2237/7474/81610/4869
GO:0000075	BP	GO:0000075	cell cycle checkpoint signaling	46	0.450709	2.86915	3.88712e-07	9.40938e-06	6.85411e-06	1265	tags=80%, list=40%, signal=49%	9319/595/1869/8318/983/891/990/4085/5347/699/81620/1063/5629/51512/1111/51514/701/80279/7272/9212/10459/5591/1017/1763/90381/672/146956/55795/6154/8914/2177/9735/3014/55159/29980/4998/63967
GO:0045892	BP	GO:0045892	negative regulation of transcription, DNA-templated	180	0.249868	2.33051	3.95305e-07	9.40938e-06	6.85411e-06	575	tags=34%, list=18%, signal=29%	94234/57761/3651/430/23650/4488/4188/9603/51085/389058/84962/84733/4487/6493/3218/9569/2069/6662/4609/655/60436/6469/595/1869/29128/6932/55502/57167/4321/7546/332/652/1602/5307/51176/4017/8535/57332/7422/5347/3299/8187/6615/11007/55657/898/1051/7784/1063/1029/144097/55646/865/3159/5629/2305/8431/8553/6322/2146/51497
GO:1902679	BP	GO:1902679	negative regulation of RNA biosynthetic process	180	0.249868	2.33051	3.95305e-07	9.40938e-06	6.85411e-06	575	tags=34%, list=18%, signal=29%	94234/57761/3651/430/23650/4488/4188/9603/51085/389058/84962/84733/4487/6493/3218/9569/2069/6662/4609/655/60436/6469/595/1869/29128/6932/55502/57167/4321/7546/332/652/1602/5307/51176/4017/8535/57332/7422/5347/3299/8187/6615/11007/55657/898/1051/7784/1063/1029/144097/55646/865/3159/5629/2305/8431/8553/6322/2146/51497
GO:1903507	BP	GO:1903507	negative regulation of nucleic acid-templated transcription	180	0.249868	2.33051	3.95305e-07	9.40938e-06	6.85411e-06	575	tags=34%, list=18%, signal=29%	94234/57761/3651/430/23650/4488/4188/9603/51085/389058/84962/84733/4487/6493/3218/9569/2069/6662/4609/655/60436/6469/595/1869/29128/6932/55502/57167/4321/7546/332/652/1602/5307/51176/4017/8535/57332/7422/5347/3299/8187/6615/11007/55657/898/1051/7784/1063/1029/144097/55646/865/3159/5629/2305/8431/8553/6322/2146/51497
GO:0051253	BP	GO:0051253	negative regulation of RNA metabolic process	194	0.242422	2.26554	4.5283e-07	1.07032e-05	7.7966e-06	575	tags=34%, list=18%, signal=29%	94234/57761/3651/430/23650/4488/4188/9603/51085/389058/84962/84733/4487/6493/3218/9569/8313/2069/6662/4609/655/60436/6469/595/1869/29128/6932/55502/57167/4321/5317/7546/332/652/1736/1602/5307/51176/4017/8535/57332/7422/5347/3299/8187/6615/11007/55657/898/1051/7784/1063/1029/144097/55646/865/3159/5629/2305/8431/7188/8553/6322/2146/51497
GO:0006357	BP	GO:0006357	regulation of transcription by RNA polymerase II	293	0.207846	2.05594	4.6361e-07	1.0882e-05	7.92679e-06	543	tags=29%, list=17%, signal=26%	94234/2118/57761/3651/430/23650/4488/3624/4188/9603/100170841/8061/51085/7472/389058/84962/84733/7004/346389/4487/6493/3218/9569/4605/6662/56938/4609/655/4233/60436/6469/595/1869/4831/6659/29128/3589/51561/6932/3195/1820/3976/55502/57167/1164/57822/4321/7546/3170/5462/55257/3627/8767/2648/652/1602/7675/5307/29028/51176/4017/8535/57332/80320/7422/26586/7153/5347/3299/8187/6615/5008/55657/898/23109…
GO:0051252	BP	GO:0051252	regulation of RNA metabolic process	443	0.180234	1.90932	5.05284e-07	1.17783e-05	8.57973e-06	706	tags=32%, list=23%, signal=29%	94234/2118/54997/57761/3651/430/23650/4488/3624/6696/4188/9603/100170841/8061/51085/7472/389058/84962/1277/84733/9319/7004/8862/346389/4487/6493/6424/3218/9569/4605/8313/2069/6662/56938/4609/11156/655/4233/60436/6469/595/1869/4831/6659/84069/83879/29128/3589/183/51561/6932/3195/9837/1820/3976/55502/57167/1164/57822/4321/5317/7546/3170/5462/55257/342977/3627/306/332/8767/2648/652/1736/1602/7675/53…
GO:0050793	BP	GO:0050793	regulation of developmental process	417	0.179675	1.87592	5.24718e-07	1.21476e-05	8.8487e-06	495	tags=25%, list=16%, signal=24%	1001/2118/54997/147111/57761/4320/3576/430/4488/9518/3624/5653/115908/6696/4070/3872/1116/1311/6820/6533/7472/8614/5068/1277/8744/7004/4487/6424/85407/3218/5054/81792/89958/8313/27286/2069/8038/6662/4609/655/128239/83959/2523/27121/23250/81544/8519/8840/374/1894/9620/60436/6469/595/9762/1869/4831/6659/183/51561/6932/1944/7058/3976/55502/5754/23213/54517/57822/983/3170/2049/8904/1951/3627/306/8767…
GO:1905330	BP	GO:1905330	regulation of morphogenesis of an epithelium	16	0.686186	2.93599	6.03412e-07	1.38744e-05	1.01066e-05	410	tags=81%, list=13%, signal=71%	4070/7472/85407/81792/6662/655/6469/183/3976/23213/3627/652/7422
GO:0016887	MF	GO:0016887	ATP hydrolysis activity	66	0.386599	2.75797	6.761e-07	1.54407e-05	1.12475e-05	1172	tags=73%, list=37%, signal=46%	9319/9401/146909/10112/63922/29028/11004/56652/10808/8607/54821/10131/3336/3329/9493/8438/9928/4176/9188/3833/4173/908/90990/5984/113220/9704/4171/83858/1763/80119/3326/81930/4172/10576/10212/54606/64794/1663/63979/4175/57696/2963/55210/10575/55661/3327/7203/1662
GO:0000122	BP	GO:0000122	negative regulation of transcription by RNA polymerase II	131	0.286887	2.49227	6.93286e-07	1.57269e-05	1.1456e-05	543	tags=35%, list=17%, signal=30%	94234/57761/3651/430/23650/4488/4188/9603/51085/389058/84962/84733/4487/6493/3218/9569/6662/4609/60436/6469/595/1869/29128/55502/57167/4321/652/1602/51176/4017/8535/57332/7422/5347/3299/8187/6615/55657/898/1051/55646/865/5629/2305/8431/8553
GO:0007052	BP	GO:0007052	mitotic spindle organization	37	0.490435	2.91398	8.02455e-07	1.8082e-05	1.31715e-05	995	tags=76%, list=32%, signal=52%	4605/22974/891/83540/6790/5347/4751/24137/440145/9493/64946/284403/3833/8480/84722/57405/90990/7272/9212/991/9787/55726/29127/5901/29899/6491/1104/10460
GO:0005819	CC	GO:0005819	spindle	94	0.331486	2.65489	8.11924e-07	1.81742e-05	1.32387e-05	1150	tags=67%, list=37%, signal=44%	994/225689/221150/22974/1894/79000/146909/983/891/990/10112/332/6790/644943/11004/4085/26586/5347/4751/65263/1063/24137/440145/9493/150468/284403/79101/9928/79801/3833/8480/84722/3161/90990/701/7272/9212/10459/991/9787/11335/259266/84259/29127/220134/81930/54959/55143/29899/23354/1663/10460/10615/90417/83903/81610/4869/9735/151648/1062/51434/3832/9700
GO:0000785	CC	GO:0000785	chromatin	187	0.240296	2.26748	9.03366e-07	2.0088e-05	1.46328e-05	993	tags=50%, list=32%, signal=36%	94234/2118/3651/430/4488/9603/8061/51085/389058/84733/7004/8507/4487/6493/3218/6662/56938/4609/60436/79075/1869/6659/29128/92815/3195/55502/57167/57822/3170/5462/55257/2648/113130/5307/4017/57332/80320/5347/3299/1058/6615/1051/1063/1029/3159/8607/5629/2305/8431/1019/8553/54512/2146/2128/57801/56915/23160/4176/7023/80714/5013/9188/3070/144455/861/1111/2175/10732/10635/8208/26747/11335/1875/647219/…
GO:0044772	BP	GO:0044772	mitotic cell cycle phase transition	114	0.300675	2.47601	1.11656e-06	2.46664e-05	1.79678e-05	1607	tags=82%, list=51%, signal=41%	3624/10309/79935/9319/994/11065/54443/4609/128239/595/1869/27338/9088/1164/6241/983/891/990/6790/113130/9833/4085/5347/699/1978/898/899/81620/1063/1029/2305/1019/2146/51512/1033/9928/7023/890/144455/1111/51514/701/80279/7272/9212/10459/9787/5591/993/1017/90381/672/645121/5933/6491/55795/6154/1104/10926/10460/995/9133/9735/1062/51434/26233/9700/55159/637/27085/1163/7164/29980/4998/63967/55920/5490…
GO:0000725	BP	GO:0000725	recombinational repair	36	0.489816	2.90156	1.54294e-06	3.38644e-05	2.4668e-05	1614	tags=100%, list=52%, signal=49%	9401/79000/8318/55257/7516/8607/8438/4176/675/4173/78995/1111/10459/10635/4796/4171/55010/51659/672/4172/8914/63979/2237/4175/3014/55159/10721/10213/84296/2187/10856/8317/79728/86/641/115004
GO:0015630	CC	GO:0015630	microtubule cytoskeleton	208	0.233304	2.24053	1.57644e-06	3.43765e-05	2.5041e-05	1659	tags=78%, list=53%, signal=39%	84962/994/8313/225689/221150/22974/1894/60436/1869/55165/79000/146909/8318/55722/983/891/990/10112/332/2648/6790/7516/644943/7804/11004/4085/26586/6472/7153/5347/4751/65263/11007/80178/898/899/10808/1063/24137/8607/440145/7188/197335/55083/9493/150468/79989/51512/284403/79101/9928/79801/124093/221908/3833/8480/84722/675/3161/5016/25879/29070/1111/51514/908/90990/701/80279/10807/113220/7272/9212/1…
GO:0048646	BP	GO:0048646	anatomical structure formation involved in morphogenesis	223	0.217408	2.10194	1.59435e-06	3.45443e-05	2.51632e-05	447	tags=28%, list=14%, signal=26%	3576/4488/9518/3624/115908/7045/1301/11082/1116/51330/7472/25902/1277/6997/7004/1846/8862/10529/4487/5054/1294/8313/27286/2069/8038/6662/655/2523/27121/24147/9620/6469/1303/64220/6659/183/1944/7058/5754/23213/57167/2191/57822/3170/2049/10913/3627/306/2648/652/705/2348/7516/51176/4017/7804/6369/7422/256764/1290/10630/6558/6615
GO:0000724	BP	GO:0000724	double-strand break repair via homologous recombination	35	0.489657	2.8848	1.71306e-06	3.688e-05	2.68646e-05	1614	tags=100%, list=52%, signal=49%	9401/79000/8318/55257/7516/8607/8438/4176/675/4173/1111/10459/10635/4796/4171/55010/51659/672/4172/8914/63979/2237/4175/3014/55159/10721/10213/84296/2187/10856/8317/79728/86/641/115004
GO:0001217	MF	GO:0001217	DNA-binding transcription repressor activity	41	0.4536	2.80076	1.79826e-06	3.82272e-05	2.7846e-05	717	tags=56%, list=23%, signal=44%	94234/430/4488/9603/51085/389058/4487/3218/9569/4609/6932/55502/1602/51176/8187/6615/55657/1051/5629/8553/221527/144455/10732
GO:1905114	BP	GO:1905114	cell surface receptor signaling pathway involved in cell-cell signaling	92	0.322547	2.54948	1.79404e-06	3.82272e-05	2.7846e-05	568	tags=40%, list=18%, signal=34%	1001/147111/2906/115908/85409/4188/7472/1277/54894/8549/6424/85407/8313/6662/27121/8840/9620/6469/595/6659/6932/5754/23213/57822/1951/652/245973/2348/51176/6804/84133/898/387914/55612/8607/147495/2030
GO:0030574	BP	GO:0030574	collagen catabolic process	15	0.6917	2.8777	1.94204e-06	4.10257e-05	2.98845e-05	307	tags=67%, list=10%, signal=60%	4316/4314/4312/4320/5653/5645/9509/4319/2191/4321
GO:1990837	MF	GO:1990837	sequence-specific double-stranded DNA binding	167	0.247154	2.22809	1.96744e-06	4.1304e-05	3.00872e-05	623	tags=35%, list=20%, signal=30%	94234/2118/3651/430/4488/9603/8061/51085/389058/7004/4487/6493/3218/9569/4605/6662/56938/4609/60436/1869/6659/29128/6932/3195/8318/55502/57167/57822/4321/7546/3170/5462/990/1602/7675/5307/51176/8535/11004/80320/3299/55388/8187/6615/55657/23109/1051/3159/5629/2305/8553/3329/2146/2128/57801/55922/7023/80714/5013
GO:0140110	MF	GO:0140110	transcription regulator activity	193	0.234035	2.19691	1.99377e-06	4.15913e-05	3.02965e-05	623	tags=34%, list=20%, signal=29%	94234/2118/57761/3651/430/4488/9603/8061/51085/389058/84962/9319/7004/4487/6493/3218/9569/4605/6662/56938/4609/60436/595/1869/4831/6659/6932/3195/1820/55502/57167/57822/7546/3170/5462/2648/1602/7675/5307/51176/8535/80320/79084/3299/8187/6615/55657/23109/1051/55038/865/3159/8607/5629/2305/8431/8553/2146/2128/57801/23160/55922/7023/80714/5013
GO:0008283	BP	GO:0008283	cell population proliferation	437	0.173702	1.85133	2.00574e-06	4.15913e-05	3.02965e-05	676	tags=32%, list=22%, signal=29%	1001/9076/54997/3576/3651/430/2172/4488/3624/115908/4070/7045/5268/2919/5967/10669/11082/1311/8061/563/6820/51085/7472/6374/5068/6373/29923/6997/8744/994/8862/54894/8549/7076/4487/6424/89958/8313/2069/4830/225689/5328/6282/6662/4609/655/128239/53834/2523/8519/8840/23657/374/6469/595/6713/57181/1869/23246/4828/4831/6659/83879/29128/3589/183/51561/6781/3714/9837/3976/23213/57167/1164/2191/4321/983/…
GO:0000228	CC	GO:0000228	nuclear chromosome	46	0.425025	2.70565	2.32295e-06	4.78754e-05	3.4874e-05	1633	tags=96%, list=52%, signal=46%	23594/9837/8318/332/7153/5347/4751/55388/23212/8607/4176/5425/675/4173/1111/26747/4796/4171/57820/51659/672/4172/58516/5111/6839/1104/65083/8914/63979/84365/4175/3014/5427/84296/4998/79913/10856/86/641/11169/5424/5557/83637/64785
GO:0005815	CC	GO:0005815	microtubule organizing center	133	0.270193	2.35526	2.35757e-06	4.82532e-05	3.51492e-05	1659	tags=82%, list=53%, signal=40%	84962/994/8313/225689/221150/60436/1869/55165/79000/8318/55722/983/891/2648/6790/7516/644943/11004/26586/7153/5347/4751/11007/80178/898/899/1063/8607/440145/7188/197335/9493/150468/79989/284403/79101/124093/221908/3833/675/3161/25879/29070/1111/51514/90990/701/80279/10807/9212/991/9787/9725/1017/259266/5901/5902/137392/81930/672/4172/5111/29899/23354/6491/1663/10460/10615/90417/9133/83903/9654/48…
GO:0031324	BP	GO:0031324	negative regulation of cellular metabolic process	388	0.182092	1.91752	2.36983e-06	4.82532e-05	3.51492e-05	978	tags=43%, list=31%, signal=33%	94234/1800/1469/4314/57761/3651/430/23650/4488/3624/5268/4188/9603/255738/80758/51085/389058/84962/84733/7076/8507/4487/6493/3218/5054/9569/1294/8313/1470/2069/79007/6282/283120/6662/4609/655/4233/60436/6469/595/84649/1869/6659/84069/29128/183/79000/6932/3002/55502/54517/57167/4321/5317/7546/3170/990/342977/332/56937/652/1736/54541/1602/5307/51176/126321/4017/8535/57332/4085/7422/6472/5347/3299/8…
GO:0010558	BP	GO:0010558	negative regulation of macromolecule biosynthetic process	219	0.223595	2.13018	2.70514e-06	5.47508e-05	3.98823e-05	575	tags=32%, list=18%, signal=28%	94234/57761/3651/430/23650/4488/4188/9603/51085/389058/84962/84733/8507/4487/6493/3218/9569/2069/6662/4609/655/60436/6469/595/1869/84069/29128/6932/3002/55502/54517/57167/4321/7546/342977/332/652/1602/5307/51176/4017/8535/57332/7422/6472/5347/3299/8187/6615/1978/11007/55657/898/1051/2886/7784/1063/1029/144097/55646/865/3159/5629/2305/8431/8553/6322/2146/51497
GO:0016192	BP	GO:0016192	vesicle-mediated transport	241	-0.301319	-2.09683	3.00598e-06	6.04775e-05	4.40538e-05	803	tags=51%, list=26%, signal=41%	55512/2316/58480/154/8613/2901/3495/25999/6616/2813/54492/6855/83547/114876/9145/9332/5336/1991/51435/5873/6352/28526/933/2690/23166/4360/5168/6614/729230/379/3162/81035/857/23048/55198/1066/6517/4033/150696/287/1268/28429/5023/3542/3815/6505/6609/3306/81693/5579/6623/2934/150/51617/55911/9912/30835/28432/7166/100423062/28467/634/80117/948/28391/5729/28461/5028/57289/6355/28454/102723169/3538/854…
GO:0042770	BP	GO:0042770	signal transduction in response to DNA damage	40	0.445801	2.72804	3.07851e-06	6.15703e-05	4.48499e-05	1265	tags=80%, list=40%, signal=48%	4487/5366/595/1869/6659/983/5347/6615/960/2305/51512/7023/675/144455/1111/51514/80279/10459/5591/1017/90381/9521/672/146956/6154/2177/7291/3014/55159/637/29980/63967
GO:2000027	BP	GO:2000027	regulation of animal organ morphogenesis	32	0.498348	2.84471	3.17324e-06	6.30915e-05	4.5958e-05	463	tags=59%, list=15%, signal=51%	115908/4070/7472/4487/85407/89958/6662/655/9620/6469/183/5754/23213/57822/1951/652/80320/7422/84133
GO:0001227	MF	GO:0001227	DNA-binding transcription repressor activity, RNA polymerase II-specific	40	0.44512	2.72387	3.20043e-06	6.326e-05	4.60807e-05	717	tags=55%, list=23%, signal=43%	94234/430/4488/9603/51085/389058/4487/3218/9569/4609/55502/1602/51176/8187/6615/55657/1051/5629/8553/221527/144455/10732
GO:0004252	MF	GO:0004252	serine-type endopeptidase activity	46	0.41971	2.67182	3.38091e-06	6.64388e-05	4.83962e-05	459	tags=46%, list=15%, signal=40%	4316/4314/4312/4320/64063/5653/5655/255738/5328/5645/64699/5650/4319/3002/2191/84000/4321/260429/717/11012/2161
GO:0090068	BP	GO:0090068	positive regulation of cell cycle process	67	0.368243	2.65806	3.42849e-06	6.69843e-05	4.87936e-05	1063	tags=66%, list=34%, signal=44%	4488/994/11065/4487/2069/225689/1894/595/6241/983/891/990/6790/113130/4085/81620/1019/9493/2146/9928/3552/221908/144455/51514/9212/9787/10635/993/3553/29127/8877/5902/6755/29899/6491/55795/10926/1663/995/10615/2237/7474/81610/4869
GO:0042127	BP	GO:0042127	regulation of cell population proliferation	367	0.181259	1.88883	3.4701e-06	6.74077e-05	4.9102e-05	383	tags=22%, list=12%, signal=22%	1001/9076/54997/3576/3651/430/2172/4488/3624/115908/4070/5268/2919/5967/10669/11082/1311/8061/563/6820/51085/7472/6374/5068/6373/29923/6997/8744/994/8862/8549/7076/4487/6424/89958/8313/2069/4830/225689/5328/6282/6662/4609/655/128239/53834/2523/8519/8840/23657/374/6469/595/6713/57181/1869/4828/4831/6659/83879/29128/3589/183/51561/3714/3976/23213/2191/4321/983/891/990/3627/332/8767/652/7262/1602/64…
GO:0051052	BP	GO:0051052	regulation of DNA metabolic process	100	0.308367	2.45095	3.79082e-06	7.32171e-05	5.33338e-05	1633	tags=85%, list=52%, signal=42%	8313/2069/225689/6282/4609/5983/79075/79000/9837/983/55257/990/306/1736/63922/1602/4751/81620/8607/2305/3838/890/675/144455/1111/9767/908/78990/5984/9212/10459/26354/10635/5591/23560/1017/55010/1763/54929/80119/3326/51659/90381/672/5111/10576/7349/345643/55226/10926/8914/1663/63979/27000/4869/10575/7291/3014/2264/7203/10721/84296/29980/2187/79913/54552/3008/65057/10189/7027/10856/6742/8317/79596/…
GO:0140097	MF	GO:0140097	catalytic activity, acting on DNA	44	0.416138	2.61087	4.96195e-06	9.5292e-05	6.94139e-05	1341	tags=84%, list=43%, signal=49%	4830/9401/5983/79075/116447/1736/63922/7516/7153/56652/9156/8607/54821/8438/4176/4173/5984/121642/4171/1763/80119/4172/5111/1663/2237/4175/2963/1789/55247/10721/4913/5427/5423/3978/25996/1786/55636
GO:0004386	MF	GO:0004386	helicase activity	34	0.480313	2.78727	5.0637e-06	9.66966e-05	7.0437e-05	1181	tags=82%, list=38%, signal=52%	9401/5983/79075/63922/56652/8607/54821/8438/4176/9188/3070/4173/5984/9704/4171/1763/80119/4172/10212/54606/64794/1663/4175/57696/2963/55661/1662/10721
GO:0010605	BP	GO:0010605	negative regulation of macromolecule metabolic process	429	0.168828	1.79573	5.31851e-06	0.000100992	7.35659e-05	1013	tags=42%, list=32%, signal=33%	94234/1800/1001/1469/57761/3576/3651/430/23650/4488/3624/8140/5268/4188/9603/255738/80758/51085/389058/8614/84962/84733/8862/7076/8507/4487/6493/3218/5054/9569/1294/8313/1470/2069/79007/6282/283120/6662/4609/655/128239/60436/6469/595/1869/6659/84069/29128/183/51561/79000/6932/3002/55502/54517/57167/4321/5317/7546/983/990/342977/8904/332/56937/652/6790/1736/54541/1602/5307/51176/4017/8535/57332/40…
GO:0016055	BP	GO:0016055	Wnt signaling pathway	80	0.330038	2.49628	5.46606e-06	0.00010264	7.47667e-05	525	tags=40%, list=17%, signal=34%	1001/147111/115908/85409/4188/7472/1277/54894/8549/6424/85407/8313/6662/27121/8840/9620/6469/595/6659/6932/5754/23213/57822/1951/245973/2348/51176/84133/898/387914/55612/8607
GO:0198738	BP	GO:0198738	cell-cell signaling by wnt	80	0.330038	2.49628	5.46606e-06	0.00010264	7.47667e-05	525	tags=40%, list=17%, signal=34%	1001/147111/115908/85409/4188/7472/1277/54894/8549/6424/85407/8313/6662/27121/8840/9620/6469/595/6659/6932/5754/23213/57822/1951/245973/2348/51176/84133/898/387914/55612/8607
GO:0007093	BP	GO:0007093	mitotic cell cycle checkpoint signaling	40	0.436194	2.66925	5.69976e-06	0.000106437	7.75326e-05	1596	tags=92%, list=51%, signal=46%	9319/595/983/891/990/4085/5347/699/81620/1063/51512/1111/51514/701/80279/7272/9212/10459/5591/1017/90381/672/146956/55795/6154/2177/9735/55159/29980/4998/63967/54908/1263/11200/641/11130/55055
GO:0051783	BP	GO:0051783	regulation of nuclear division	50	0.398678	2.63729	6.06278e-06	0.000112594	8.20176e-05	1179	tags=74%, list=38%, signal=47%	4488/9319/4487/2069/655/9088/3976/891/652/6790/4085/5347/4751/699/81620/1063/3552/1111/701/7272/9212/10459/991/9787/10635/3553/8877/4288/2827/55795/1104/995/7474/9735/51434/9700/27085
GO:0009913	BP	GO:0009913	epidermal cell differentiation	35	0.466991	2.75126	6.23382e-06	0.000115138	8.38707e-05	629	tags=51%, list=20%, signal=42%	1001/2118/144501/4488/3872/6820/3854/5068/6424/2069/4831/3714/652/2125/2146/3855/6698/3552
GO:0006821	BP	GO:0006821	chloride transport	28	-0.579375	-2.5739	7.05167e-06	0.000129536	9.43584e-05	65	tags=29%, list=2%, signal=28%	54831/1836/266675/760/1179/766/1811/22802
GO:0008236	MF	GO:0008236	serine-type peptidase activity	50	0.394727	2.61116	8.0592e-06	0.000147244	0.000107257	459	tags=42%, list=15%, signal=36%	4316/4314/4312/4320/64063/5653/5655/255738/5328/5645/64699/5650/4319/3002/2191/84000/4321/260429/717/11012/2161
GO:0005813	CC	GO:0005813	centrosome	107	0.285958	2.30901	8.19018e-06	0.000148832	0.000108414	1659	tags=84%, list=53%, signal=41%	994/8313/221150/60436/1869/55165/79000/8318/55722/983/891/2648/6790/7516/11004/26586/5347/4751/11007/898/899/1063/440145/7188/9493/150468/79989/284403/79101/221908/675/3161/25879/29070/1111/51514/80279/10807/9212/991/9787/9725/1017/259266/5902/4172/5111/29899/23354/6491/1663/10460/10615/90417/9133/83903/4869/151648/10575/3014/9700/10544/56852/29789/80746/79682/54820/598/10733/10856/5420/54801/569…
GO:0022414	BP	GO:0022414	reproductive process	245	0.203499	1.99144	8.466e-06	0.000153022	0.000111466	914	tags=45%, list=29%, signal=34%	430/4488/3624/6696/5268/4188/8061/7472/8614/84733/9319/7004/994/8549/7076/4487/2069/225689/6662/4609/655/374/6469/595/9509/1869/64220/9088/183/6781/3714/3976/5050/23213/1164/2709/983/2707/342977/83540/652/6790/7262/6513/2348/7516/1602/51176/7422/79084/7153/5347/4751/1299/699/6615/898/899/1051/7784/3673/9156/9232/8607/10549/79989/9271/8438/268/1909/6652/3552/9289/3814/675/2491/5016/144455/78995/21…
GO:0051983	BP	GO:0051983	regulation of chromosome segregation	32	0.485902	2.77366	8.52253e-06	0.000153224	0.000111614	1335	tags=88%, list=43%, signal=51%	9319/11065/225689/891/990/11004/4085/5347/699/81620/1063/9232/701/7272/9212/10459/9787/4288/55795/10460/9735/1062/51434/9700/56852/157313/55920/54908
GO:0043565	MF	GO:0043565	sequence-specific DNA binding	178	0.236732	2.16039	9.3965e-06	0.000168043	0.000122408	623	tags=34%, list=20%, signal=29%	94234/2118/3651/430/4488/9603/8061/51085/389058/7004/4487/6493/3218/9569/4605/6662/56938/4609/60436/1869/6659/29128/6932/3195/8318/55502/57167/57822/4321/7546/3170/5462/990/1602/7675/5307/51176/8535/11004/80320/79084/3299/55388/8187/6615/55657/23109/1051/865/3159/5629/2305/8553/3329/2146/2128/57801/55922/7023/80714/5013
GO:0000976	MF	GO:0000976	transcription cis-regulatory region binding	157	0.23915	2.12553	1.01708e-05	0.000179987	0.000131108	623	tags=34%, list=20%, signal=29%	94234/2118/3651/430/4488/9603/8061/51085/389058/7004/4487/6493/3218/9569/4605/6662/56938/4609/60436/1869/6659/29128/6932/3195/55502/57167/57822/4321/7546/3170/5462/1602/7675/5307/51176/8535/80320/3299/8187/6615/55657/23109/1051/3159/5629/2305/8553/2146/2128/57801/55922/7023/80714/5013
GO:0001067	MF	GO:0001067	transcription regulatory region nucleic acid binding	157	0.23915	2.12553	1.01708e-05	0.000179987	0.000131108	623	tags=34%, list=20%, signal=29%	94234/2118/3651/430/4488/9603/8061/51085/389058/7004/4487/6493/3218/9569/4605/6662/56938/4609/60436/1869/6659/29128/6932/3195/55502/57167/57822/4321/7546/3170/5462/1602/7675/5307/51176/8535/80320/3299/8187/6615/55657/23109/1051/3159/5629/2305/8553/2146/2128/57801/55922/7023/80714/5013
GO:0048598	BP	GO:0048598	embryonic morphogenesis	106	0.285248	2.31222	1.06667e-05	0.000187778	0.000136784	417	tags=34%, list=13%, signal=30%	3651/4488/3624/115908/1301/4188/7472/25902/1846/8862/4487/3218/1294/6662/655/4237/9620/60436/6469/1303/64220/6659/3714/5754/23213/57167/57822/2709/3170/2648/652/2348/5307/51176/3557/1290
GO:0051304	BP	GO:0051304	chromosome separation	31	0.476479	2.6869	1.0752e-05	0.000188299	0.000137163	1150	tags=81%, list=37%, signal=52%	9319/11065/225689/891/990/4085/7153/5347/699/81620/1063/9232/701/7272/9212/10459/9787/23397/146956/55795/10460/9735/1062/51434/9700
GO:0032392	BP	GO:0032392	DNA geometric change	31	0.475747	2.68277	1.10863e-05	0.000192162	0.000139977	1426	tags=90%, list=46%, signal=50%	9401/5983/79075/9837/8318/63922/7153/56652/3159/8607/54821/8438/4176/4173/5984/4171/1763/80119/51659/4172/1663/4175/2963/10721/84296/55636/10856/6742
GO:0032508	BP	GO:0032508	DNA duplex unwinding	31	0.475747	2.68277	1.10863e-05	0.000192162	0.000139977	1426	tags=90%, list=46%, signal=50%	9401/5983/79075/9837/8318/63922/7153/56652/3159/8607/54821/8438/4176/4173/5984/4171/1763/80119/51659/4172/1663/4175/2963/10721/84296/55636/10856/6742
GO:0030216	BP	GO:0030216	keratinocyte differentiation	24	0.533866	2.73288	1.16014e-05	0.000200066	0.000145735	711	tags=58%, list=23%, signal=45%	1001/2118/144501/4488/3872/3854/5068/2069/4831/2125/3855/6698/3552/1594
GO:0071103	BP	GO:0071103	DNA conformation change	32	0.478798	2.73311	1.23649e-05	0.000212149	0.000154536	1426	tags=91%, list=46%, signal=50%	9401/5983/79075/9837/116447/8318/63922/7153/56652/3159/8607/54821/8438/4176/4173/5984/4171/1763/80119/51659/4172/1663/4175/2963/10721/84296/55636/10856/6742
GO:0017171	MF	GO:0017171	serine hydrolase activity	51	0.388287	2.58979	1.25847e-05	0.000213984	0.000155873	459	tags=41%, list=15%, signal=36%	4316/4314/4312/4320/64063/5653/5655/255738/5328/5645/64699/5650/4319/3002/2191/84000/4321/260429/717/11012/2161
GO:0098754	BP	GO:0098754	detoxification	35	-0.525853	-2.46617	1.25985e-05	0.000213984	0.000155873	553	tags=51%, list=18%, signal=43%	5243/326343/3040/948/5742/4502/2938/2878/4494/4493/3043/55532/4495/9429/57016/2168/4496/4499
GO:0051172	BP	GO:0051172	negative regulation of nitrogen compound metabolic process	365	0.17558	1.82216	1.30146e-05	0.000219947	0.000160217	978	tags=42%, list=31%, signal=33%	94234/1800/1469/57761/3651/430/23650/4488/5268/4188/9603/80758/51085/389058/84962/84733/7076/8507/4487/6493/3218/5054/9569/1294/8313/1470/2069/79007/6282/283120/6662/4609/655/60436/6469/595/1869/6659/84069/29128/183/79000/6932/3002/55502/54517/57167/4321/5317/7546/990/342977/332/56937/652/1736/54541/1602/5307/51176/4017/8535/57332/4085/7422/6472/5347/3299/8187/6615/1978/11007/55657/898/81620/1051…
GO:0009653	BP	GO:0009653	anatomical structure morphogenesis	469	0.162805	1.74918	1.32515e-05	0.000222836	0.000162321	436	tags=22%, list=14%, signal=22%	94234/768/3576/3651/4488/9518/3624/115908/6696/4070/7045/5268/1301/3872/11082/4188/1116/1311/51330/51085/7472/389058/84962/6712/25902/1277/6997/7004/1846/8862/8549/10529/4487/6424/85407/3218/5054/81792/89958/1294/8313/27286/2069/8038/6662/4609/655/53834/2523/27121/24147/4237/4233/374/1894/9620/60436/6469/9762/1303/64220/6659/183/6781/3714/1944/7058/3976/5754/23213/57167/2191/57822/4321/2709/60681…
GO:0006403	BP	GO:0006403	RNA localization	39	0.426447	2.56895	1.38151e-05	0.000231164	0.000168388	1643	tags=95%, list=53%, signal=46%	1736/11260/8607/29107/8480/57510/908/23225/51602/54830/5901/399664/56648/10576/10212/55795/65083/87178/10204/2091/4869/10575/7203/79023/9631/57122/348995/9818/10189/10856/6741/10574/23165/5433/22948/23511/9793
GO:0030111	BP	GO:0030111	regulation of Wnt signaling pathway	59	0.354372	2.41759	1.40778e-05	0.00023325	0.000169907	567	tags=44%, list=18%, signal=37%	1001/147111/115908/85409/4188/1277/54894/8549/6424/85407/8313/6662/27121/8840/6469/6659/5754/23213/245973/2348/51176/84133/387914/55612/8607/147495
GO:0048584	BP	GO:0048584	positive regulation of response to stimulus	433	-0.244569	-1.80263	1.40361e-05	0.00023325	0.000169907	481	tags=24%, list=15%, signal=24%	1380/100423062/1902/653/2277/340419/3489/28467/4128/23551/23228/634/7857/948/84699/2263/28391/406937/28461/9464/5028/6423/6368/57289/7498/5764/6355/28454/81618/102723169/3538/2651/4118/28473/28386/9971/8406/102723168/4239/1191/28426/28400/28834/3570/28445/28401/6387/28414/28396/28395/4306/4638/28439/6363/2139/102723170/4653/28455/3539/6366/6357/28464/3514/2167/28434/28412/973/28420/28394/64922/35…
GO:0007346	BP	GO:0007346	regulation of mitotic cell cycle	113	0.275859	2.26054	1.44199e-05	0.000237752	0.000173187	1001	tags=56%, list=32%, signal=39%	3624/9319/994/11065/54443/2069/4609/655/595/1869/9088/1164/6241/983/891/990/652/6790/113130/4085/5347/4751/699/1978/81620/1063/1029/1019/2146/51512/284403/9928/7023/3552/675/144455/1111/51514/701/80279/7272/9212/10459/9787/5591/993/54475/55726/1017/3553/8877/4288/90381/672/146956/5933/345643/6491/55795/6154/1104/2177/995
GO:0009890	BP	GO:0009890	negative regulation of biosynthetic process	243	0.199884	1.95667	1.5214e-05	0.000249628	0.000181837	550	tags=29%, list=18%, signal=26%	94234/57761/3651/430/23650/4488/4188/9603/51085/389058/84962/84733/8507/4487/6493/3218/9569/2069/283120/6662/4609/655/60436/6469/595/1869/84069/29128/6932/3002/55502/54517/57167/4321/7546/342977/332/652/1602/5307/51176/126321/4017/8535/57332/7422/6472/5347/3299/8187/6615/1978/11007/55657/898/1051/2886/7784/1063/1029/144097/55646/865/3159/5629/2305/8431/10131/8553/6322
GO:0031327	BP	GO:0031327	negative regulation of cellular biosynthetic process	238	0.204372	1.9739	1.65945e-05	0.000270963	0.000197379	550	tags=29%, list=18%, signal=26%	94234/57761/3651/430/23650/4488/4188/9603/51085/389058/84962/84733/8507/4487/6493/3218/9569/2069/283120/6662/4609/655/60436/6469/595/1869/84069/29128/6932/3002/55502/54517/57167/4321/7546/342977/332/652/1602/5307/51176/126321/4017/8535/57332/7422/6472/5347/3299/8187/6615/1978/11007/55657/898/1051/2886/7784/1063/1029/144097/55646/865/3159/5629/2305/8431/8553/6322
GO:0015698	BP	GO:0015698	inorganic anion transport	39	-0.501464	-2.44727	1.6732e-05	0.000271894	0.000198057	65	tags=23%, list=2%, signal=23%	54831/1836/8671/266675/760/1179/766/1811/22802
GO:0016331	BP	GO:0016331	morphogenesis of embryonic epithelium	33	0.454317	2.59401	1.72994e-05	0.00027977	0.000203794	375	tags=52%, list=12%, signal=46%	3651/115908/7472/25902/6662/655/9620/6469/6659/3714/5754/23213/57167/57822/2648/652/2348
GO:0030496	CC	GO:0030496	midbody	35	0.445594	2.6252	1.80465e-05	0.000290463	0.000211583	1009	tags=77%, list=32%, signal=53%	54443/1894/55165/983/10112/332/6790/6513/5347/4751/1063/24137/9493/9928/79801/84722/10807/9212/9816/26354/259266/29127/5901/55143/55226/1663/10615
GO:0000977	MF	GO:0000977	RNA polymerase II transcription regulatory region sequence-specific DNA binding	144	0.242195	2.12627	1.97697e-05	0.000316689	0.000230687	676	tags=37%, list=22%, signal=30%	94234/2118/3651/430/4488/9603/8061/51085/389058/7004/4487/6493/3218/9569/4605/6662/56938/4609/60436/1869/6659/6932/3195/55502/57167/57822/7546/3170/5462/1602/7675/5307/51176/80320/3299/8187/6615/55657/23109/1051/5629/2305/8553/2146/2128/57801/55922/7023/80714/5013/221527/144455/861
GO:2000026	BP	GO:2000026	regulation of multicellular organismal development	250	0.19859	1.94384	2.03256e-05	0.00032406	0.000236056	410	tags=24%, list=13%, signal=22%	1001/2118/54997/147111/3576/430/4488/3624/6696/3872/1116/1311/6820/7472/5068/8744/6424/3218/5054/81792/8313/27286/8038/6662/4609/655/2523/27121/8840/60436/6469/595/1869/4831/6659/183/51561/6932/1944/7058/3976/55502/23213/983/3170/2049/3627/306/8767/2648/652/7262/7516/644943/51176/4017/7804/6369/7422
GO:0001942	BP	GO:0001942	hair follicle development	24	0.51998	2.6618	2.24921e-05	0.000348731	0.000254027	567	tags=54%, list=18%, signal=45%	94234/1001/4488/3624/3872/8549/6662/27121/6469/10913/6615/55612/147495
GO:0022404	BP	GO:0022404	molting cycle process	24	0.51998	2.6618	2.24921e-05	0.000348731	0.000254027	567	tags=54%, list=18%, signal=45%	94234/1001/4488/3624/3872/8549/6662/27121/6469/10913/6615/55612/147495
GO:0022405	BP	GO:0022405	hair cycle process	24	0.51998	2.6618	2.24921e-05	0.000348731	0.000254027	567	tags=54%, list=18%, signal=45%	94234/1001/4488/3624/3872/8549/6662/27121/6469/10913/6615/55612/147495
GO:0098773	BP	GO:0098773	skin epidermis development	24	0.51998	2.6618	2.24921e-05	0.000348731	0.000254027	567	tags=54%, list=18%, signal=45%	94234/1001/4488/3624/3872/8549/6662/27121/6469/10913/6615/55612/147495
GO:0090501	BP	GO:0090501	RNA phosphodiester bond hydrolysis	33	0.447888	2.55731	2.2242e-05	0.000348731	0.000254027	1577	tags=94%, list=50%, signal=47%	563/23246/9156/23212/54512/9271/28987/56915/10799/10940/6227/5438/11340/23404/23016/10171/87178/2237/51110/8602/27044/51728/80746/25996/85441/27340/51010/30834/10898/27161/255967
GO:0006412	BP	GO:0006412	translation	84	0.302236	2.29744	2.21359e-05	0.000348731	0.000254027	1648	tags=83%, list=53%, signal=41%	3872/8507/6204/6659/84069/200916/3002/54517/342977/644338/6472/1978/2886/3673/10131/9271/56915/2617/9933/24140/5591/3376/6227/8662/11340/8894/9221/399664/6218/23404/9521/56648/1734/7349/23016/7407/6154/55226/6949/87178/6059/4869/5036/54915/1968/51654/220717/6187/26986/1615/6173/1802/55695/79587/6136/26164/115024/8565/11222/28969/5315/51010/5433/27161/255967/51069/84881/92715/64146/6895
GO:0003700	MF	GO:0003700	DNA-binding transcription factor activity	140	0.244838	2.12603	2.2819e-05	0.000352184	0.000256543	676	tags=37%, list=22%, signal=30%	94234/2118/3651/430/4488/9603/8061/51085/389058/7004/4487/6493/3218/9569/4605/6662/56938/4609/60436/1869/6659/6932/3195/55502/57167/57822/7546/3170/5462/1602/7675/5307/51176/80320/3299/8187/6615/55657/23109/1051/5629/2305/8553/2128/57801/55922/7023/80714/5013/221527/144455/861
GO:0033045	BP	GO:0033045	regulation of sister chromatid segregation	27	0.501213	2.69942	2.39111e-05	0.000364053	0.000265188	1150	tags=81%, list=37%, signal=52%	9319/11065/225689/891/990/4085/5347/699/81620/1063/9232/701/7272/9212/10459/9787/55795/10460/9735/1062/51434/9700
GO:1905818	BP	GO:1905818	regulation of chromosome separation	27	0.501213	2.69942	2.39111e-05	0.000364053	0.000265188	1150	tags=81%, list=37%, signal=52%	9319/11065/225689/891/990/4085/5347/699/81620/1063/9232/701/7272/9212/10459/9787/55795/10460/9735/1062/51434/9700
GO:0009887	BP	GO:0009887	animal organ morphogenesis	182	0.224216	2.09094	2.37279e-05	0.000364053	0.000265188	648	tags=36%, list=21%, signal=31%	3651/4488/3624/115908/4070/5268/1301/4188/1311/7472/389058/25902/1277/4487/6424/85407/3218/5054/89958/8313/2069/6662/4609/655/53834/24147/4237/374/9620/6469/64220/6659/183/6781/3714/3976/5754/23213/57822/10913/1951/4061/652/7262/2348/51176/80320/7422/256764/1290/6615/84133/1051/3673/5629/1289/55083/147495/1909/7070/80714/5013/5361/221908/1278/1295
GO:0000987	MF	GO:0000987	cis-regulatory region sequence-specific DNA binding	134	0.25244	2.19434	2.43103e-05	0.000368471	0.000268406	676	tags=38%, list=22%, signal=31%	94234/2118/3651/430/9603/8061/51085/389058/7004/4487/9569/4605/6662/56938/4609/60436/1869/6659/29128/6932/3195/55502/57167/57822/7546/3170/5462/1602/7675/5307/51176/80320/3299/8187/6615/55657/23109/1051/3159/5629/8553/2146/2128/57801/55922/7023/80714/5013/221527/144455/861
GO:0034308	BP	GO:0034308	primary alcohol metabolic process	27	-0.561008	-2.46841	2.50966e-05	0.00037869	0.000275851	1229	tags=93%, list=39%, signal=57%	8912/1181/1910/8644/1646/1576/5959/1562/130/654/216/54884/6799/650/27163/6817/653/79153/3291/27284/57016/10170/125/6338/126
GO:0006275	BP	GO:0006275	regulation of DNA replication	41	0.412717	2.54833	2.93447e-05	0.000440823	0.00032111	1633	tags=93%, list=52%, signal=45%	2069/6282/5983/79075/9837/983/990/63922/1602/81620/8607/890/675/144455/9767/5984/23560/1017/1763/51659/90381/5111/7349/345643/10926/8914/84296/29980/79913/10856/6742/8317/79596/86/26271/641/10361/64785
GO:0000003	BP	GO:0000003	reproduction	246	0.199563	1.95748	2.95437e-05	0.000441848	0.000321857	914	tags=45%, list=29%, signal=34%	430/4488/3624/6696/5268/4188/8061/7472/8614/84733/9319/7004/994/8549/7076/4487/2069/225689/6662/4609/655/374/6469/595/9509/1869/64220/9088/183/6781/3714/3976/5050/23213/1164/2709/983/2707/342977/83540/652/6790/7262/6513/2348/7516/1602/51176/7422/79084/7153/5347/4751/1299/699/6615/898/899/1051/7784/3673/9156/9232/8607/10549/79989/9271/8438/268/1909/6652/3552/9289/3814/675/2491/5016/144455/78995/21…
GO:0000981	MF	GO:0000981	DNA-binding transcription factor activity, RNA polymerase II-specific	138	0.249208	2.14216	3.00984e-05	0.000448161	0.000326455	676	tags=38%, list=22%, signal=31%	94234/2118/3651/430/4488/9603/8061/51085/389058/7004/4487/6493/3218/9569/4605/6662/56938/4609/60436/1869/6659/6932/3195/55502/57167/57822/7546/3170/5462/1602/7675/5307/51176/80320/3299/8187/6615/55657/23109/1051/5629/2305/8553/2128/57801/55922/7023/80714/5013/221527/144455/861
GO:0008033	BP	GO:0008033	tRNA processing	27	0.493875	2.6599	3.13695e-05	0.000465039	0.00033875	1597	tags=100%, list=51%, signal=49%	54517/80324/10785/4234/55621/10799/10940/134637/24140/6894/90353/348180/55226/112858/51504/51654/8270/51605/51728/80746/84705/126789/80745/6741/56931/60487/84881
GO:0031570	BP	GO:0031570	DNA integrity checkpoint signaling	30	0.46945	2.60577	3.33163e-05	0.000491742	0.000358201	1265	tags=83%, list=40%, signal=50%	595/1869/8318/983/990/5347/81620/51512/1111/51514/80279/5591/1017/1763/90381/672/146956/6154/8914/2177/3014/55159/29980/4998/63967
GO:0050000	BP	GO:0050000	chromosome localization	20	0.537226	2.55628	3.43811e-05	0.000503065	0.00036645	1095	tags=85%, list=35%, signal=56%	891/83540/113130/11004/81620/1063/23212/9928/3833/84722/9212/9787/81930/55143/10615/81610/1062
GO:0051303	BP	GO:0051303	establishment of chromosome localization	20	0.537226	2.55628	3.43811e-05	0.000503065	0.00036645	1095	tags=85%, list=35%, signal=56%	891/83540/113130/11004/81620/1063/23212/9928/3833/84722/9212/9787/81930/55143/10615/81610/1062
GO:0000781	CC	GO:0000781	chromosome, telomeric region	27	0.492585	2.65295	3.48793e-05	0.000508155	0.000370157	1601	tags=100%, list=51%, signal=49%	9401/983/2146/4176/675/4173/1111/10635/5591/11335/4171/1017/1763/80119/4172/5111/55226/2237/4175/3014/4998/65057/10189/6741/11200/641/5424
GO:0009892	BP	GO:0009892	negative regulation of metabolic process	465	0.158185	1.70133	3.55117e-05	0.000515148	0.000375251	543	tags=24%, list=17%, signal=23%	94234/1800/1001/1469/4314/57761/3576/3651/430/23650/4488/3624/8140/5268/4188/9603/255738/80758/51085/389058/8614/84962/84733/8862/7076/8507/4487/6493/3218/5054/9569/1294/8313/1470/2069/79007/6282/283120/6662/4609/655/128239/4233/60436/6469/595/84649/1869/6659/84069/29128/183/51561/79000/6932/3002/55502/54517/57167/4321/5317/7546/983/3170/990/342977/8904/332/56937/652/6790/1736/54541/1602/5307/511…
GO:0140535	CC	GO:0140535	intracellular protein-containing complex	71	0.322498	2.33213	3.90101e-05	0.000562329	0.000409619	1613	tags=85%, list=52%, signal=42%	84733/11065/8507/85407/56938/27338/1164/55257/2648/8535/57332/10849/899/8607/9533/8260/5425/675/25879/9767/51514/701/10459/991/5591/5688/84172/5438/84259/3326/11047/672/4172/9675/28227/10926/51082/10622/2963/51434/26233/4143/5427/1163/10213/56852/51728/8473/10856/80018/286257/64425/86/30834/5682/5433/27161/6502/5424/5557
GO:0003690	MF	GO:0003690	double-stranded DNA binding	179	0.223266	2.04657	3.90969e-05	0.000562329	0.000409619	623	tags=33%, list=20%, signal=28%	94234/2118/3651/430/4488/9603/8061/51085/389058/7004/4487/6493/3218/9569/4605/6662/56938/4609/60436/1869/6659/29128/6932/3195/8318/55502/57167/57822/4321/7546/3170/5462/990/1602/7675/5307/51176/8535/11004/80320/3299/55388/8187/6615/55657/23109/1051/3159/5629/2305/8553/3329/2146/2128/57801/55922/7023/80714/5013
GO:0140657	MF	GO:0140657	ATP-dependent activity	95	0.286363	2.25074	3.9451e-05	0.000565018	0.000411578	1181	tags=65%, list=38%, signal=42%	9319/9401/23250/5983/79075/146909/10112/245973/63922/7516/29028/11004/7153/56652/10808/24137/8607/54821/10131/3336/3329/9493/8438/9928/4176/9188/3833/3070/4173/908/90990/5984/113220/9704/23305/4171/83858/9296/1763/80119/3326/81930/4172/10576/10212/54606/64794/1663/63979/4175/4363/57696/2963/55210/10575/1062/55661/3327/7203/3832/1662/10721
GO:0061844	BP	GO:0061844	antimicrobial humoral immune response mediated by antimicrobial peptide	23	0.53112	2.67028	4.09172e-05	0.000583545	0.000425074	457	tags=57%, list=15%, signal=49%	3576/2919/5967/2921/6374/5068/6373/2920/5650/3627/5473/5968/1671
GO:0044784	BP	GO:0044784	metaphase/anaphase transition of cell cycle	26	0.495512	2.61708	4.18484e-05	0.000594095	0.000432759	1150	tags=81%, list=37%, signal=52%	9319/11065/225689/891/990/4085/5347/699/81620/1063/701/7272/9212/10459/9787/55795/10460/9735/1062/51434/9700
GO:0006873	BP	GO:0006873	cellular ion homeostasis	146	-0.313242	-2.02816	4.20085e-05	0.000594095	0.000432759	1269	tags=63%, list=41%, signal=39%	596/117/6359/1238/930/1043/1193/8989/1756/4489/286530/5294/11261/1910/57282/84239/162514/482/3777/1240/338557/493/6548/6717/6536/5336/1991/51310/255231/6352/5734/654/4501/10563/6356/729230/3162/857/79085/185/287/285195/1268/3778/283375/5023/6505/5579/1356/51196/1907/931/2852/57158/489/6340/79901/326343/1902/948/5729/111/5028/6549/1152/6368/56477/4502/6355/794/6387/6363/5350/6366/6357/4494/4493/84…
GO:0010965	BP	GO:0010965	regulation of mitotic sister chromatid separation	26	0.493172	2.60473	4.47755e-05	0.000627971	0.000457435	1150	tags=81%, list=37%, signal=52%	9319/11065/891/990/4085/5347/699/81620/1063/9232/701/7272/9212/10459/9787/55795/10460/9735/1062/51434/9700
GO:0051306	BP	GO:0051306	mitotic sister chromatid separation	26	0.493172	2.60473	4.47755e-05	0.000627971	0.000457435	1150	tags=81%, list=37%, signal=52%	9319/11065/891/990/4085/5347/699/81620/1063/9232/701/7272/9212/10459/9787/55795/10460/9735/1062/51434/9700
GO:0000226	BP	GO:0000226	microtubule cytoskeleton organization	114	0.262221	2.15935	4.65104e-05	0.000649609	0.000473197	1095	tags=59%, list=35%, signal=40%	89958/4605/225689/221150/22974/4233/79000/146909/55722/983/891/10112/83540/2648/6790/7516/11004/4085/26586/5347/4751/1058/899/24137/440145/9493/79989/64946/284403/124093/221908/3833/8480/84722/675/28989/1111/57405/90990/7272/9212/991/9787/55726/1017/259266/29127/5901/5902/220134/81930/672/29899/23354/345643/6491/1104/55226/10460/63979/10615/90417/9133/9654/4869/151648/1062
GO:0008094	MF	GO:0008094	ATP-dependent activity, acting on DNA	25	0.505125	2.61837	4.68702e-05	0.000650623	0.000473935	1077	tags=80%, list=34%, signal=53%	9401/5983/79075/63922/7516/7153/56652/8607/54821/8438/4176/4173/5984/4171/1763/80119/4172/1663/4175/2963
GO:0015103	MF	GO:0015103	inorganic anion transmembrane transporter activity	27	-0.549164	-2.4163	4.71605e-05	0.000650623	0.000473935	65	tags=26%, list=2%, signal=26%	54831/1836/8671/266675/1179/1811/22802
GO:0055080	BP	GO:0055080	cation homeostasis	157	-0.309675	-2.03129	4.70289e-05	0.000650623	0.000473935	1351	tags=67%, list=43%, signal=40%	5788/2185/5025/5030/2034/288/245972/596/117/6359/1238/930/1043/1193/8989/1756/66002/4489/286530/54805/5294/11261/1910/57282/84239/162514/482/4881/3777/1240/338557/493/6548/6717/6536/5336/1991/51310/255231/6352/26504/5734/654/4501/10563/6356/729230/3162/857/79085/185/287/285195/5009/1268/3778/283375/5023/6505/5579/1356/51196/1907/931/2852/57158/489/6340/79901/326343/1902/948/5729/111/5028/6549/636…
GO:0098771	BP	GO:0098771	inorganic ion homeostasis	161	-0.30785	-2.02301	5.04687e-05	0.000693432	0.000505119	1291	tags=63%, list=41%, signal=39%	288/245972/596/117/6359/1238/930/1043/1193/8989/1756/66002/4489/286530/54805/5294/11261/1910/57282/84239/162514/482/4881/3777/1240/338557/493/6548/6717/6536/5336/1991/51310/255231/6352/26504/5734/654/4501/10563/6356/729230/3162/857/79085/185/287/285195/5009/1268/3778/283375/5023/6505/5579/1356/51196/1907/931/2852/57158/489/6340/79901/326343/1902/948/5729/111/5028/6549/1152/6368/56477/6332/4502/63…
GO:0051310	BP	GO:0051310	metaphase plate congression	18	0.569134	2.52408	5.14306e-05	0.000703788	0.000512663	1095	tags=89%, list=35%, signal=58%	891/83540/113130/11004/81620/1063/23212/9928/3833/84722/9212/81930/55143/10615/81610/1062
GO:0001501	BP	GO:0001501	skeletal system development	116	0.263569	2.21147	5.16973e-05	0.000704584	0.000513242	388	tags=28%, list=12%, signal=26%	147111/1300/4488/7045/1301/4188/1116/1311/389058/25902/633/1277/7004/7076/4487/6424/3218/81792/8313/6662/655/53834/8840/6469/6659/6781/3714/23213/124976/2648/652/5307/4017
GO:0045595	BP	GO:0045595	regulation of cell differentiation	273	0.179147	1.74754	5.43142e-05	0.000737278	0.000537058	477	tags=25%, list=15%, signal=23%	2118/54997/57761/4320/430/4488/3624/5653/115908/6696/4070/6820/6533/7472/5068/1277/8744/4487/6424/3218/5054/81792/8313/2069/6662/4609/655/83959/23250/81544/8519/8840/374/1894/60436/6469/595/1869/4831/6659/183/51561/6932/3976/55502/54517/983/3170/8904/3627/8767/2648/652/6790/7516/644943/51176/4017/7804/7422/1290/10630/3299/6615/5008/11007/4241/1051
GO:0030684	CC	GO:0030684	preribosome	31	0.441774	2.4912	5.47304e-05	0.000739954	0.000539008	1656	tags=97%, list=53%, signal=46%	23246/705/10528/9136/23212/10813/28987/25879/51602/84916/5591/54663/8568/65083/55127/2091/51154/55759/8602/22984/26156/84946/81887/27340/10885/79050/51096/10436/23076/91695
GO:1901987	BP	GO:1901987	regulation of cell cycle phase transition	97	0.278363	2.22028	5.68959e-05	0.000766168	0.000558102	1179	tags=63%, list=38%, signal=40%	3624/9319/994/11065/54443/225689/595/1869/8318/6241/983/891/990/6790/113130/4085/5347/699/81620/1063/1029/5629/1019/2146/51512/9928/7023/144455/1111/51514/701/80279/7272/9212/10459/9787/5591/993/1017/1763/90381/672/146956/5933/6491/55795/6154/10926/8914/2177/995/81610/4869/9735/1062/51434/3014/9700/55159/637/27085
GO:0034502	BP	GO:0034502	protein localization to chromosome	27	0.484204	2.60781	5.95216e-05	0.000798346	0.000581542	1627	tags=100%, list=52%, signal=48%	983/1736/113130/5347/1058/81620/2146/675/908/7272/9212/26354/10576/83903/9735/10575/7203/27085/54552/55920/65057/54908/10856/10574/91272/55055/22948
GO:0045236	MF	GO:0045236	CXCR chemokine receptor binding	13	0.622284	2.40738	6.1369e-05	0.000817297	0.000595346	348	tags=62%, list=11%, signal=55%	3576/2919/2921/6374/6373/2920/3627/5473
GO:0000978	MF	GO:0000978	RNA polymerase II cis-regulatory region sequence-specific DNA binding	129	0.242181	2.08027	6.14182e-05	0.000817297	0.000595346	676	tags=37%, list=22%, signal=30%	94234/2118/3651/430/9603/8061/51085/389058/7004/9569/4605/6662/56938/4609/60436/1869/6659/6932/3195/55502/57167/57822/7546/3170/5462/1602/7675/5307/51176/80320/3299/8187/6615/55657/23109/1051/5629/8553/2146/2128/57801/55922/7023/80714/5013/221527/144455/861
GO:0000910	BP	GO:0000910	cytokinesis	31	0.438248	2.47131	6.19673e-05	0.00082137	0.000598313	900	tags=65%, list=29%, signal=46%	994/54443/1894/55165/990/10112/6790/26586/5347/1058/24137/9493/9928/675/144455/6242/10807/9212/29127/6755
GO:0008757	MF	GO:0008757	S-adenosylmethionine-dependent methyltransferase activity	30	0.454757	2.52422	6.42652e-05	0.000845586	0.000615953	1616	tags=97%, list=52%, signal=47%	110599564/10785/4234/2146/55621/28989/24140/6894/10196/3276/6839/79723/10322/2091/1789/1312/221143/64754/10400/55251/1786/55695/80745/56950/10419/114049/60487/79918/10436
GO:0015108	MF	GO:0015108	chloride transmembrane transporter activity	21	-0.583264	-2.34176	6.42946e-05	0.000845586	0.000615953	65	tags=29%, list=2%, signal=28%	54831/1836/266675/1179/1811/22802
GO:0097501	BP	GO:0097501	stress response to metal ion	10	-0.73562	-2.29411	6.51182e-05	0.000853099	0.000621426	535	tags=80%, list=17%, signal=67%	326343/4502/4494/4493/55532/4495/4496/4499
GO:0007088	BP	GO:0007088	regulation of mitotic nuclear division	41	0.397454	2.45409	6.88915e-05	0.000899048	0.000654897	1596	tags=93%, list=51%, signal=46%	9319/2069/655/9088/891/652/6790/4085/5347/4751/699/81620/1063/3552/1111/701/7272/9212/10459/9787/3553/8877/4288/55795/1104/995/9735/51434/9700/27085/157313/54908/10419/26271/9585/11130/3481/55055
GO:0072686	CC	GO:0072686	mitotic spindle	45	0.366083	2.2943	7.22562e-05	0.00093933	0.00068424	1283	tags=78%, list=41%, signal=47%	221150/22974/1894/146909/983/990/6790/4085/5347/65263/9493/150468/284403/79101/3833/8480/90990/9212/259266/29127/220134/81930/54959/29899/23354/10460/10615/90417/81610/1062/3832/9700/5905/252839/55920
GO:0035239	BP	GO:0035239	tube morphogenesis	182	0.212636	1.98295	7.45515e-05	0.000965456	0.00070327	410	tags=27%, list=13%, signal=25%	3576/4488/115908/4070/7045/11082/1116/1311/51330/7472/25902/6997/8862/8549/5054/81792/27286/2069/8038/6662/4609/655/2523/4233/374/9620/6469/64220/6659/183/1944/7058/5754/23213/57167/2191/57822/60681/2049/10913/3627/306/2648/652/2348/51176/4017/6369/7422
GO:0005903	CC	GO:0005903	brush border	31	-0.512481	-2.33898	7.82333e-05	0.00100927	0.000735186	549	tags=48%, list=18%, signal=40%	9963/79901/4640/948/54825/85477/53841/6476/6550/340024/140803/9429/55600/1811/762
GO:0008015	BP	GO:0008015	blood circulation	107	-0.344239	-2.12213	8.11359e-05	0.00104274	0.000759564	1262	tags=68%, list=40%, signal=42%	9370/6327/8912/1193/6445/1756/66002/5294/9353/1910/11149/482/4881/2316/23171/154/493/6548/6717/1824/3816/6330/10391/1129/140/8654/2767/5997/9590/654/3162/857/94/4886/4852/185/287/64091/1268/3778/5023/5138/6505/1907/2852/489/7068/2934/150/5139/7122/27129/1359/6446/3779/634/5125/5028/5742/6865/1215/3291/6387/5350/3043/845/477/1511/1908/1674/6338/290/1113
GO:0048732	BP	GO:0048732	gland development	93	0.277341	2.20076	8.15979e-05	0.0010447	0.000760994	706	tags=44%, list=23%, signal=35%	9076/3651/4488/5268/255738/7472/6997/8862/4487/4830/6662/4609/655/128239/4233/374/6469/595/64220/23213/2049/10913/4061/652/6790/5307/51176/7422/2194/1051/3673/5629/2030/2146/1909/7038/5361/675/144455/7481/80279
GO:0071280	BP	GO:0071280	cellular response to copper ion	10	-0.730401	-2.27784	8.41306e-05	0.00107306	0.000781654	539	tags=80%, list=17%, signal=66%	26/326343/4502/4494/4493/4495/4496/4499
GO:0045132	BP	GO:0045132	meiotic chromosome segregation	17	0.560422	2.42572	8.68413e-05	0.00110347	0.000803806	1150	tags=94%, list=37%, signal=60%	9319/225689/83540/7153/5347/699/898/9232/701/7272/23397/57820/146956/2177/151648/9700
GO:1902099	BP	GO:1902099	regulation of metaphase/anaphase transition of cell cycle	25	0.49055	2.54282	8.74142e-05	0.00110659	0.000806078	1150	tags=80%, list=37%, signal=51%	9319/11065/225689/891/990/4085/5347/699/81620/1063/701/7272/9212/10459/9787/55795/9735/1062/51434/9700
GO:0042303	BP	GO:0042303	molting cycle	27	0.473267	2.54891	9.65915e-05	0.00121368	0.000884084	567	tags=48%, list=18%, signal=40%	94234/1001/4488/3624/3872/8549/6662/27121/6469/10913/6615/55612/147495
GO:0042633	BP	GO:0042633	hair cycle	27	0.473267	2.54891	9.65915e-05	0.00121368	0.000884084	567	tags=48%, list=18%, signal=40%	94234/1001/4488/3624/3872/8549/6662/27121/6469/10913/6615/55612/147495
GO:0009611	BP	GO:0009611	response to wounding	112	0.254311	2.09836	0.000101728	0.00127349	0.000927653	492	tags=32%, list=16%, signal=28%	1001/9076/3651/4488/5653/6696/1311/51330/84962/5068/1277/7076/5054/2069/5328/4609/8840/23657/6469/5754/2191/57822/4321/60681/983/3170/6790/2348/2125/7422/10630/6558/2161/3673/9066/960
GO:0007091	BP	GO:0007091	metaphase/anaphase transition of mitotic cell cycle	25	0.4868	2.52338	0.000106085	0.00132312	0.000963806	1150	tags=80%, list=37%, signal=51%	9319/11065/891/990/4085/5347/699/81620/1063/701/7272/9212/10459/9787/55795/10460/9735/1062/51434/9700
GO:0030020	MF	GO:0030020	extracellular matrix structural constituent conferring tensile strength	16	0.573033	2.45184	0.000107817	0.00133979	0.000975945	648	tags=69%, list=21%, signal=55%	1300/1301/1277/1294/1303/1290/1299/1282/1289/1278/1295
GO:0006885	BP	GO:0006885	regulation of pH	17	-0.609263	-2.30047	0.000110231	0.00136477	0.000994142	160	tags=35%, list=5%, signal=34%	5166/6550/8671/760/766/1811
GO:0006508	BP	GO:0006508	proteolysis	241	0.187375	1.83388	0.000112132	0.00138324	0.0010076	492	tags=27%, list=16%, signal=25%	1800/1469/4316/4314/4312/57761/4320/64063/5653/5268/85409/5655/100170841/1311/255738/80758/54894/11065/7076/8507/5054/81792/1294/1470/5328/8038/4609/222643/5366/6469/5645/9509/27338/29128/64699/183/5650/4319/3002/1944/4973/2191/84000/4321/983/8904/260429/332/8767/56265/2648/6790/143458/7804/7422/6472/717/5347/11012/2161/84133/4241/899/3730/960
GO:0030198	BP	GO:0030198	extracellular matrix organization	91	0.279027	2.19901	0.000113913	0.00138498	0.00100887	551	tags=37%, list=18%, signal=32%	4316/4314/4312/4320/1300/7045/5268/1301/1311/1277/81792/6662/1303/5645/9509/25975/183/5650/4319/23213/2191/4321/60681/4017/256764/1290/1299/10630/4241/29113/1282/55612/1289/10549
GO:0043062	BP	GO:0043062	extracellular structure organization	91	0.279027	2.19901	0.000113913	0.00138498	0.00100887	551	tags=37%, list=18%, signal=32%	4316/4314/4312/4320/1300/7045/5268/1301/1311/1277/81792/6662/1303/5645/9509/25975/183/5650/4319/23213/2191/4321/60681/4017/256764/1290/1299/10630/4241/29113/1282/55612/1289/10549
GO:0045229	BP	GO:0045229	external encapsulating structure organization	91	0.279027	2.19901	0.000113913	0.00138498	0.00100887	551	tags=37%, list=18%, signal=32%	4316/4314/4312/4320/1300/7045/5268/1301/1311/1277/81792/6662/1303/5645/9509/25975/183/5650/4319/23213/2191/4321/60681/4017/256764/1290/1299/10630/4241/29113/1282/55612/1289/10549
GO:0035295	BP	GO:0035295	tube development	215	0.201322	1.93208	0.000113294	0.00138498	0.00100887	436	tags=27%, list=14%, signal=25%	3576/3651/4488/115908/4070/7045/11082/1116/1311/51330/7472/25902/6997/8862/8549/6493/5054/81792/27286/2069/8038/6662/4609/655/2523/4233/23657/374/9620/6469/9509/64220/6659/183/1944/7058/3976/5754/23213/57167/2191/57822/4321/2709/60681/2049/10913/3627/306/2648/652/2348/51176/4017/6369/7422/10630/6558
GO:0006270	BP	GO:0006270	DNA replication initiation	18	0.544288	2.41389	0.000120729	0.00146259	0.0010654	1038	tags=83%, list=33%, signal=56%	23594/8318/990/55388/898/81620/4176/4173/4171/1017/90381/4172/64318/345643/4175
GO:0048705	BP	GO:0048705	skeletal system morphogenesis	42	0.381229	2.34297	0.000121905	0.00146824	0.00106951	168	tags=31%, list=5%, signal=30%	4488/1301/4188/1311/389058/25902/1277/4487/6424/3218/8313/6662/655
GO:0008284	BP	GO:0008284	positive regulation of cell population proliferation	209	0.202477	1.94929	0.000122064	0.00146824	0.00106951	542	tags=30%, list=17%, signal=26%	1001/9076/3651/115908/5967/11082/1311/8061/51085/7472/6374/5068/29923/6997/8744/994/8862/7076/89958/2069/4830/225689/6662/4609/128239/8840/374/6469/595/57181/1869/4828/4831/6659/3589/183/51561/3976/4321/983/891/990/3627/332/8767/652/644943/51176/6369/7422/5968/3299/5008/378938/898/7784/3673/145864/5629/2305/7188/1019
GO:0022618	BP	GO:0022618	ribonucleoprotein complex assembly	29	0.435616	2.38314	0.000130265	0.00153659	0.0011193	1656	tags=97%, list=53%, signal=46%	23246/26834/23212/8607/55299/6628/26747/5591/54475/6636/26835/8894/3326/51154/1968/220717/84154/96764/22889/10856/6633/10419/6732/5433/8996/6632/26831/91695
GO:0071826	BP	GO:0071826	ribonucleoprotein complex subunit organization	29	0.435616	2.38314	0.000130265	0.00153659	0.0011193	1656	tags=97%, list=53%, signal=46%	23246/26834/23212/8607/55299/6628/26747/5591/54475/6636/26835/8894/3326/51154/1968/220717/84154/96764/22889/10856/6633/10419/6732/5433/8996/6632/26831/91695
GO:0061695	CC	GO:0061695	transferase complex, transferring phosphorus-containing groups	43	0.375826	2.32168	0.000129409	0.00153659	0.0011193	1613	tags=88%, list=52%, signal=43%	10309/79935/595/1164/983/891/2648/10849/898/899/1019/9533/5425/890/10459/5591/84172/5438/1017/4172/5111/645121/5255/51082/9133/10622/2963/5427/1163/51728/81669/81887/5631/64425/30834/5433/5424/5557
GO:0001706	BP	GO:0001706	endoderm formation	13	0.596853	2.309	0.000130474	0.00153659	0.0011193	648	tags=69%, list=21%, signal=55%	3624/1301/1846/1294/1303/1290/1844/1289/1295
GO:0044255	BP	GO:0044255	cellular lipid metabolic process	153	-0.303444	-1.98482	0.00012936	0.00153659	0.0011193	1170	tags=58%, list=37%, signal=38%	9588/5294/11261/54658/8644/1646/347/388121/51/55512/1576/8613/1436/5959/11343/80221/5336/8705/51228/1562/5740/130/2053/5320/32/3706/5168/10449/80736/8399/857/10891/55198/1066/216/185/2517/2110/5408/1268/54884/5023/171586/3815/6609/51196/1907/8611/8647/5577/80235/660/27163/55911/27306/5333/79153/35/634/8824/948/5742/84803/8708/2938/129807/9971/159296/5354/54979/10351/7148/3248/5166/5105/54576/8016…
GO:0033554	BP	GO:0033554	cellular response to stress	316	0.17072	1.72604	0.000130411	0.00153659	0.0011193	1040	tags=47%, list=33%, signal=35%	4314/57761/3576/3651/6696/255738/8614/84962/29923/9319/4487/8313/225689/283120/9401/4609/655/83959/4233/5831/23657/1894/222643/5983/5366/595/1869/6659/29128/183/6781/79000/92815/8318/138065/983/55257/10913/29089/3627/8767/652/113130/54541/6513/2348/7516/9833/7422/7153/5347/55388/10785/6615/220042/378938/121506/1051/9156/960/1029/9232/64782/3159/8607/2305/10131/7188/10549/3329/2030/2146/51512/8438…
GO:1904029	BP	GO:1904029	regulation of cyclin-dependent protein kinase activity	32	0.433089	2.47219	0.000137232	0.00159445	0.00116145	1026	tags=75%, list=33%, signal=51%	10309/79935/595/9088/1164/891/990/5347/898/899/1029/5629/1033/7023/890/84722/80279/993/23560/3326/645121/3843/995/9133
GO:0000079	BP	GO:0000079	regulation of cyclin-dependent protein serine/threonine kinase activity	31	0.426374	2.40436	0.000137274	0.00159445	0.00116145	1026	tags=74%, list=33%, signal=50%	10309/79935/595/9088/1164/891/990/5347/898/899/1029/5629/1033/7023/890/84722/80279/993/23560/645121/3843/995/9133
GO:0008083	MF	GO:0008083	growth factor activity	40	0.378095	2.31371	0.000136957	0.00159445	0.00116145	450	tags=45%, list=14%, signal=39%	9518/3624/2919/5967/6997/7076/346389/2069/655/374/3589/183/3714/3976/5473/652/7422/5008
GO:0008194	MF	GO:0008194	UDP-glycosyltransferase activity	29	-0.510412	-2.30054	0.000135998	0.00159445	0.00116145	348	tags=41%, list=11%, signal=37%	8708/2651/9245/10317/7366/54576/192134/93010/54575/79799/124872/7367
GO:2001251	BP	GO:2001251	negative regulation of chromosome organization	27	0.465006	2.50441	0.000140899	0.00163095	0.00118804	1596	tags=96%, list=51%, signal=48%	9319/891/4085/7153/5347/699/81620/1063/9232/8260/701/7272/9212/10459/4171/80119/55795/55226/9735/9700/54552/65057/54908/26271/11130/55055
GO:0050801	BP	GO:0050801	ion homeostasis	163	-0.298042	-1.96212	0.000147457	0.00170104	0.00123909	1291	tags=63%, list=41%, signal=39%	288/245972/596/117/6359/1238/930/1043/1193/8989/1756/66002/4489/286530/54805/5294/11261/1910/57282/84239/162514/482/4881/3777/1240/338557/493/6548/6717/6536/5336/1991/51310/255231/6352/26504/5734/654/4501/10563/6356/729230/3162/857/79085/185/287/285195/5009/1268/3778/283375/5023/6505/5579/1356/51196/1907/931/2852/57158/489/6340/79901/326343/1902/948/5729/111/5028/6549/1152/6368/56477/6332/4502/63…
GO:0030071	BP	GO:0030071	regulation of mitotic metaphase/anaphase transition	24	0.481235	2.46346	0.000150875	0.00173455	0.0012635	1150	tags=79%, list=37%, signal=50%	9319/11065/891/990/4085/5347/699/81620/1063/701/7272/9212/10459/9787/55795/9735/1062/51434/9700
GO:0051216	BP	GO:0051216	cartilage development	56	0.325954	2.21137	0.000155327	0.00177968	0.00129638	388	tags=36%, list=12%, signal=32%	4488/7045/1301/1116/1311/633/1277/7076/4487/81792/8313/6662/655/8840/6781/23213/2648/652/5307/4017
GO:0061982	BP	GO:0061982	meiosis I cell cycle process	23	0.5031	2.5294	0.000157147	0.00179445	0.00130714	1150	tags=87%, list=37%, signal=55%	9319/994/225689/1164/6790/7153/5347/898/9232/8438/675/10635/993/57820/146956/2177/995/9133/151648/9700
GO:0000922	CC	GO:0000922	spindle pole	44	0.359347	2.25456	0.000158596	0.00180489	0.00131474	1087	tags=66%, list=35%, signal=44%	994/22974/79000/891/990/6790/644943/4085/26586/5347/4751/1063/150468/284403/8480/84722/9212/991/9787/259266/29899/1663/10460/10615/90417/81610/4869/9735/151648
GO:1902680	BP	GO:1902680	positive regulation of RNA biosynthetic process	230	0.189439	1.80598	0.000159583	0.00181004	0.00131849	706	tags=35%, list=23%, signal=29%	2118/54997/3651/430/3624/6696/8061/51085/7472/1277/7004/8862/346389/4487/4605/6662/56938/4609/655/4233/6469/1869/4831/6659/29128/3589/183/51561/3195/9837/1820/3976/57167/57822/4321/7546/3170/3627/8767/2648/652/5307/29028/51176/7422/26586/79084/7153/3299/6615/5008/23109/1051/7784/55646/865/3159/8607/5629/2305/8431/2128/23160/55922/7023/23541/80714/5013/3552/9188/25805/890/84722/675/4854/144455/861…
GO:0051784	BP	GO:0051784	negative regulation of nuclear division	23	0.502722	2.5275	0.000160404	0.00181326	0.00132084	732	tags=65%, list=23%, signal=50%	9319/655/3976/891/652/4085/5347/699/81620/1063/1111/701/7272/9212/10459
GO:0043021	MF	GO:0043021	ribonucleoprotein complex binding	24	0.477617	2.44494	0.000164212	0.00183619	0.00133754	1646	tags=100%, list=53%, signal=48%	4830/23246/8260/2146/9271/57510/6628/10196/9221/56648/10430/27000/6059/4869/54915/55759/6185/27044/29789/10465/10419/92609/9793/6632
GO:0010948	BP	GO:0010948	negative regulation of cell cycle process	73	0.308122	2.22759	0.000163985	0.00183619	0.00133754	1265	tags=71%, list=40%, signal=43%	3624/9319/655/595/1869/8318/3976/983/891/990/2648/652/4085/5347/4751/699/899/81620/1063/9232/5629/8260/2146/51512/144455/1111/51514/701/80279/7272/9212/10459/5591/1017/1763/90381/672/146956/5933/55795/6154/8914/2177/4869/9735/3014/9700/55159/27085/29980/4998/63967
GO:0045893	BP	GO:0045893	positive regulation of transcription, DNA-templated	226	0.190329	1.82776	0.000164605	0.00183619	0.00133754	706	tags=35%, list=23%, signal=29%	2118/54997/3651/430/3624/6696/8061/51085/7472/1277/7004/8862/346389/4487/4605/6662/56938/4609/655/4233/6469/1869/4831/6659/29128/3589/183/51561/3195/1820/3976/57167/57822/4321/7546/3170/3627/8767/2648/652/5307/29028/51176/7422/26586/79084/7153/3299/6615/5008/23109/1051/7784/55646/865/3159/8607/5629/2305/8431/2128/23160/55922/7023/23541/80714/5013/3552/9188/25805/890/84722/675/4854/144455/861/7036…
GO:1903508	BP	GO:1903508	positive regulation of nucleic acid-templated transcription	226	0.190329	1.82776	0.000164605	0.00183619	0.00133754	706	tags=35%, list=23%, signal=29%	2118/54997/3651/430/3624/6696/8061/51085/7472/1277/7004/8862/346389/4487/4605/6662/56938/4609/655/4233/6469/1869/4831/6659/29128/3589/183/51561/3195/1820/3976/57167/57822/4321/7546/3170/3627/8767/2648/652/5307/29028/51176/7422/26586/79084/7153/3299/6615/5008/23109/1051/7784/55646/865/3159/8607/5629/2305/8431/2128/23160/55922/7023/23541/80714/5013/3552/9188/25805/890/84722/675/4854/144455/861/7036…
GO:0098862	CC	GO:0098862	cluster of actin-based cell projections	35	-0.485814	-2.27839	0.000166736	0.00185385	0.0013504	549	tags=46%, list=18%, signal=38%	9963/79901/53405/4640/948/54825/85477/53841/6476/6550/340024/140803/9429/55600/1811/762
GO:0007492	BP	GO:0007492	endoderm development	14	0.610479	2.44546	0.000171135	0.00189651	0.00138148	648	tags=71%, list=21%, signal=57%	3624/1301/1846/1294/1303/652/1290/1844/1289/1295
GO:0030003	BP	GO:0030003	cellular cation homeostasis	144	-0.313989	-2.02892	0.000172683	0.00190741	0.00138942	1269	tags=63%, list=41%, signal=39%	596/117/6359/1238/930/1043/1193/8989/1756/4489/286530/5294/11261/1910/57282/84239/162514/482/3777/1240/338557/493/6548/6717/6536/5336/1991/51310/255231/6352/5734/654/4501/10563/6356/729230/3162/857/79085/185/287/285195/1268/3778/283375/5023/6505/5579/1356/51196/1907/931/2852/57158/489/6340/79901/326343/1902/948/5729/111/5028/6549/6368/56477/4502/6355/794/6387/6363/5350/6366/6357/4494/4493/845/477…
GO:0045839	BP	GO:0045839	negative regulation of mitotic nuclear division	22	0.487441	2.40958	0.000177353	0.00195261	0.00142235	732	tags=64%, list=23%, signal=49%	9319/655/891/652/4085/5347/699/81620/1063/1111/701/7272/9212/10459
GO:0031526	CC	GO:0031526	brush border membrane	21	-0.560717	-2.25124	0.000179543	0.0019703	0.00143524	414	tags=48%, list=13%, signal=42%	948/54825/53841/6550/340024/140803/9429/55600/1811/762
GO:0051094	BP	GO:0051094	positive regulation of developmental process	246	0.184849	1.81316	0.000188883	0.0020661	0.00150502	410	tags=23%, list=13%, signal=22%	2118/54997/3576/4488/9518/3624/115908/4070/3872/1116/6820/6533/7472/1277/8744/7004/6424/5054/8313/27286/8038/6662/4609/655/128239/2523/23250/81544/8519/8840/1894/60436/6469/595/1869/4831/6659/183/51561/7058/3976/983/3170/2049/8904/306/8767/2648/652/6790/7516/644943/51176/4017/7804/6369/7422
GO:0008608	BP	GO:0008608	attachment of spindle microtubules to kinetochore	16	0.557797	2.38665	0.000190165	0.00207341	0.00151034	1095	tags=88%, list=35%, signal=57%	1894/891/83540/11004/4751/81620/147841/57405/9212/29127/10615/90417/151648/1062
GO:0140101	MF	GO:0140101	catalytic activity, acting on a tRNA	20	0.500804	2.38297	0.000203445	0.00221107	0.00161062	1572	tags=100%, list=50%, signal=50%	80324/10785/4234/55621/2617/10799/10940/24140/6894/3376/7407/92675/1615/80746/79587/8565/80745/51651/56931/60487
GO:0001701	BP	GO:0001701	in utero embryonic development	90	0.273695	2.12724	0.000206219	0.00223403	0.00162735	863	tags=50%, list=28%, signal=37%	430/4188/8061/7472/7004/4487/4609/655/23250/3714/9837/3976/57167/2709/60681/6241/891/2707/4061/2648/705/7262/7516/51176/7422/4751/6615/1051/7784/5954/5723/54892/1909/675/144455/1111/4071/54475/54663/81502/57820/3276/1825/8894/55723
GO:0090305	BP	GO:0090305	nucleic acid phosphodiester bond hydrolysis	46	0.35608	2.26675	0.000208043	0.00224659	0.00163649	1601	tags=87%, list=51%, signal=43%	563/23246/9156/23212/64782/54512/9271/28987/56915/10799/10940/6227/5438/11340/1763/23404/146956/23016/10171/87178/2237/51110/8602/55247/27044/4913/51728/5423/80746/25996/85441/81887/1797/27340/51010/30834/10898/27161/255967/5424
GO:0098644	CC	GO:0098644	complex of collagen trimers	12	0.636214	2.38638	0.000211369	0.00227525	0.00165737	648	tags=75%, list=21%, signal=60%	1300/1301/1277/1294/1290/1282/1289/1278/1295
GO:0045604	BP	GO:0045604	regulation of epidermal cell differentiation	11	0.643019	2.3051	0.000232641	0.00248837	0.00181261	359	tags=64%, list=11%, signal=57%	2118/4488/6820/5068/6424/4831/652
GO:0045682	BP	GO:0045682	regulation of epidermis development	11	0.643019	2.3051	0.000232641	0.00248837	0.00181261	359	tags=64%, list=11%, signal=57%	2118/4488/6820/5068/6424/4831/652
GO:0042060	BP	GO:0042060	wound healing	85	0.273039	2.07795	0.000245797	0.0026208	0.00190908	547	tags=36%, list=17%, signal=31%	1001/9076/4488/1311/51330/84962/5068/1277/7076/5054/2069/5328/8840/23657/6469/5754/2191/57822/4321/60681/3170/2125/7422/10630/6558/2161/3673/9066/960/55612/1289
GO:0016071	BP	GO:0016071	mRNA metabolic process	78	0.285303	2.11331	0.000251496	0.00267313	0.0019472	1652	tags=83%, list=53%, signal=40%	8313/2069/1869/84069/54517/5317/342977/1736/26834/80324/7188/54512/56915/51645/6628/9704/5438/6636/26835/11340/399664/23404/6556/10212/23016/55795/87178/4869/51690/51154/54915/27044/55131/26986/23450/51605/22984/96764/80746/22889/55110/85441/10465/4841/10189/1797/115024/6741/9128/6633/10419/51010/30834/10898/6732/5433/27161/255967/8882/9238/8996/23076/6632/1477/26831
GO:0042273	BP	GO:0042273	ribosomal large subunit biogenesis	20	0.494428	2.35263	0.000253911	0.00269034	0.00195973	1423	tags=95%, list=45%, signal=52%	2971/23246/23212/51491/55299/23560/54475/54663/6154/84365/4869/51154/55759/220717/9875/84154/26156/81887/55003
GO:0001890	BP	GO:0001890	placenta development	34	0.406499	2.35892	0.000265132	0.00280046	0.00203995	477	tags=47%, list=15%, signal=40%	430/6696/4188/8061/7472/8614/655/6781/3976/2709/2707/7262/51176/6615/899/1051
GO:0060562	BP	GO:0060562	epithelial tube morphogenesis	70	0.304318	2.20869	0.000271547	0.00285927	0.00208279	410	tags=36%, list=13%, signal=32%	4488/115908/4070/7472/25902/8549/81792/6662/4609/655/4233/374/9620/6469/6659/183/5754/57167/57822/3627/2648/652/2348/51176/7422
GO:0003678	MF	GO:0003678	DNA helicase activity	23	0.491633	2.47175	0.000273297	0.0028617	0.00208456	1181	tags=83%, list=38%, signal=52%	9401/5983/79075/63922/56652/8607/54821/8438/4176/4173/5984/4171/1763/80119/4172/1663/4175/2963/10721
GO:0030855	BP	GO:0030855	epithelial cell differentiation	122	0.237357	2.05685	0.00027347	0.0028617	0.00208456	629	tags=35%, list=20%, signal=29%	1001/2118/9076/144501/25984/3651/4488/3872/6820/10309/3854/5068/6424/5054/2069/6662/655/4233/23657/595/4831/6659/6781/3714/3976/5754/983/652/2125/7422/2194/10630/3299/1051/3673/1282/5629/2146/1909/3855/124093/6698/3552
GO:0019731	BP	GO:0019731	antibacterial humoral response	14	-0.631606	-2.22834	0.000274482	0.00286342	0.00208581	330	tags=50%, list=11%, signal=45%	1672/3507/1511/28912/3493/3512/3494
GO:0071824	BP	GO:0071824	protein-DNA complex subunit organization	33	0.402548	2.29843	0.000301502	0.00313562	0.00228409	1128	tags=73%, list=36%, signal=47%	6662/4609/55355/92815/8318/1058/81620/1063/3159/64946/9271/387103/3070/2491/9787/8208/55839/4171/55723/4673/4869/9735/1062/3014
GO:0030515	MF	GO:0030515	snoRNA binding	13	0.574063	2.22083	0.000308176	0.00319366	0.00232637	1153	tags=92%, list=37%, signal=59%	1736/705/10528/9136/9188/51602/26747/5591/9221/4521/55127/8602
GO:0060348	BP	GO:0060348	bone development	53	0.326969	2.17164	0.000308973	0.00319366	0.00232637	359	tags=32%, list=11%, signal=29%	147111/4488/1311/389058/633/1277/4487/6424/81792/8313/6662/8840/6781/23213/124976/2648/652
GO:0017116	MF	GO:0017116	single-stranded DNA helicase activity	12	0.62496	2.34416	0.000310781	0.00320256	0.00233285	1181	tags=100%, list=38%, signal=62%	5983/79075/63922/4176/4173/5984/4171/1763/80119/4172/4175/10721
GO:0055082	BP	GO:0055082	cellular chemical homeostasis	169	-0.286276	-1.89696	0.000314146	0.0032274	0.00235095	825	tags=65%, list=26%, signal=51%	5788/2185/5025/5563/5030/4760/245972/1946/596/117/6359/1238/930/1043/1193/8989/1756/4489/286530/5294/11261/1910/57282/84239/162514/482/3777/1240/338557/493/6548/2901/6717/6536/5336/1991/51310/255231/6352/388581/5734/654/4501/10563/6356/729230/3162/857/4804/10891/79085/185/287/285195/1268/3778/283375/5023/6505/5579/1356/51196/1907/931/2852/57158/489/6340/150/79901/326343/1902/4884/948/5729/111/502…
GO:0032993	CC	GO:0032993	protein-DNA complex	33	0.401926	2.29488	0.000316865	0.00324547	0.00236411	1633	tags=94%, list=52%, signal=45%	7004/92815/9837/8318/55257/51176/1058/8607/4176/5425/4173/5591/4171/51659/4172/5111/6666/4175/4869/2963/3014/84296/29980/3008/65057/10856/86/3015/5424/5557/64785
GO:0140694	BP	GO:0140694	non-membrane-bounded organelle assembly	84	0.271128	2.06098	0.000318726	0.00325467	0.00237081	1193	tags=67%, list=38%, signal=42%	10529/54443/4605/225689/22974/6713/23246/55722/2648/6790/5347/4751/1058/2886/1063/23212/24137/5629/440145/9493/64946/284403/387103/124093/221908/3833/7138/90990/55299/9212/991/9787/5591/54475/55839/1017/259266/29127/672/51001/29899/23354/345643/6491/1104/10615/9133/4869/9735/51154/1062/54915/1437/3832/220717/84154
GO:0050673	BP	GO:0050673	epithelial cell proliferation	81	0.276596	2.08429	0.000320528	0.00326321	0.00237703	410	tags=32%, list=13%, signal=29%	1001/9076/4070/5268/7472/5068/8862/8549/2069/4830/6662/4609/128239/2523/374/6469/595/4831/29128/23213/2191/4321/652/4017/6369/7422
GO:0031424	BP	GO:0031424	keratinization	12	0.622446	2.33473	0.00033359	0.00338598	0.00246646	629	tags=67%, list=20%, signal=53%	1001/144501/3872/3854/2125/3855/6698/3552
GO:0051225	BP	GO:0051225	spindle assembly	27	0.446082	2.4025	0.000350868	0.0035507	0.00258645	1026	tags=74%, list=33%, signal=50%	4605/225689/22974/6790/5347/4751/24137/440145/9493/3833/90990/9212/991/259266/29127/29899/23354/1104/10615/9133
GO:0005643	CC	GO:0005643	nuclear pore	21	0.494774	2.40696	0.000352395	0.00355551	0.00258995	1345	tags=90%, list=43%, signal=52%	4085/11260/29107/8480/23225/54830/5901/5902/56648/3843/55795/10204/79023/9631/5905/57122/64328/348995/9818
GO:0006400	BP	GO:0006400	tRNA modification	21	0.492921	2.39795	0.000358861	0.00360997	0.00262962	1597	tags=100%, list=51%, signal=49%	54517/80324/10785/4234/55621/134637/24140/6894/90353/348180/55226/51504/51654/51605/84705/126789/80745/6741/56931/60487/84881
GO:0090307	BP	GO:0090307	mitotic spindle assembly	16	0.542954	2.32314	0.000370357	0.00371456	0.00270581	832	tags=75%, list=27%, signal=55%	4605/22974/5347/4751/24137/440145/9493/3833/90990/9212/991/29127
GO:0007080	BP	GO:0007080	mitotic metaphase plate congression	15	0.56415	2.34705	0.000381213	0.00381213	0.00277688	886	tags=80%, list=28%, signal=58%	891/83540/113130/11004/81620/23212/9928/3833/84722/9212/81930/55143
GO:0015318	MF	GO:0015318	inorganic molecular entity transmembrane transporter activity	110	-0.324609	-2.01543	0.000383251	0.00382121	0.0027835	1245	tags=62%, list=40%, signal=39%	6327/8912/1346/2899/1193/1261/8989/1259/1181/6535/54805/3738/10396/57282/219855/84239/162514/3777/493/6548/2901/6616/57156/9153/6536/114134/6330/1136/84102/364/255231/26504/6564/206358/285195/6335/1268/3778/283375/5023/6505/489/6340/347741/2823/203859/9963/53405/3779/6549/6332/9058/477/10050/55532/140738/6550/140803/54831/6338/1836/8671/266675/1179/92736/1811/22802/343
GO:2000779	BP	GO:2000779	regulation of double-strand break repair	19	0.487138	2.25642	0.000384615	0.00382353	0.00278519	1614	tags=100%, list=52%, signal=49%	79000/55257/8607/2305/1111/78990/10459/10635/5591/55010/8914/1663/63979/7291/10721/2187/10856/86/115004
GO:0022617	BP	GO:0022617	extracellular matrix disassembly	25	0.458355	2.37593	0.000387401	0.00383993	0.00279713	469	tags=48%, list=15%, signal=41%	4316/4314/4312/4320/5645/5650/4319/2191/4321/256764/10630/4241
GO:0060688	BP	GO:0060688	regulation of morphogenesis of a branching structure	13	0.565	2.18577	0.000400338	0.00395656	0.00288209	410	tags=69%, list=13%, signal=60%	4070/7472/6662/655/6469/183/23213/652/7422
GO:0007062	BP	GO:0007062	sister chromatid cohesion	14	0.584016	2.33945	0.000402756	0.00395731	0.00288264	1150	tags=93%, list=37%, signal=59%	8313/79075/113130/5347/699/8260/701/991/1663/83903/2237/151648/9700
GO:0051254	BP	GO:0051254	positive regulation of RNA metabolic process	250	0.175883	1.72158	0.000402607	0.00395731	0.00288264	706	tags=33%, list=23%, signal=28%	2118/54997/3651/430/3624/6696/8061/51085/7472/1277/7004/8862/346389/4487/4605/6662/56938/4609/655/4233/6469/1869/4831/6659/84069/29128/3589/183/51561/3195/9837/1820/3976/57167/57822/4321/7546/3170/342977/3627/8767/2648/652/5307/29028/51176/7422/26586/79084/7153/3299/6615/5008/23109/1051/7784/55646/865/3159/8607/5629/2305/8431/2128/56915/23160/55922/7023/23541/80714/5013/3552/9188/25805/890/84722/…
GO:0051168	BP	GO:0051168	nuclear export	26	0.444312	2.34667	0.000411101	0.00401862	0.0029273	1634	tags=96%, list=52%, signal=46%	1434/23212/11260/29107/8480/57510/54830/3553/5901/10212/55795/65083/6059/10204/4869/9631/5905/57122/64328/84946/10189/6741/5433/23511/2010
GO:0006936	BP	GO:0006936	muscle contraction	83	-0.346794	-2.03799	0.000411374	0.00401862	0.0029273	1245	tags=67%, list=40%, signal=42%	6327/8912/1193/1756/8082/322/6535/5294/1910/2316/23171/154/493/6548/6717/1824/6330/1136/92241/1129/7169/8654/5997/857/287/3778/5023/3815/7111/51196/1907/2852/93649/2775/2934/8736/150/4660/1410/6442/406937/10398/6332/6865/4638/5350/845/477/25802/23336/1264/1908/4629/1674/6338/1113
GO:0010043	BP	GO:0010043	response to zinc ion	13	-0.628026	-2.15545	0.000416389	0.00405589	0.00295445	825	tags=77%, list=26%, signal=57%	4501/5009/326343/4502/4494/4493/55532/4495/4496/4499
GO:0030879	BP	GO:0030879	mammary gland development	34	0.399805	2.32008	0.000417874	0.00405866	0.00295646	486	tags=47%, list=16%, signal=40%	4488/7472/6997/8862/4487/4830/6662/128239/374/595/652/51176/7422/2194/1051/3673
GO:1901990	BP	GO:1901990	regulation of mitotic cell cycle phase transition	82	0.272112	2.04125	0.000429454	0.00415918	0.00302969	1283	tags=66%, list=41%, signal=40%	3624/9319/994/11065/54443/595/1869/6241/983/891/990/6790/113130/4085/5347/699/81620/1063/1029/1019/2146/51512/9928/7023/144455/1111/51514/701/80279/7272/9212/10459/9787/5591/993/1017/90381/672/5933/6491/55795/6154/995/9735/1062/51434/9700/55159/637/27085/29980/4998/63967/55920
GO:0000307	CC	GO:0000307	cyclin-dependent protein kinase holoenzyme complex	18	0.510174	2.2626	0.000443071	0.0042788	0.00311682	1271	tags=89%, list=41%, signal=53%	10309/79935/595/1164/983/891/898/899/1019/890/1017/5111/645121/9133/1163/81669
GO:0009057	BP	GO:0009057	macromolecule catabolic process	147	0.208803	1.83348	0.000448064	0.00431469	0.00314296	1210	tags=57%, list=39%, signal=37%	57214/147111/57761/85409/1116/255738/54894/11065/7076/8507/85407/81792/8313/6662/5366/6469/1869/27338/84069/29128/3002/2191/4321/5317/342977/140462/6790/1736/4085/5347/84133/899/960/7188/54512/56915/9928/5016/7347/10940/51514/80279/10459/991/4953/55353/5688/9704/81502/1515/1017/5270/3553/11340/1763/29763/3326/399664/23404/6556/11047/23016/55795/8372/55757/51079/1454/87178/2237/7474/81610/4869/516…
GO:0005657	CC	GO:0005657	replication fork	21	0.484234	2.35569	0.000462314	0.00443926	0.00323371	1624	tags=100%, list=52%, signal=48%	5983/29128/7516/55388/5425/1111/5984/4796/80119/4172/5111/8914/3014/56852/29980/1786/641/11169/5424/5557/83637
GO:0048568	BP	GO:0048568	embryonic organ development	85	0.265533	2.02083	0.000469474	0.00449525	0.00327449	703	tags=40%, list=22%, signal=32%	3576/430/115908/1301/4188/7472/25902/7004/4487/3218/6662/655/4237/6469/64220/3976/5754/57822/2709/652/7262/2348/51176/7422/6615/1051/5629/1909/80714/5013/221908/144455/51645/7481
GO:0006629	BP	GO:0006629	lipid metabolic process	234	-0.258185	-1.79301	0.000470942	0.00449656	0.00327545	1348	tags=62%, list=43%, signal=38%	2185/51170/1374/2944/5563/866/114898/1384/5087/200879/4534/9370/34/26279/83394/930/51280/8912/133121/66002/1181/64805/9588/5294/11261/54658/1910/53345/8644/1646/347/388121/51/55512/1576/8613/51474/1436/5959/114876/11343/80221/5336/8705/316/51228/5346/10826/1562/5205/5740/130/2053/5320/10580/32/3706/5168/10449/654/113026/80736/8399/857/10891/55198/1066/216/185/2517/2110/5408/1268/54884/6799/5023/1…
GO:0016741	MF	GO:0016741	transferase activity, transferring one-carbon groups	41	0.360361	2.22506	0.000478859	0.00454087	0.00330772	1616	tags=90%, list=52%, signal=44%	110599564/6472/10785/4234/790/155400/2146/55621/28989/24140/6894/10196/3276/6839/79723/10322/471/2091/51504/1789/2618/96764/1312/221143/64754/10400/55251/1786/55695/80745/113802/56950/10419/114049/60487/79918/10436
GO:0033046	BP	GO:0033046	negative regulation of sister chromatid segregation	19	0.479968	2.22321	0.00048633	0.00454087	0.00330772	732	tags=63%, list=23%, signal=49%	9319/891/4085/5347/699/81620/1063/9232/701/7272/9212/10459
GO:0033047	BP	GO:0033047	regulation of mitotic sister chromatid segregation	19	0.479968	2.22321	0.00048633	0.00454087	0.00330772	732	tags=63%, list=23%, signal=49%	9319/891/4085/5347/699/81620/1063/9232/701/7272/9212/10459
GO:0033048	BP	GO:0033048	negative regulation of mitotic sister chromatid segregation	19	0.479968	2.22321	0.00048633	0.00454087	0.00330772	732	tags=63%, list=23%, signal=49%	9319/891/4085/5347/699/81620/1063/9232/701/7272/9212/10459
GO:0051985	BP	GO:0051985	negative regulation of chromosome segregation	19	0.479968	2.22321	0.00048633	0.00454087	0.00330772	732	tags=63%, list=23%, signal=49%	9319/891/4085/5347/699/81620/1063/9232/701/7272/9212/10459
GO:1905819	BP	GO:1905819	negative regulation of chromosome separation	19	0.479968	2.22321	0.00048633	0.00454087	0.00330772	732	tags=63%, list=23%, signal=49%	9319/891/4085/5347/699/81620/1063/9232/701/7272/9212/10459
GO:2000816	BP	GO:2000816	negative regulation of mitotic sister chromatid separation	19	0.479968	2.22321	0.00048633	0.00454087	0.00330772	732	tags=63%, list=23%, signal=49%	9319/891/4085/5347/699/81620/1063/9232/701/7272/9212/10459
GO:0050678	BP	GO:0050678	regulation of epithelial cell proliferation	67	0.297554	2.14782	0.000479906	0.00454087	0.00330772	410	tags=34%, list=13%, signal=30%	1001/9076/4070/5268/7472/5068/8862/2069/4830/6662/4609/128239/2523/374/6469/595/4831/29128/23213/4321/652/6369/7422
GO:0006882	BP	GO:0006882	cellular zinc ion homeostasis	14	-0.616757	-2.17595	0.00049984	0.00464137	0.00338093	825	tags=79%, list=26%, signal=58%	4501/283375/6505/326343/4502/4494/4493/55532/4495/4496/4499
GO:0055069	BP	GO:0055069	zinc ion homeostasis	14	-0.616757	-2.17595	0.00049984	0.00464137	0.00338093	825	tags=79%, list=26%, signal=58%	4501/283375/6505/326343/4502/4494/4493/55532/4495/4496/4499
GO:0120254	BP	GO:0120254	olefinic compound metabolic process	34	-0.469359	-2.20129	0.000520113	0.00481639	0.00350842	1229	tags=79%, list=39%, signal=49%	8912/66002/1181/1910/8644/1646/1576/5959/11343/1562/5740/130/2053/654/8399/216/54884/650/653/5742/2938/3291/57016/10170/125/6338/126
GO:0007127	BP	GO:0007127	meiosis I	20	0.482116	2.29405	0.000523008	0.00482996	0.0035183	1150	tags=85%, list=37%, signal=54%	9319/994/1164/6790/7153/5347/898/9232/8438/675/10635/57820/146956/2177/9133/151648/9700
GO:0003012	BP	GO:0003012	muscle system process	99	-0.32334	-1.96389	0.000525278	0.00483771	0.00352395	1245	tags=64%, list=40%, signal=40%	6327/8912/1193/1756/8082/322/6535/5294/1910/2316/23171/154/493/6548/6717/1824/6330/1136/92241/1129/7169/8654/5997/3162/857/287/114907/3778/5023/3815/7111/51196/1907/2852/93649/2775/2934/8736/150/4660/1410/6442/406937/9464/5028/10398/6332/6865/5152/4638/4653/5350/845/477/25802/23336/1264/1908/221476/4629/1674/6338/1113
GO:0032963	BP	GO:0032963	collagen metabolic process	33	0.391689	2.23643	0.000528788	0.00484364	0.00352827	359	tags=36%, list=11%, signal=33%	4316/4314/4312/4320/5653/1277/5645/9509/4319/2191/4321/652
GO:0009451	BP	GO:0009451	RNA modification	33	0.391238	2.23385	0.000528788	0.00484364	0.00352827	1625	tags=91%, list=52%, signal=44%	54517/1736/80324/10785/4234/155400/55621/134637/24140/6894/90353/348180/55226/2091/51504/51654/51605/96764/84705/55695/126789/80745/113802/6741/56931/114049/60487/84881/10436/113000
GO:0016616	MF	GO:0016616	oxidoreductase activity, acting on the CH-OH group of donors, NAD or NADP as acceptor	26	-0.498421	-2.15558	0.000536043	0.00489271	0.00356401	381	tags=38%, list=12%, signal=34%	79154/3291/3248/3284/3294/197257/57016/10170/125/126
GO:0048608	BP	GO:0048608	reproductive structure development	90	0.261233	2.03038	0.000538487	0.00489271	0.00356401	711	tags=41%, list=23%, signal=33%	430/3624/6696/5268/4188/8061/7472/8614/2069/6662/4609/655/6469/595/64220/6781/3976/23213/2709/2707/652/7262/51176/7422/1299/6615/899/1051/7784/10549/268/3552/9289/675/144455/2175/1594
GO:0061458	BP	GO:0061458	reproductive system development	90	0.261233	2.03038	0.000538487	0.00489271	0.00356401	711	tags=41%, list=23%, signal=33%	430/3624/6696/5268/4188/8061/7472/8614/2069/6662/4609/655/6469/595/64220/6781/3976/23213/2709/2707/652/7262/51176/7422/1299/6615/899/1051/7784/10549/268/3552/9289/675/144455/2175/1594
GO:0005814	CC	GO:0005814	centriole	19	0.47588	2.20427	0.000549901	0.00498302	0.0036298	947	tags=74%, list=30%, signal=52%	225689/55165/6790/7153/5347/80178/899/197335/284403/124093/221908/5901/137392/6491
GO:0048754	BP	GO:0048754	branching morphogenesis of an epithelial tube	35	0.375431	2.21184	0.00055419	0.00500845	0.00364833	410	tags=40%, list=13%, signal=35%	4488/4070/7472/6662/4609/655/4233/374/9620/6469/183/652/51176/7422
GO:0010557	BP	GO:0010557	positive regulation of macromolecule biosynthetic process	279	0.162471	1.59688	0.000556897	0.0050195	0.00365637	712	tags=33%, list=23%, signal=28%	2118/54997/3651/430/3624/6696/3872/8061/51085/7472/1277/7004/8862/346389/4487/4605/225689/6662/56938/4609/655/4233/5983/6469/79075/1869/4831/6659/29128/3589/183/51561/3195/9837/1820/3976/57167/57822/4321/7546/3170/3627/8767/2648/652/1736/63922/5307/29028/51176/7422/26586/79084/7153/4751/3299/6615/5008/10808/23109/1051/7784/3673/55646/865/3159/8607/5629/2305/8431/2128/23160/55922/7023/23541/80714/…
GO:0032465	BP	GO:0032465	regulation of cytokinesis	20	0.479634	2.28224	0.000592741	0.00532836	0.00388136	900	tags=70%, list=29%, signal=50%	994/1894/990/10112/6790/5347/9493/9928/675/144455/10807/9212/29127/6755
GO:0030641	BP	GO:0030641	regulation of cellular pH	15	-0.603214	-2.17692	0.000601555	0.00537899	0.00391823	158	tags=40%, list=5%, signal=38%	6549/6550/8671/760/766/1811
GO:0051453	BP	GO:0051453	regulation of intracellular pH	15	-0.603214	-2.17692	0.000601555	0.00537899	0.00391823	158	tags=40%, list=5%, signal=38%	6549/6550/8671/760/766/1811
GO:0030004	BP	GO:0030004	cellular monovalent inorganic cation homeostasis	24	-0.509166	-2.12936	0.000613914	0.00547501	0.00398818	187	tags=29%, list=6%, signal=28%	477/6550/6338/8671/760/766/1811
GO:0031226	CC	GO:0031226	intrinsic component of plasma membrane	309	-0.236967	-1.713	0.00062358	0.00554658	0.00404032	1264	tags=55%, list=40%, signal=36%	1804/117/83700/1238/6327/930/51280/951/8912/10100/912/1043/2899/64399/8989/1259/962/8082/9201/1181/7113/2206/6535/3587/286530/115/3679/54658/3738/1910/1439/733/162514/482/441631/654817/3777/55065/1240/338557/53826/154/84189/3360/8613/493/8743/6548/6751/2901/9723/2813/1436/9153/6536/114134/6330/6967/9332/1272/51308/2124/1308/1136/364/2857/974/1129/51310/5205/8516/353189/933/140/2690/23166/4360/299…
GO:0045786	BP	GO:0045786	negative regulation of cell cycle	87	0.259262	1.97433	0.00062974	0.00558667	0.00406952	1179	tags=64%, list=38%, signal=41%	3624/9319/655/595/1869/8318/3976/983/891/990/2648/652/4085/5347/4751/699/899/81620/1063/1029/9232/5629/8260/2146/51512/7023/144455/1111/51514/701/80279/7272/9212/10459/5591/54475/1017/1763/90381/672/146956/6839/5933/345643/3843/55795/6154/8914/2177/4869/9735/3014/9700/51654/55159/27085
GO:0090329	BP	GO:0090329	regulation of DNA-templated DNA replication	24	0.442899	2.26722	0.000636412	0.00563108	0.00410187	1633	tags=96%, list=52%, signal=46%	5983/79075/9837/63922/1602/81620/675/144455/5984/1017/51659/90381/5111/345643/10926/8914/84296/29980/6742/8317/26271/641/64785
GO:0050657	BP	GO:0050657	nucleic acid transport	26	0.433034	2.2871	0.000648923	0.00569704	0.00414991	1643	tags=96%, list=53%, signal=46%	11260/29107/8480/57510/23225/54830/5901/56648/10212/55795/65083/87178/10204/4869/79023/9631/57122/348995/9818/10189/6741/23165/5433/23511/9793
GO:0050658	BP	GO:0050658	RNA transport	26	0.433034	2.2871	0.000648923	0.00569704	0.00414991	1643	tags=96%, list=53%, signal=46%	11260/29107/8480/57510/23225/54830/5901/56648/10212/55795/65083/87178/10204/4869/79023/9631/57122/348995/9818/10189/6741/23165/5433/23511/9793
GO:0051236	BP	GO:0051236	establishment of RNA localization	26	0.433034	2.2871	0.000648923	0.00569704	0.00414991	1643	tags=96%, list=53%, signal=46%	11260/29107/8480/57510/23225/54830/5901/56648/10212/55795/65083/87178/10204/4869/79023/9631/57122/348995/9818/10189/6741/23165/5433/23511/9793
GO:0051445	BP	GO:0051445	regulation of meiotic cell cycle	18	0.498969	2.2129	0.000659884	0.00577826	0.00420908	1040	tags=78%, list=33%, signal=52%	4488/9319/994/4487/225689/3976/7272/991/10635/993/259266/2827/995/7474
GO:0007267	BP	GO:0007267	cell-cell signaling	289	0.172125	1.71474	0.000667949	0.00583377	0.00424951	407	tags=23%, list=13%, signal=22%	1001/147111/2906/3651/9518/3624/115908/6696/85409/1056/4188/6533/80758/7472/3352/6374/6373/29923/1277/7447/8744/54894/8549/6424/85407/8313/2069/6662/27121/24147/8840/23657/374/9620/6469/127534/595/58530/4828/6659/3589/183/6932/1944/3976/5754/23213/57822/2709/10874/2564/3170/2707/1951/3627/4061/2648/652/245973/41/2348/51176/3557/7804/6804/6369
GO:2001020	BP	GO:2001020	regulation of response to DNA damage stimulus	46	0.334642	2.13029	0.000669769	0.00583459	0.00425011	1539	tags=87%, list=49%, signal=45%	4487/8313/4609/5366/6659/79000/55257/6615/220042/960/8607/2305/8870/1111/78990/10459/10635/5591/55010/54929/9521/672/5111/6154/8914/1663/63979/7291/3014/55159/637/10721/2187/598/10856/56950/86/11200/10155/26271
GO:0045177	CC	GO:0045177	apical part of cell	103	-0.331343	-2.03218	0.000695546	0.00604356	0.00440233	930	tags=50%, list=30%, signal=36%	5873/5205/8516/6584/5169/79981/10752/80736/6564/4921/150696/287/3778/6505/81693/8611/8647/6340/5243/9963/79901/53405/4640/5794/634/948/5028/5593/54825/10004/4118/53841/3570/84417/6476/10050/6550/2169/340024/140803/1271/9429/2168/6338/1836/1087/760/1811/762/22802/343
GO:0009952	BP	GO:0009952	anterior/posterior pattern specification	33	0.384377	2.19468	0.000698615	0.00604871	0.00440609	811	tags=61%, list=26%, signal=45%	4488/7472/6997/4487/3218/8313/6469/55502/3170/2648/652/6790/7516/51176/8553/57801/5013/5591/54475/7473
GO:0045296	MF	GO:0045296	cadherin binding	52	0.309594	2.05476	0.000700754	0.00604871	0.00440609	1643	tags=81%, list=53%, signal=39%	1001/23650/6286/6712/54443/53827/6282/5317/2125/2194/10528/81624/8607/10606/1265/4854/57650/5901/3326/5902/1009/6520/9133/471/4179/10848/1968/27044/6187/114793/6624/5905/29789/26156/1969/28969/5315/421/3875/64403/2010/9793
GO:0050679	BP	GO:0050679	positive regulation of epithelial cell proliferation	47	0.320447	2.03814	0.000703297	0.00604871	0.00440609	410	tags=36%, list=13%, signal=32%	1001/9076/7472/5068/8862/4830/6662/4609/128239/374/6469/595/4831/4321/652/6369/7422
GO:0045935	BP	GO:0045935	positive regulation of nucleobase-containing compound metabolic process	296	0.160974	1.60279	0.000702281	0.00604871	0.00440609	1012	tags=45%, list=32%, signal=34%	2118/54997/3651/430/3624/6696/8061/51085/7472/1277/7004/8862/346389/4487/4605/2069/225689/6662/56938/4609/655/4233/5983/6469/79075/1869/4831/6659/84069/29128/3589/183/51561/3195/9837/1820/3976/57167/57822/4321/7546/983/3170/55257/342977/3627/306/8767/2648/652/1736/63922/5307/29028/51176/7422/26586/79084/7153/4751/3299/6615/5008/23109/81620/1051/7784/55646/865/3159/8607/5629/2305/8431/2128/56915/2…
GO:0005876	CC	GO:0005876	spindle microtubule	19	0.469192	2.1733	0.000721921	0.00619313	0.00451128	1259	tags=84%, list=40%, signal=51%	221150/146909/983/332/6790/5347/24137/84722/9212/220134/81930/23354/9735/1062/3832/5423
GO:0061326	BP	GO:0061326	renal tubule development	20	0.473822	2.25458	0.000732646	0.00626922	0.00456671	561	tags=55%, list=18%, signal=45%	4070/8549/6662/4609/6469/183/3976/652/7422/1282/55083
GO:0006271	BP	GO:0006271	DNA strand elongation involved in DNA replication	10	0.636287	2.18579	0.000738053	0.00629954	0.0045888	901	tags=90%, list=29%, signal=64%	5983/9837/4176/5425/4173/5984/1763/4172/5111
GO:0032200	BP	GO:0032200	telomere organization	28	0.413016	2.25065	0.000748376	0.00632377	0.00460645	1313	tags=86%, list=42%, signal=50%	225689/9401/4609/1736/4751/898/9156/2146/675/908/9212/26354/5591/1763/80119/3326/5111/10576/55226/2237/10575/7203/54552/65057
GO:0008168	MF	GO:0008168	methyltransferase activity	36	0.375436	2.224	0.00074738	0.00632377	0.00460645	1616	tags=92%, list=52%, signal=45%	110599564/10785/4234/155400/2146/55621/28989/24140/6894/10196/3276/6839/79723/10322/2091/51504/1789/96764/1312/221143/64754/10400/55251/1786/55695/80745/113802/56950/10419/114049/60487/79918/10436
GO:0005635	CC	GO:0005635	nuclear envelope	75	0.273391	2.02776	0.000743661	0.00632377	0.00460645	1569	tags=79%, list=50%, signal=40%	54894/54498/595/26031/27346/1434/8904/6804/4085/1063/23223/1844/1717/64782/11260/1019/127845/29107/8480/169714/51514/23225/54830/11335/23560/10280/5901/5902/56648/7301/51495/3843/55795/1104/84823/27000/4521/10204/51649/55787/79023/9631/5905/57122/11145/64328/348995/9818/598/5987/10885/79050/7108/163183/26012/23333/51096/23165/23306
GO:0007017	BP	GO:0007017	microtubule-based process	133	0.216527	1.88746	0.000745772	0.00632377	0.00460645	1095	tags=54%, list=35%, signal=37%	89958/4605/225689/221150/22974/4233/79000/146909/55722/983/891/10112/83540/2648/6790/7516/11004/4085/26586/5347/4751/1058/899/24137/440145/9493/79989/51512/64946/284403/9928/6652/124093/221908/3833/8480/84722/675/28989/1111/57405/90990/113220/7272/9212/991/9787/55726/1017/259266/29127/5901/5902/220134/81930/672/29899/23354/345643/25911/6491/1104/55226/10460/63979/10615/90417/9133/9654/4869/151648…
GO:0060070	BP	GO:0060070	canonical Wnt signaling pathway	57	0.300629	2.01839	0.000751784	0.00633673	0.00461589	383	tags=32%, list=12%, signal=28%	1001/147111/115908/85409/7472/1277/8549/6424/85407/8313/6662/27121/6469/6659/6932/5754/2348/51176
GO:0003013	BP	GO:0003013	circulatory system process	132	-0.292812	-1.86685	0.000756073	0.00635703	0.00463067	1245	tags=63%, list=40%, signal=40%	6327/79987/8912/1193/6445/1756/66002/5294/9353/10396/1910/11149/482/4881/2316/23171/154/493/6548/6717/1824/9153/6536/3816/114134/6330/10391/1129/6584/140/8654/2767/5997/9590/654/3162/857/94/4886/6517/4852/185/287/64091/1268/3778/5023/5138/6505/1907/2852/489/7068/2934/150/5243/5139/7122/27129/1359/6446/3779/634/5125/948/5028/5742/6865/1215/3291/6387/5350/3043/845/477/1511/1908/9429/1674/6338/290/8…
GO:0000460	BP	GO:0000460	maturation of 5.8S rRNA	16	0.522647	2.23625	0.0007801	0.00654278	0.00476598	1502	tags=100%, list=48%, signal=52%	23246/23212/54512/10799/5591/6227/11340/23404/23016/10171/55759/8602/9875/81887/27340/51010
GO:2000242	BP	GO:2000242	negative regulation of reproductive process	20	0.471536	2.24371	0.000783611	0.00655595	0.00477558	724	tags=65%, list=23%, signal=50%	9319/7076/655/3976/23213/652/6615/7784/10549/268/3552/5016/7272
GO:0072331	BP	GO:0072331	signal transduction by p53 class mediator	43	0.338603	2.09173	0.000786261	0.00656189	0.0047799	737	tags=51%, list=24%, signal=40%	4487/4609/5366/1869/23246/6659/6790/54541/6615/960/23212/64782/2305/51512/7023/675/64065/144455/1111/80279/9212/9816
GO:0044839	BP	GO:0044839	cell cycle G2/M phase transition	47	0.318822	2.02781	0.000806849	0.00671712	0.00489297	1568	tags=83%, list=50%, signal=42%	994/595/9088/983/891/990/6790/9833/5347/1063/2305/1019/9928/890/1111/51514/80279/9212/993/1017/90381/672/995/9133/4869/26233/7164/29980/4998/63967/55920/8317/9024/1263/84930/11200/26271/6502/641
GO:0030178	BP	GO:0030178	negative regulation of Wnt signaling pathway	31	0.389292	2.19524	0.000819302	0.00680403	0.00495629	211	tags=35%, list=7%, signal=33%	147111/115908/85409/4188/54894/6424/85407/8313/6662/27121/6469
GO:0000077	BP	GO:0000077	DNA damage checkpoint signaling	24	0.435001	2.22679	0.000832441	0.00689621	0.00502343	1568	tags=92%, list=50%, signal=46%	595/1869/983/5347/51512/1111/51514/80279/5591/1017/90381/672/146956/6154/2177/3014/55159/29980/63967/1263/11200/641
GO:0001763	BP	GO:0001763	morphogenesis of a branching structure	42	0.342835	2.10701	0.000835016	0.00690062	0.00502665	624	tags=48%, list=20%, signal=39%	4488/4070/7472/6997/6662/4609/655/4233/374/9620/6469/183/23213/652/51176/7422/1282/5629/1909/5361
GO:1902554	CC	GO:1902554	serine/threonine protein kinase complex	21	0.467633	2.27493	0.000838225	0.00691025	0.00503365	1026	tags=76%, list=33%, signal=52%	10309/79935/595/1164/983/891/898/899/1019/890/5591/1017/5111/645121/5255/9133
GO:0044774	BP	GO:0044774	mitotic DNA integrity checkpoint signaling	24	0.434579	2.22463	0.000845977	0.00692519	0.00504454	1568	tags=92%, list=50%, signal=46%	595/983/990/5347/51512/1111/51514/80279/5591/1017/90381/672/146956/6154/2177/55159/29980/4998/63967/1263/11200/641
GO:0051054	BP	GO:0051054	positive regulation of DNA metabolic process	61	0.29146	2.02678	0.000846184	0.00692519	0.00504454	1633	tags=85%, list=52%, signal=42%	2069/225689/4609/5983/79075/9837/983/55257/306/1736/63922/4751/81620/8607/2305/144455/908/5984/9212/10459/26354/10635/5591/1017/1763/54929/3326/51659/672/5111/10576/7349/10926/8914/1663/10575/3014/2264/7203/84296/2187/65057/10856/6742/8317/10574/51010/86/10155/10361/22948/64785
GO:0044281	BP	GO:0044281	small molecule metabolic process	310	-0.237121	-1.71325	0.000842543	0.00692519	0.00504454	926	tags=38%, list=30%, signal=30%	1562/388581/5205/5740/130/5169/2053/8654/2690/200315/7263/8850/10580/32/3706/10449/654/1806/8399/857/4886/10891/55198/1066/216/2517/2681/2110/5009/7358/1268/54884/168537/6799/171586/1610/3815/5138/443/374569/6609/81693/1907/8611/8647/650/5577/2852/55022/27163/2330/9963/7360/55911/7166/6817/9060/27306/124975/270/653/2494/220963/79153/35/634/8824/948/5729/111/5028/5593/5742/646625/7498/771/2938/957…
GO:0006937	BP	GO:0006937	regulation of muscle contraction	41	-0.420785	-2.06128	0.000859505	0.00701721	0.00511157	1207	tags=73%, list=39%, signal=46%	1193/1756/5294/154/6548/6717/1824/1136/1129/8654/5997/857/287/3778/5023/3815/51196/1907/2852/93649/150/4660/406937/10398/6865/5350/845/477/1264/1113
GO:0010942	BP	GO:0010942	positive regulation of cell death	118	0.221172	1.85952	0.000918627	0.00748183	0.00545001	416	tags=26%, list=13%, signal=24%	4314/3651/4488/3624/8061/6533/255738/51330/80758/22822/4487/6424/4605/8313/283120/4609/655/1894/5366/1869/6659/84069/183/138065/2191/8767/652/54541/7262/9833/7153
GO:0003006	BP	GO:0003006	developmental process involved in reproduction	160	0.202508	1.80932	0.000921689	0.00748873	0.00545504	878	tags=43%, list=28%, signal=33%	430/3624/6696/5268/4188/8061/7472/8614/84733/9319/994/8549/2069/6662/4609/655/374/6469/595/9509/1869/64220/6781/3714/3976/5050/23213/2709/2707/342977/652/6790/7262/1602/51176/7422/79084/1299/6615/899/1051/7784/9232/8607/10549/79989/9271/268/1909/3552/9289/675/2491/144455/2175/1594/10732/5591/57820/5270/3553/259266/29127/5901/8894/3326/55723/81930/56648
GO:0061138	BP	GO:0061138	morphogenesis of a branching epithelium	40	0.341838	2.09185	0.000933406	0.00756574	0.00551114	624	tags=48%, list=20%, signal=39%	4488/4070/7472/6662/4609/655/4233/374/9620/6469/183/23213/652/51176/7422/1282/5629/1909/5361
GO:0034508	BP	GO:0034508	centromere complex assembly	12	0.587639	2.20418	0.000945534	0.00764571	0.00556939	1095	tags=92%, list=35%, signal=60%	55355/1058/1063/64946/387103/3070/2491/9787/55839/9735/1062
GO:0008016	BP	GO:0008016	regulation of heart contraction	44	-0.405359	-2.03323	0.000959445	0.00773968	0.00563784	1245	tags=75%, list=40%, signal=46%	6327/8912/1193/1756/5294/1910/11149/482/2316/23171/493/6548/6717/1824/6330/1129/140/8654/5997/857/287/64091/6505/1907/489/7068/27129/5350/845/477/1908/1674/1113
GO:0043043	BP	GO:0043043	peptide biosynthetic process	92	0.241669	1.9102	0.00101391	0.00815953	0.00594368	1648	tags=78%, list=53%, signal=38%	3872/8507/6204/23657/6659/84069/200916/3002/54517/342977/644338/6472/1978/2886/3673/10131/9271/56915/79094/2617/9933/24140/5591/3376/6227/8662/11340/8894/9221/399664/6218/23404/9521/56648/1734/7349/23016/7407/6154/55226/6949/87178/6059/4869/5036/54915/1968/51654/220717/6187/26986/1615/6173/1802/55695/79587/6136/26164/115024/8565/11222/28969/5315/51010/5433/27161/255967/51069/84881/92715/64146/6895
GO:0061640	BP	GO:0061640	cytoskeleton-dependent cytokinesis	18	0.483412	2.14391	0.00101865	0.00817821	0.00595728	832	tags=67%, list=27%, signal=49%	54443/1894/55165/10112/26586/5347/1058/24137/9493/6242/9212/29127
GO:0016614	MF	GO:0016614	oxidoreductase activity, acting on CH-OH group of donors	27	-0.486436	-2.1403	0.00102388	0.00820071	0.00597367	381	tags=37%, list=12%, signal=33%	79154/3291/3248/3284/3294/197257/57016/10170/125/126
GO:0097193	BP	GO:0097193	intrinsic apoptotic signaling pathway	55	0.307388	2.08424	0.00105736	0.00842478	0.00613689	1394	tags=75%, list=45%, signal=42%	57761/3651/4487/4609/5366/1869/138065/54541/9833/6615/220042/1051/960/64782/10131/2537/79094/3070/8795/2907/675/64065/53832/5591/54929/672/6154/51079/63979/4318/83787/637/30001/10514/5423/6280/1969/4841/5326/598/7161
GO:1900407	BP	GO:1900407	regulation of cellular response to oxidative stress	13	0.537326	2.07871	0.00105933	0.00842478	0.00613689	191	tags=46%, list=6%, signal=44%	4314/283120/655/4233/5831/23657
GO:1902882	BP	GO:1902882	regulation of response to oxidative stress	13	0.537326	2.07871	0.00105933	0.00842478	0.00613689	191	tags=46%, list=6%, signal=44%	4314/283120/655/4233/5831/23657
GO:0009636	BP	GO:0009636	response to toxic substance	53	-0.387109	-2.04956	0.00108472	0.00860645	0.00626923	553	tags=55%, list=18%, signal=46%	6352/6584/2053/4501/1066/216/6335/4747/5243/9963/326343/3040/948/4129/5742/4502/2938/2878/4494/4493/3043/55532/140803/4495/9429/57016/2168/4496/4499
GO:0016835	MF	GO:0016835	carbon-oxygen lyase activity	14	-0.593469	-2.09379	0.0011088	0.00877689	0.00639338	19	tags=36%, list=1%, signal=36%	771/760/766/762/759
GO:0006875	BP	GO:0006875	cellular metal ion homeostasis	131	-0.289859	-1.84862	0.00113575	0.00896924	0.0065335	1269	tags=63%, list=41%, signal=39%	596/117/6359/1238/930/1043/1193/8989/1756/4489/286530/5294/1910/84239/162514/482/3777/1240/338557/493/6548/6717/6536/5336/1991/51310/255231/6352/5734/654/4501/10563/6356/729230/3162/857/79085/185/287/1268/3778/283375/5023/6505/5579/1356/51196/1907/931/2852/57158/489/6340/79901/326343/1902/948/5729/111/5028/6368/56477/4502/6355/794/6387/6363/5350/6366/6357/4494/4493/845/477/55532/1908/4495/4496/10…
GO:0072028	BP	GO:0072028	nephron morphogenesis	18	0.479113	2.12484	0.00115959	0.00913616	0.00665509	703	tags=61%, list=22%, signal=48%	4070/6662/4609/655/6469/183/3976/652/7422/55083/7481
GO:0035148	BP	GO:0035148	tube formation	32	0.380191	2.17024	0.00117402	0.00920695	0.00670665	410	tags=47%, list=13%, signal=41%	115908/25902/6662/655/9620/6469/6659/5754/57167/57822/10913/2648/652/2348/7422
GO:1903522	BP	GO:1903522	regulation of blood circulation	49	-0.398203	-2.04492	0.00117395	0.00920695	0.00670665	1245	tags=73%, list=40%, signal=45%	6327/8912/1193/1756/5294/1910/11149/482/2316/23171/493/6548/6717/1824/6330/1129/140/8654/5997/857/185/287/64091/5023/6505/1907/489/7068/150/27129/5350/845/477/1908/1674/1113
GO:0007094	BP	GO:0007094	mitotic spindle assembly checkpoint signaling	17	0.492268	2.13072	0.00119555	0.00924704	0.00673585	732	tags=65%, list=23%, signal=50%	9319/891/4085/5347/699/81620/1063/701/7272/9212/10459
GO:0031577	BP	GO:0031577	spindle checkpoint signaling	17	0.492268	2.13072	0.00119555	0.00924704	0.00673585	732	tags=65%, list=23%, signal=50%	9319/891/4085/5347/699/81620/1063/701/7272/9212/10459
GO:0071173	BP	GO:0071173	spindle assembly checkpoint signaling	17	0.492268	2.13072	0.00119555	0.00924704	0.00673585	732	tags=65%, list=23%, signal=50%	9319/891/4085/5347/699/81620/1063/701/7272/9212/10459
GO:0071174	BP	GO:0071174	mitotic spindle checkpoint signaling	17	0.492268	2.13072	0.00119555	0.00924704	0.00673585	732	tags=65%, list=23%, signal=50%	9319/891/4085/5347/699/81620/1063/701/7272/9212/10459
GO:0055067	BP	GO:0055067	monovalent inorganic cation homeostasis	33	-0.438714	-2.04824	0.00118485	0.00924704	0.00673585	730	tags=45%, list=23%, signal=35%	185/285195/5009/3778/6340/6549/6332/477/5166/6550/6338/8671/760/766/1811
GO:0060828	BP	GO:0060828	regulation of canonical Wnt signaling pathway	46	0.321737	2.04813	0.00119182	0.00924704	0.00673585	293	tags=30%, list=9%, signal=28%	1001/147111/115908/85409/1277/8549/6424/85407/8313/6662/27121/6469/6659/5754
GO:0006664	BP	GO:0006664	glycolipid metabolic process	12	-0.64395	-2.14491	0.0012219	0.00940778	0.00685294	977	tags=92%, list=31%, signal=63%	8705/51228/2517/5408/3815/6609/80235/8708/129807/57733/80157
GO:1903509	BP	GO:1903509	liposaccharide metabolic process	12	-0.64395	-2.14491	0.0012219	0.00940778	0.00685294	977	tags=92%, list=31%, signal=63%	8705/51228/2517/5408/3815/6609/80235/8708/129807/57733/80157
GO:0061333	BP	GO:0061333	renal tubule morphogenesis	19	0.453617	2.10115	0.00125856	0.00966802	0.00704251	561	tags=53%, list=18%, signal=43%	4070/8549/6662/4609/6469/183/652/7422/1282/55083
GO:0001510	BP	GO:0001510	RNA methylation	17	0.486183	2.10438	0.00131853	0.0100829	0.00734471	1616	tags=100%, list=52%, signal=49%	10785/4234/155400/55621/24140/6894/2091/51504/51605/96764/84705/55695/80745/113802/114049/60487/10436
GO:0032040	CC	GO:0032040	small-subunit processome	17	0.486183	2.10438	0.00131853	0.0100829	0.00734471	1616	tags=100%, list=52%, signal=49%	10528/9136/10813/25879/51602/84916/5591/65083/55127/2091/8602/22984/27340/10885/79050/51096/10436
GO:0019725	BP	GO:0019725	cellular homeostasis	182	-0.257618	-1.72713	0.0013546	0.0103353	0.00752858	1351	tags=63%, list=43%, signal=38%	5788/2185/5025/5563/5030/4760/245972/4534/1946/596/117/6359/1238/930/1043/1193/8989/1756/4489/9588/286530/5294/11261/65018/1910/57282/84239/162514/482/3777/1240/338557/493/6548/2901/6717/6536/5336/1991/51310/255231/6352/388581/5734/654/4501/10563/6356/729230/3162/857/4804/10891/1073/79085/185/287/285195/1268/3778/283375/5023/6505/5579/1356/51196/1907/931/2852/57158/489/6340/150/79901/326343/1902/…
GO:0000086	BP	GO:0000086	G2/M transition of mitotic cell cycle	45	0.31138	1.95147	0.00136845	0.0104175	0.00758842	1568	tags=82%, list=50%, signal=42%	994/595/9088/983/891/990/6790/9833/5347/1063/2305/1019/9928/890/1111/51514/80279/9212/993/1017/90381/672/995/26233/7164/29980/4998/63967/55920/8317/9024/1263/84930/11200/26271/6502/641
GO:0042393	MF	GO:0042393	histone binding	36	0.362777	2.14901	0.00139204	0.0105259	0.00766744	1199	tags=72%, list=38%, signal=45%	84733/29128/55355/1164/29028/51176/8535/10360/57332/6322/54892/79710/8208/11335/4796/4171/55723/4673/1104/27000/4869/23310/26147/3014/139886/1163
GO:0050830	BP	GO:0050830	defense response to Gram-positive bacterium	14	-0.589589	-2.0801	0.00139157	0.0105259	0.00766744	449	tags=50%, list=14%, signal=43%	219972/948/1672/387695/1511/1113/653808
GO:0071897	BP	GO:0071897	DNA biosynthetic process	52	0.293947	1.95091	0.00139026	0.0105259	0.00766744	1313	tags=71%, list=42%, signal=42%	225689/4609/5983/79075/9837/1736/63922/1602/4751/1063/5425/78995/1111/9767/51514/908/5984/9212/10459/80119/8877/3326/51659/5111/10576/55226/27000/10575/2264/7203/10721/5427/84296/5423/54552/3978/65057
GO:0004866	MF	GO:0004866	endopeptidase inhibitor activity	27	0.41303	2.22448	0.00140298	0.0105701	0.00769959	518	tags=41%, list=17%, signal=34%	1800/1469/5268/7076/5054/1294/1470/183/332/3730/9232
GO:0042476	BP	GO:0042476	odontogenesis	33	0.365873	2.08903	0.00140413	0.0105701	0.00769959	413	tags=42%, list=13%, signal=37%	4488/3624/1277/4487/5054/8313/655/6469/3714/10913/652/51176/80320/256764
GO:0006282	BP	GO:0006282	regulation of DNA repair	26	0.41409	2.18705	0.00141365	0.0106181	0.00773454	1614	tags=96%, list=52%, signal=47%	8313/79000/55257/8607/2305/1111/78990/10459/10635/5591/55010/54929/672/5111/8914/1663/63979/7291/3014/10721/2187/10856/86/10155/115004
GO:0061448	BP	GO:0061448	connective tissue development	66	0.274288	1.95675	0.00142028	0.0106443	0.00775364	547	tags=38%, list=17%, signal=32%	4488/7045/1301/1116/1311/633/1277/7076/4487/81792/8313/6662/655/8840/84649/6781/23213/2648/652/5307/4017/6615/960/1019/1289
GO:0022411	BP	GO:0022411	cellular component disassembly	73	0.27017	1.95321	0.00142402	0.0106487	0.00775685	469	tags=33%, list=15%, signal=29%	4316/4314/4312/4320/642574/6712/4609/22974/5645/5650/92815/4319/146909/2191/4321/983/54541/11004/26586/256764/7153/5347/10630/4241
GO:0044786	BP	GO:0044786	cell cycle DNA replication	22	0.437328	2.16186	0.00143995	0.010744	0.00782627	1633	tags=95%, list=52%, signal=46%	9837/8318/1602/81620/675/144455/4173/4171/1763/4172/5111/10926/2237/4175/29980/3978/8317/26271/641/8882/64785
GO:0001508	BP	GO:0001508	action potential	23	-0.50525	-2.08708	0.00147246	0.0109624	0.00798534	1345	tags=91%, list=43%, signal=52%	5025/288/6327/8912/1756/2316/23171/6548/6717/1824/6330/2767/857/287/6335/1268/5023/2852/948/6332/477
GO:0000956	BP	GO:0000956	nuclear-transcribed mRNA catabolic process	21	0.453833	2.20779	0.00147577	0.0109629	0.00798574	1577	tags=95%, list=50%, signal=48%	342977/54512/56915/9704/11340/23404/23016/55795/51690/51154/26986/55110/85441/1797/115024/6741/51010/5433/27161/255967
GO:0016836	MF	GO:0016836	hydro-lyase activity	11	-0.64793	-2.0816	0.00149156	0.0110558	0.00805345	19	tags=45%, list=1%, signal=45%	771/760/766/762/759
GO:0003008	BP	GO:0003008	system process	326	-0.228876	-1.66082	0.0014974	0.0110749	0.0080673	1300	tags=58%, list=42%, signal=38%	23111/285242/83715/288/55450/8470/596/9370/83700/9867/6327/1412/4208/79987/8912/1193/1261/56925/8989/6445/1259/1756/66002/8082/322/5357/54463/6535/5294/9353/10396/1910/57282/8644/11149/482/4881/338557/2316/23171/154/84189/493/6548/2901/51474/6717/6616/1824/51764/57156/5959/8556/8929/9153/6536/3816/114134/6330/11343/10391/51308/1136/92241/1129/5205/8516/26504/6584/7169/140/8654/2767/5997/10752/959…
GO:0071294	BP	GO:0071294	cellular response to zinc ion	11	-0.647033	-2.07871	0.00150718	0.0111167	0.0080978	535	tags=64%, list=17%, signal=53%	326343/4502/4494/4493/4495/4496/4499
GO:0005125	MF	GO:0005125	cytokine activity	70	0.278361	2.02031	0.00150964	0.0111167	0.0080978	410	tags=33%, list=13%, signal=29%	3576/9518/3624/6696/2919/2921/7472/6374/6373/8744/2920/7076/655/374/3589/51561/3976/3627/5473/652/3557/6369/7422
GO:1901988	BP	GO:1901988	negative regulation of cell cycle phase transition	60	0.286908	1.98348	0.00156923	0.0115304	0.00839915	989	tags=58%, list=32%, signal=41%	3624/9319/595/1869/8318/983/891/990/4085/5347/699/81620/1063/5629/2146/51512/144455/1111/51514/701/80279/7272/9212/10459/5591/1017/1763/90381/672/146956/5933/55795/6154/8914/2177
GO:0051101	BP	GO:0051101	regulation of DNA binding	30	0.384853	2.1362	0.00166558	0.0121854	0.00887629	486	tags=47%, list=16%, signal=40%	3651/4488/4188/4487/4830/4609/1869/55355/3976/8904/51176/4751/81620/3673
GO:0000466	BP	GO:0000466	maturation of 5.8S rRNA from tricistronic rRNA transcript (SSU-rRNA, 5.8S rRNA, LSU-rRNA)	13	0.522144	2.01998	0.00166374	0.0121854	0.00887629	1502	tags=100%, list=48%, signal=52%	23246/23212/10799/6227/11340/23404/23016/10171/55759/8602/9875/27340/51010
GO:0090257	BP	GO:0090257	regulation of muscle system process	54	-0.373618	-1.97896	0.00167177	0.0122043	0.00889002	1072	tags=61%, list=34%, signal=41%	154/493/6548/6717/1824/1136/1129/8654/5997/857/287/114907/3778/5023/3815/51196/1907/2852/93649/150/4660/6442/406937/9464/10398/6865/5152/5350/845/477/1264/221476/1113
GO:2001022	BP	GO:2001022	positive regulation of response to DNA damage stimulus	22	0.43169	2.13399	0.00167773	0.0122214	0.00890247	993	tags=73%, list=32%, signal=50%	4487/4609/5366/55257/8607/2305/10459/10635/5591/54929/9521/672/5111/6154/8914/1663
GO:0043414	BP	GO:0043414	macromolecule methylation	46	0.315303	2.00717	0.00168912	0.0122515	0.00892444	1664	tags=91%, list=53%, signal=43%	4609/110599564/10785/4234/155400/2146/55621/3070/28989/6628/24140/6894/10196/3276/672/6839/79723/10322/2091/51504/1789/26147/51605/96764/3008/221143/64754/84705/55251/1786/55695/8473/80745/113802/56950/10419/114049/10155/60487/79918/10436/57343
GO:0051093	BP	GO:0051093	negative regulation of developmental process	167	0.187132	1.68699	0.00168682	0.0122515	0.00892444	469	tags=25%, list=15%, signal=23%	1001/57761/4320/430/4488/9518/3624/6696/4070/8614/5068/4487/85407/3218/5054/81792/8313/2069/6662/4609/655/27121/8840/374/6469/595/1869/183/1944/7058/23213/3170/3627/652/51176/4017/7422/1290/6558/6615/11007/4241
GO:1901701	BP	GO:1901701	cellular response to oxygen-containing compound	242	0.167122	1.62937	0.00169479	0.0122664	0.00893525	393	tags=21%, list=13%, signal=20%	1800/9076/4314/54997/57761/3576/3651/4488/9518/3624/6696/340706/2919/2921/255738/51085/7472/3352/6374/6373/1277/7447/2920/5054/283120/6662/4609/655/4233/5831/1894/84649/1869/58530/6659/183/6781/5754/983/3170/990/2707/3627/5473/8767/4061/54541/2348/57655/7804
GO:0002063	BP	GO:0002063	chondrocyte development	11	0.586027	2.10079	0.0017121	0.0123388	0.00898801	296	tags=55%, list=9%, signal=50%	4488/1301/1311/8313/6662/23213
GO:0070059	BP	GO:0070059	intrinsic apoptotic signaling pathway in response to endoplasmic reticulum stress	13	0.521775	2.01855	0.00171028	0.0123388	0.00898801	651	tags=62%, list=21%, signal=49%	57761/3651/5366/138065/1051/79094/8795/2907
GO:0006401	BP	GO:0006401	RNA catabolic process	42	0.330186	2.02927	0.00172992	0.0124407	0.00906222	1617	tags=88%, list=52%, signal=43%	8313/1869/84069/5317/342977/1736/7188/54512/56915/10940/9704/11340/1763/399664/23404/6556/23016/55795/87178/2237/4869/51690/51154/54915/27044/26986/55110/85441/1797/115024/6741/51010/5433/27161/255967/8882/9238
GO:0044773	BP	GO:0044773	mitotic DNA damage checkpoint signaling	22	0.4307	2.12909	0.00175699	0.0126085	0.00918449	1670	tags=95%, list=53%, signal=45%	595/983/5347/51512/1111/51514/80279/5591/1017/90381/672/146956/6154/2177/55159/29980/63967/1263/11200/641/1112
GO:0000723	BP	GO:0000723	telomere maintenance	27	0.406545	2.18956	0.00177866	0.0127265	0.00927043	1313	tags=85%, list=42%, signal=50%	225689/9401/4609/1736/4751/898/9156/675/908/9212/26354/5591/1763/80119/3326/5111/10576/55226/2237/10575/7203/54552/65057
GO:0031396	BP	GO:0031396	regulation of protein ubiquitination	34	0.360805	2.09376	0.00178096	0.0127265	0.00927043	889	tags=59%, list=28%, signal=43%	57761/80758/11065/6659/27338/8767/4085/5347/55215/701/80279/78990/10459/991/23560/10196/84259/8877/3326/672
GO:0006066	BP	GO:0006066	alcohol metabolic process	68	-0.343227	-1.93107	0.00178661	0.01274	0.00928022	1139	tags=62%, list=36%, signal=40%	1910/8644/1646/1576/8613/51474/5959/114876/5336/1562/130/2053/3706/10449/654/1066/216/54884/6799/6609/8611/650/2852/27163/2330/55911/6817/653/79153/5028/5593/9971/3291/27284/5105/80168/3158/57016/10170/125/6338/126
GO:0042445	BP	GO:0042445	hormone metabolic process	57	-0.3585	-1.94055	0.00180155	0.0128195	0.00933813	511	tags=35%, list=16%, signal=30%	6817/9060/653/1359/5125/79154/1215/590/7366/27284/1511/3284/3294/54576/57016/10170/125/7367/6338/126
GO:0016324	CC	GO:0016324	apical plasma membrane	89	-0.326784	-1.94829	0.00180936	0.012848	0.00935889	731	tags=42%, list=23%, signal=33%	150696/287/3778/6505/81693/8611/8647/6340/5243/9963/79901/53405/4640/5794/634/948/5028/5593/54825/10004/4118/53841/3570/84417/6476/10050/6550/340024/140803/1271/9429/6338/1836/1087/1811/762/22802
GO:0035987	BP	GO:0035987	endodermal cell differentiation	10	0.601819	2.06738	0.00188491	0.0133564	0.00972923	648	tags=70%, list=21%, signal=56%	3624/1301/1294/1303/1290/1289/1295
GO:0031023	BP	GO:0031023	microtubule organizing center organization	32	0.364881	2.08284	0.00190876	0.0133851	0.00975014	1659	tags=94%, list=53%, signal=44%	55722/983/2648/6790/7516/5347/4751/899/284403/124093/221908/675/1111/1017/5902/672/23354/345643/6491/55226/4869/151648/3832/54820/10733/54801/55835/4957/9793/9768
GO:0003015	BP	GO:0003015	heart process	48	-0.39089	-1.99827	0.00190234	0.0133851	0.00975014	1245	tags=73%, list=40%, signal=45%	6327/8912/1193/6445/1756/5294/1910/11149/482/2316/23171/493/6548/6717/1824/6330/1129/140/8654/5997/857/287/64091/6505/1907/489/7068/2934/27129/5350/845/477/1908/1674/1113
GO:0060047	BP	GO:0060047	heart contraction	48	-0.39089	-1.99827	0.00190234	0.0133851	0.00975014	1245	tags=73%, list=40%, signal=45%	6327/8912/1193/6445/1756/5294/1910/11149/482/2316/23171/493/6548/6717/1824/6330/1129/140/8654/5997/857/287/64091/6505/1907/489/7068/2934/27129/5350/845/477/1908/1674/1113
GO:0008217	BP	GO:0008217	regulation of blood pressure	40	-0.40314	-1.9679	0.001904	0.0133851	0.00975014	796	tags=68%, list=25%, signal=51%	66002/1910/4881/154/3816/10391/2767/3162/94/4886/4852/185/1268/5023/1907/1359/6446/5125/5742/1215/3291/3043/477/1511/1908/290/1113
GO:0045597	BP	GO:0045597	positive regulation of cell differentiation	173	0.187536	1.71617	0.00190516	0.0133851	0.00975014	447	tags=25%, list=14%, signal=23%	2118/54997/4488/3624/115908/4070/6820/6533/7472/1277/8744/6424/5054/8313/6662/4609/655/23250/81544/8519/8840/1894/60436/6469/1869/4831/6659/183/51561/3976/8904/8767/2648/652/6790/7516/644943/51176/4017/7804/7422/10630/3299/6615
GO:0051383	BP	GO:0051383	kinetochore organization	11	0.581706	2.0853	0.00193302	0.0135271	0.0098536	1095	tags=91%, list=35%, signal=59%	83540/1058/81620/1063/64946/387103/9787/55839/9735/1062
GO:0005667	CC	GO:0005667	transcription regulator complex	71	0.268338	1.94048	0.00199148	0.0139074	0.0101306	805	tags=45%, list=26%, signal=34%	430/9603/8061/51085/84962/7004/6662/56938/4609/595/1869/6659/6932/55502/2648/1602/5307/51176/10849/1051/865/3159/1019/79101/7023/144455/861/5591/11335/1875/647219/1017
GO:0002062	BP	GO:0002062	chondrocyte differentiation	29	0.37654	2.05996	0.00203895	0.0142096	0.0103507	388	tags=38%, list=12%, signal=34%	4488/7045/1301/1311/81792/8313/6662/8840/23213/652/4017
GO:0042274	BP	GO:0042274	ribosomal small subunit biogenesis	22	0.426737	2.1095	0.00204761	0.0142406	0.0103733	1656	tags=95%, list=53%, signal=45%	705/23212/28987/23160/10799/25879/84916/5591/6227/6218/55226/10171/55127/4869/8602/84946/27340/10885/64434/10436/91695
GO:0045841	BP	GO:0045841	negative regulation of mitotic metaphase/anaphase transition	18	0.462286	2.05021	0.00207311	0.0143588	0.0104594	732	tags=61%, list=23%, signal=47%	9319/891/4085/5347/699/81620/1063/701/7272/9212/10459
GO:1902100	BP	GO:1902100	negative regulation of metaphase/anaphase transition of cell cycle	18	0.462286	2.05021	0.00207311	0.0143588	0.0104594	732	tags=61%, list=23%, signal=47%	9319/891/4085/5347/699/81620/1063/701/7272/9212/10459
GO:0007143	BP	GO:0007143	female meiotic nuclear division	11	0.577804	2.07132	0.00210975	0.0145827	0.0106225	743	tags=73%, list=24%, signal=56%	9319/994/2069/6790/7153/5347/7272/23397
GO:0098772	MF	GO:0098772	molecular function regulator activity	319	0.152814	1.5392	0.00215705	0.0148792	0.0108385	410	tags=21%, list=13%, signal=20%	1800/1469/54997/57761/64063/3576/9518/3624/6696/5268/2919/5967/2921/4188/255738/7472/10309/8614/6374/6373/79935/6997/8744/8862/2920/7076/346389/6004/5054/1294/1470/2069/53827/655/128239/22974/27121/374/1894/6469/595/58530/4828/3589/64699/183/51561/25894/6781/3714/3976/389658/1164/891/3627/306/5473/332/4061/652/51176/3557/6804/57332/6369/7422
GO:0000281	BP	GO:0000281	mitotic cytokinesis	17	0.469281	2.03123	0.0021811	0.0150145	0.0109371	832	tags=65%, list=27%, signal=48%	54443/1894/55165/10112/26586/5347/1058/24137/9493/6242/29127
GO:0009891	BP	GO:0009891	positive regulation of biosynthetic process	303	0.152007	1.50854	0.00227065	0.0155992	0.011363	712	tags=32%, list=23%, signal=27%	1001/2118/54997/3576/3651/430/3624/6696/3872/8061/51085/7472/84962/1277/7004/8862/346389/4487/4605/225689/283120/6662/56938/4609/655/4233/5983/6469/79075/84649/1869/4831/6659/29128/3589/183/51561/3195/9837/1820/3976/57167/57822/4321/7546/3170/3627/8767/2648/652/1736/63922/5307/29028/51176/7422/26586/79084/7153/4751/3299/6615/5008/10808/23109/1051/7784/3673/55646/865/3159/8607/5629/2305/8431/40575…
GO:0072503	BP	GO:0072503	cellular divalent inorganic cation homeostasis	110	-0.297554	-1.84745	0.0022848	0.0156645	0.0114106	1269	tags=64%, list=41%, signal=39%	596/117/6359/1238/930/1043/1193/8989/1756/4489/286530/5294/1910/84239/162514/3777/1240/338557/493/6717/5336/1991/255231/6352/5734/4501/10563/6356/729230/857/79085/185/287/1268/283375/5023/6505/5579/51196/1907/931/2852/57158/489/326343/1902/948/5729/111/5028/6368/56477/4502/6355/794/6387/6363/5350/6366/6357/4494/4493/845/477/55532/1908/4495/4496/10590/4499
GO:0000792	CC	GO:0000792	heterochromatin	20	0.438175	2.08496	0.002292	0.0156821	0.0114234	1645	tags=95%, list=53%, signal=45%	84733/29128/57167/57332/1058/6615/1029/3159/2146/3070/11335/146956/6839/23310/3008/1786/3015/10155/23076
GO:0065004	BP	GO:0065004	protein-DNA complex assembly	29	0.373393	2.04273	0.00229924	0.0156998	0.0114363	1512	tags=86%, list=48%, signal=45%	6662/55355/8318/1058/81620/1063/64946/387103/3070/2491/9787/8208/55839/4171/55723/4673/4869/9735/1062/3014/3008/64754/64105/64425/10036
GO:0000152	CC	GO:0000152	nuclear ubiquitin ligase complex	11	0.573489	2.05585	0.0023311	0.0158853	0.0115714	889	tags=82%, list=28%, signal=59%	84733/11065/27338/8535/57332/675/701/991/672
GO:0051899	BP	GO:0051899	membrane depolarization	17	-0.526886	-1.98943	0.00238376	0.0161654	0.0117754	1345	tags=94%, list=43%, signal=54%	5025/288/596/6327/8912/23171/6330/857/287/6335/1634/6332/4653/2273/477/54831
GO:0005874	CC	GO:0005874	microtubule	75	0.255048	1.89171	0.00238104	0.0161654	0.0117754	1654	tags=79%, list=53%, signal=38%	221150/22974/146909/983/10112/332/6790/11004/26586/5347/4751/10808/24137/55083/9493/51512/9928/3833/84722/908/90990/80279/113220/9212/259266/29127/220134/81930/10576/6288/23354/10615/90417/9654/9735/10575/1062/7203/3832/5423/55920/58526/54820/54801/58477/3925/79969/3801/23046/10574/55835/4957/9585/91272/22948/2010/9793/56992/64147
GO:0006325	BP	GO:0006325	chromatin organization	79	0.239386	1.78775	0.00238655	0.0161654	0.0117754	1664	tags=80%, list=53%, signal=38%	84733/6662/4609/29128/55355/92815/3170/55257/2648/29028/4017/8535/10360/57332/6615/3159/8607/2146/9271/387103/3070/1111/8208/11335/4171/1017/4288/55723/672/9675/6839/5933/4673/79723/10322/1663/27000/83903/4869/26147/55213/3014/55159/79913/3008/64754/1786/55636/8473/10856/5987/56950/10419/86/114049/10036/10155/6732/3481/6418/10361/57708/57343
GO:0055065	BP	GO:0055065	metal ion homeostasis	142	-0.279629	-1.80377	0.00244213	0.0165088	0.0120256	1351	tags=65%, list=43%, signal=39%	5788/2185/5025/5030/2034/288/596/117/6359/1238/930/1043/1193/8989/1756/66002/4489/286530/54805/5294/1910/84239/162514/482/4881/3777/1240/338557/493/6548/6717/6536/5336/1991/51310/255231/6352/26504/5734/654/4501/10563/6356/729230/3162/857/79085/185/287/1268/3778/283375/5023/6505/5579/1356/51196/1907/931/2852/57158/489/6340/79901/326343/1902/948/5729/111/5028/6368/56477/6332/4502/6355/794/6387/6363…
GO:0060541	BP	GO:0060541	respiratory system development	47	0.295287	1.87812	0.00245759	0.0165802	0.0120776	435	tags=36%, list=14%, signal=32%	1116/7472/6493/6662/53834/23657/9620/6469/9509/64220/3976/5754/4321/652/51176/7422/10630
GO:0004175	MF	GO:0004175	endopeptidase activity	77	0.251098	1.83733	0.00253329	0.0170568	0.0124248	342	tags=30%, list=11%, signal=27%	4316/4314/4312/4320/64063/5653/5655/255738/81792/5328/8038/6469/5645/9509/64699/5650/4319/3002/2191/84000/4321/8904/260429
GO:0072507	BP	GO:0072507	divalent inorganic cation homeostasis	115	-0.290834	-1.81218	0.00256096	0.0172088	0.0125355	1351	tags=67%, list=43%, signal=39%	5788/2185/5025/5030/288/596/117/6359/1238/930/1043/1193/8989/1756/4489/286530/54805/5294/1910/84239/162514/3777/1240/338557/493/6717/5336/1991/255231/6352/26504/5734/4501/10563/6356/729230/857/79085/185/287/1268/283375/5023/6505/5579/51196/1907/931/2852/57158/489/326343/1902/948/5729/111/5028/6368/56477/4502/6355/794/6387/6363/5350/6366/6357/4494/4493/845/477/55532/1908/4495/4496/10590/4499
GO:0005887	CC	GO:0005887	integral component of plasma membrane	292	-0.236265	-1.69406	0.00257351	0.0172588	0.0125719	1264	tags=55%, list=40%, signal=36%	1804/117/83700/1238/6327/930/51280/951/8912/10100/912/2899/64399/8989/1259/8082/9201/1181/7113/2206/6535/3587/286530/115/3679/54658/3738/1910/1439/733/162514/482/441631/654817/3777/55065/1240/338557/53826/154/84189/3360/8613/493/8743/6548/6751/2901/9723/1436/9153/6536/114134/6330/6967/9332/51308/2124/1308/1136/364/2857/974/1129/51310/5205/8516/353189/933/140/2690/23166/4360/2995/7433/6564/84824/7…
GO:0015931	BP	GO:0015931	nucleobase-containing compound transport	33	0.351695	2.00807	0.00263503	0.0176364	0.012847	1643	tags=88%, list=53%, signal=42%	63910/340146/11260/29107/2030/8480/57510/23225/54830/64078/5901/56648/10212/55795/65083/87178/10204/4869/79023/9631/57122/348995/9818/10189/6741/23165/5433/23511/9793
GO:0001658	BP	GO:0001658	branching involved in ureteric bud morphogenesis	12	0.553361	2.0756	0.00266215	0.0177827	0.0129535	410	tags=58%, list=13%, signal=51%	4070/6662/4609/6469/183/652/7422
GO:1901989	BP	GO:1901989	positive regulation of cell cycle phase transition	34	0.348392	2.02173	0.00267917	0.0177909	0.0129595	1539	tags=82%, list=49%, signal=42%	994/11065/225689/595/6241/983/891/990/113130/81620/1019/2146/51514/9787/993/6491/995/81610/4869/51434/9700/27085/55920/7027/8317/11200/55835/26271
GO:0044057	BP	GO:0044057	regulation of system process	103	-0.306101	-1.87737	0.00267699	0.0177909	0.0129595	1158	tags=64%, list=37%, signal=42%	9370/6327/8912/1193/1756/5294/1910/11149/482/4881/2316/23171/154/493/6548/6717/1824/8929/6330/11343/10391/1136/1129/6584/140/8654/5997/654/857/185/287/64091/114907/3778/5023/3815/6505/51196/1907/2852/489/93649/7068/150/4660/6442/58494/6663/27129/4884/6446/406937/9464/10398/6865/5152/5350/55273/845/477/1264/1908/7432/221476/1674/1113
GO:0070647	BP	GO:0070647	protein modification by small protein conjugation or removal	102	0.22175	1.77283	0.00267252	0.0177909	0.0129595	889	tags=45%, list=28%, signal=33%	57761/100170841/80758/54894/11065/8507/6659/27338/29128/138065/983/29089/8767/140462/2648/8535/6804/57332/4085/6472/5347/83461/84133/899/865/7188/55215/25879/7347/51514/2175/701/80279/78990/10459/991/339451/26354/23560/10196/57820/84259/8877/3326/90353/672
GO:0003094	BP	GO:0003094	glomerular filtration	11	-0.620426	-1.99323	0.00274672	0.0181327	0.0132084	131	tags=36%, list=4%, signal=35%	28912/3493/3512/3494
GO:0097205	BP	GO:0097205	renal filtration	11	-0.620426	-1.99323	0.00274672	0.0181327	0.0132084	131	tags=36%, list=4%, signal=35%	28912/3493/3512/3494
GO:0032446	BP	GO:0032446	protein modification by small protein conjugation	92	0.227855	1.80102	0.00273959	0.0181327	0.0132084	889	tags=46%, list=28%, signal=34%	57761/80758/54894/11065/8507/6659/27338/29128/138065/29089/8767/140462/8535/6804/57332/4085/5347/83461/84133/899/865/7188/55215/25879/7347/51514/2175/701/80279/78990/10459/991/339451/26354/23560/10196/57820/84259/8877/3326/90353/672
GO:0060993	BP	GO:0060993	kidney morphogenesis	21	0.434577	2.11412	0.00286113	0.0188511	0.0137318	410	tags=48%, list=13%, signal=42%	4070/6662/4609/655/6469/6659/183/3976/652/7422
GO:0060349	BP	GO:0060349	bone morphogenesis	29	0.368896	2.01814	0.00287765	0.0188864	0.0137575	359	tags=34%, list=11%, signal=31%	4488/1311/389058/1277/4487/6424/8313/6662/6781/652
GO:0033993	BP	GO:0033993	response to lipid	184	0.175566	1.636	0.00287287	0.0188864	0.0137575	393	tags=22%, list=13%, signal=21%	9076/54997/768/3576/3651/4488/3624/6696/2919/2921/6319/8061/7472/8614/6374/6373/1277/2920/5054/6662/4609/655/374/595/84649/1869/64220/183/6781/5754/2707/3627/306/5473/8767/56937/652/54541/57655/3557/7804
GO:0009311	BP	GO:0009311	oligosaccharide metabolic process	10	-0.631047	-1.96799	0.00288402	0.0188915	0.0137612	348	tags=70%, list=11%, signal=62%	55808/8708/129807/10317/6476/57733/124872
GO:0009798	BP	GO:0009798	axis specification	15	0.505859	2.10454	0.00290316	0.0189801	0.0138257	415	tags=60%, list=13%, signal=52%	4188/6997/8313/6469/6781/3170/652/6790/79084
GO:0001841	BP	GO:0001841	neural tube formation	22	0.41699	2.06132	0.00294721	0.0192296	0.0140075	375	tags=50%, list=12%, signal=44%	115908/25902/655/9620/6659/5754/57167/57822/2648/652/2348
GO:0000462	BP	GO:0000462	maturation of SSU-rRNA from tricistronic rRNA transcript (SSU-rRNA, 5.8S rRNA, LSU-rRNA)	11	0.561127	2.01154	0.0029527	0.0192296	0.0140075	1153	tags=91%, list=37%, signal=58%	705/23212/23160/10799/25879/84916/6227/10171/55127/8602
GO:0033260	BP	GO:0033260	nuclear DNA replication	19	0.430796	1.99544	0.00296789	0.0192913	0.0140524	1633	tags=95%, list=52%, signal=46%	9837/8318/1602/81620/675/4173/4171/1763/4172/5111/10926/2237/4175/29980/3978/8317/641/64785
GO:0033273	BP	GO:0033273	response to vitamin	17	0.457855	1.98177	0.00299681	0.0194419	0.0141621	711	tags=71%, list=23%, signal=55%	3651/6696/8614/1277/655/595/6781/3627/2348/3673/3552/1594
GO:0022616	BP	GO:0022616	DNA strand elongation	14	0.520385	2.08456	0.00303133	0.0196282	0.0142978	1508	tags=100%, list=48%, signal=52%	5983/9837/8607/4176/5425/4173/5984/1763/4172/5111/79913/3978/10856/86
GO:0072088	BP	GO:0072088	nephron epithelium morphogenesis	17	0.456791	1.97716	0.00304635	0.0196877	0.0143412	703	tags=59%, list=22%, signal=46%	4070/6662/4609/6469/183/3976/652/7422/55083/7481
GO:0071276	BP	GO:0071276	cellular response to cadmium ion	12	-0.612435	-2.03994	0.00306601	0.0197769	0.0144062	825	tags=75%, list=26%, signal=55%	4501/3162/326343/4502/4494/4493/4495/4496/4499
GO:0007292	BP	GO:0007292	female gamete generation	37	0.34282	2.03691	0.00307192	0.0197773	0.0144065	743	tags=51%, list=24%, signal=40%	3624/8061/9319/994/8549/2069/4609/342977/6790/79084/7153/5347/7784/268/1909/675/78995/7272/23397
GO:0045599	BP	GO:0045599	negative regulation of fat cell differentiation	12	0.546988	2.0517	0.00317142	0.0203791	0.0148448	229	tags=42%, list=7%, signal=39%	57761/4320/4488/8840/1869
GO:0006417	BP	GO:0006417	regulation of translation	61	0.265636	1.8472	0.00318115	0.0204028	0.0148621	1648	tags=80%, list=53%, signal=39%	3872/8507/6659/84069/3002/54517/342977/6472/1978/2886/3673/10131/9271/56915/9933/5591/8662/11340/9221/399664/23404/56648/1734/7349/23016/6154/55226/6949/87178/6059/4869/5036/54915/1968/51654/26986/1802/55695/26164/115024/28969/5315/51010/5433/27161/255967/84881/92715/6895
GO:0004540	MF	GO:0004540	ribonuclease activity	23	0.42389	2.13116	0.00323135	0.0206855	0.015068	1577	tags=91%, list=50%, signal=46%	563/9156/54512/9271/28987/56915/10799/10940/23404/23016/10171/87178/2237/51110/27044/80746/25996/85441/51010/27161/255967
GO:0006811	BP	GO:0006811	ion transport	281	-0.231304	-1.64754	0.00326206	0.0208427	0.0151825	1299	tags=56%, list=42%, signal=36%	285242/695/288/245972/152519/596/1804/117/26279/6327/930/4208/8912/1346/2899/1193/1261/79849/8989/1259/1756/1181/64805/6535/54805/5294/11261/65018/3738/3603/10396/1910/57282/219855/63027/84239/162514/130497/482/3777/55065/2316/53826/23171/154/493/6548/2901/6717/6616/57156/6536/6330/1272/5336/1136/84102/51228/788/79026/51310/255231/6352/55640/5205/26504/6584/353189/5320/5997/80736/6564/729230/8399…
GO:0044265	BP	GO:0044265	cellular macromolecule catabolic process	110	0.21738	1.77539	0.00330901	0.0211028	0.015372	1210	tags=58%, list=39%, signal=37%	57761/85409/255738/54894/11065/8507/81792/8313/5366/6469/1869/27338/84069/29128/3002/2191/4321/5317/342977/6790/1736/5347/84133/899/7188/54512/56915/9928/7347/10940/51514/80279/991/55353/5688/9704/81502/1515/1017/11340/1763/3326/399664/23404/6556/11047/23016/55795/55757/1454/87178/2237/4869/51690/51154/54915/51434/116988/26233/55872/27044/1512/10213/26986
GO:0006405	BP	GO:0006405	RNA export from nucleus	16	0.48185	2.0617	0.00334374	0.0212042	0.0154458	1629	tags=100%, list=52%, signal=48%	11260/29107/8480/57510/54830/5901/10212/55795/65083/4869/9631/57122/10189/6741/5433/23511
GO:0051028	BP	GO:0051028	mRNA transport	16	0.48185	2.0617	0.00334374	0.0212042	0.0154458	1629	tags=100%, list=52%, signal=48%	29107/8480/23225/56648/10212/55795/10204/79023/9631/57122/348995/9818/10189/23165/5433/23511
GO:0001838	BP	GO:0001838	embryonic epithelial tube formation	26	0.387154	2.04478	0.00333777	0.0212042	0.0154458	375	tags=46%, list=12%, signal=41%	115908/25902/6662/655/9620/6659/5754/57167/57822/2648/652/2348
GO:0008207	BP	GO:0008207	C21-steroid hormone metabolic process	11	-0.609686	-1.95873	0.00337547	0.0213653	0.0155632	1229	tags=100%, list=39%, signal=61%	1181/1910/8644/1646/654/650/653/3284/10170/6338
GO:0016758	MF	GO:0016758	hexosyltransferase activity	40	-0.391319	-1.9102	0.00341588	0.0215807	0.0157201	348	tags=30%, list=11%, signal=27%	8708/2651/9245/10317/7366/54576/192134/93010/54575/79799/124872/7367
GO:0006029	BP	GO:0006029	proteoglycan metabolic process	10	0.581746	1.99843	0.00351944	0.0221935	0.0161665	296	tags=60%, list=9%, signal=54%	1301/633/81792/90161/79586/23213
GO:0006730	BP	GO:0006730	one-carbon metabolic process	14	-0.561131	-1.9797	0.00357728	0.0224744	0.0163711	342	tags=43%, list=11%, signal=38%	771/23382/760/766/762/759
GO:0046688	BP	GO:0046688	response to copper ion	14	-0.56018	-1.97634	0.00357728	0.0224744	0.0163711	539	tags=57%, list=17%, signal=48%	26/326343/4502/4494/4493/4495/4496/4499
GO:0034708	CC	GO:0034708	methyltransferase complex	16	0.476389	2.03833	0.00358429	0.0224766	0.0163727	1646	tags=100%, list=53%, signal=48%	79084/10785/4234/8607/2146/6628/6636/3276/54881/51605/81887/10856/6633/10419/91272/6632
GO:0005253	MF	GO:0005253	anion channel activity	17	-0.517946	-1.95567	0.00361536	0.0226294	0.016484	65	tags=24%, list=2%, signal=23%	54831/266675/1179/22802
GO:0043292	CC	GO:0043292	contractile fiber	48	-0.375717	-1.9207	0.00362356	0.0226388	0.0164909	1392	tags=79%, list=44%, signal=45%	10979/115557/23676/288/8470/4534/1756/6840/81493/2316/493/6717/1465/91624/79026/27295/7169/8850/1073/11346/287/114907/7111/57158/8736/4660/1410/11155/2318/51676/10398/5239/845/171024/25802/23336/4629/1674
GO:0031100	BP	GO:0031100	animal organ regeneration	22	0.412788	2.04055	0.00363754	0.0226843	0.016524	644	tags=50%, list=21%, signal=40%	9076/3651/4609/595/983/306/6790/1051/8431/2146/890
GO:0030018	CC	GO:0030018	Z disc	31	-0.424187	-1.936	0.00366077	0.0227871	0.0165989	1094	tags=81%, list=35%, signal=53%	288/8470/1756/81493/2316/493/6717/1465/91624/27295/1073/11346/287/114907/57158/4660/1410/11155/2318/51676/10398/5239/845/171024/1674
GO:0031123	BP	GO:0031123	RNA 3'-end processing	16	0.475104	2.03283	0.00372862	0.0231668	0.0168755	1650	tags=100%, list=53%, signal=48%	1736/54512/56915/6227/11340/23404/23016/87178/2091/26986/51728/6741/51010/10898/5433/1477
GO:0003777	MF	GO:0003777	microtubule motor activity	18	0.43973	1.95018	0.00375261	0.0232305	0.0169218	1761	tags=100%, list=56%, signal=44%	146909/10112/11004/24137/9493/9928/3833/90990/113220/81930/1062/3832/3801/23046/9585/56992/64147/23303
GO:0005871	CC	GO:0005871	kinesin complex	18	0.43973	1.95018	0.00375261	0.0232305	0.0169218	1761	tags=100%, list=56%, signal=44%	146909/10112/11004/55083/9493/9928/3833/90990/113220/81930/3832/54820/3801/23046/9585/56992/64147/23303
GO:0005788	CC	GO:0005788	endoplasmic reticulum lumen	71	0.255872	1.85033	0.00382373	0.0236275	0.017211	509	tags=34%, list=16%, signal=29%	147111/1300/6696/1301/255738/8614/84141/54905/1277/54972/7076/1294/6469/1303/10232/51561/60681/652/1290/1299/121506/4241/5954/1282
GO:0031328	BP	GO:0031328	positive regulation of cellular biosynthetic process	297	0.151494	1.51776	0.00385348	0.0237678	0.0173133	712	tags=32%, list=23%, signal=27%	1001/2118/54997/3576/3651/430/3624/6696/3872/8061/51085/7472/84962/1277/7004/8862/346389/4487/4605/225689/6662/56938/4609/655/4233/5983/6469/79075/84649/1869/4831/6659/29128/3589/183/51561/3195/9837/1820/3976/57167/57822/4321/7546/3170/3627/8767/2648/652/1736/63922/5307/29028/51176/7422/26586/79084/7153/4751/3299/6615/5008/23109/1051/7784/3673/55646/865/3159/8607/5629/2305/8431/405753/2128/23160/…
GO:0030414	MF	GO:0030414	peptidase inhibitor activity	28	0.370855	2.02091	0.00388687	0.0239301	0.0174315	518	tags=39%, list=17%, signal=33%	1800/1469/5268/7076/5054/1294/1470/183/332/3730/9232
GO:0045005	BP	GO:0045005	DNA-templated DNA replication maintenance of fidelity	13	0.490372	1.89707	0.00390513	0.0239988	0.0174815	1601	tags=100%, list=51%, signal=49%	675/4796/1763/5111/146956/8914/10293/1663/55159/29980/10189/641/5424
GO:1902911	CC	GO:1902911	protein kinase complex	23	0.417943	2.10127	0.00397908	0.0242929	0.0176958	1026	tags=70%, list=33%, signal=47%	10309/79935/595/1164/983/891/898/899/1019/890/5591/1017/5111/645121/5255/9133
GO:0018107	BP	GO:0018107	peptidyl-threonine phosphorylation	17	0.448748	1.94235	0.00398748	0.0242929	0.0176958	1040	tags=82%, list=33%, signal=55%	57214/1116/655/983/8767/54541/5347/790/1111/7272/5591/8877/83903/7474
GO:0018210	BP	GO:0018210	peptidyl-threonine modification	17	0.448748	1.94235	0.00398748	0.0242929	0.0176958	1040	tags=82%, list=33%, signal=55%	57214/1116/655/983/8767/54541/5347/790/1111/7272/5591/8877/83903/7474
GO:0050779	BP	GO:0050779	RNA destabilization	17	0.4481	1.93955	0.00398748	0.0242929	0.0176958	1577	tags=94%, list=50%, signal=47%	84069/342977/56915/11340/399664/23404/23016/87178/54915/26986/1797/115024/51010/5433/27161/255967
GO:2000241	BP	GO:2000241	regulation of reproductive process	55	0.281031	1.90552	0.00398893	0.0242929	0.0176958	827	tags=51%, list=26%, signal=38%	4488/3624/9319/994/7076/4487/225689/6662/655/6469/3976/23213/652/6790/7262/7422/6615/7784/10549/268/3552/5016/7272/991/10635/993/55726/259266
GO:0098590	CC	GO:0098590	plasma membrane region	234	-0.234246	-1.62676	0.00402381	0.0244613	0.0178184	1208	tags=55%, list=39%, signal=36%	2899/64399/79849/1259/1756/66002/8082/6840/64805/196500/54805/3738/57282/11149/482/338557/53826/154/8613/493/6548/2901/51474/6616/2813/6855/9153/6536/1272/5336/1136/364/1129/5873/51338/5205/8516/26504/6584/5740/5169/353189/140/79981/10580/115207/113026/80736/6564/3162/857/192668/23048/55198/4921/6517/150696/5064/287/1268/3778/283375/5023/5138/6505/81693/8611/931/8647/256158/2852/660/6340/2823/150…
GO:0090075	BP	GO:0090075	relaxation of muscle	10	-0.618386	-1.92851	0.00404193	0.0245273	0.0178665	1050	tags=90%, list=34%, signal=60%	6717/8654/5997/3778/2934/5028/5350/477/1113
GO:0051347	BP	GO:0051347	positive regulation of transferase activity	128	0.203096	1.75107	0.00405638	0.0245709	0.0178982	426	tags=26%, list=14%, signal=23%	57214/57761/1116/84962/6997/994/11065/8313/2069/225689/4609/22974/4233/374/1894/5983/79075/595/27338/183/51561/9837/389658/1164/891/2049/990/1736/63922/7804/7422/5347/4751
GO:0048704	BP	GO:0048704	embryonic skeletal system morphogenesis	12	0.533548	2.00128	0.00409737	0.024767	0.0180411	359	tags=50%, list=11%, signal=44%	1301/4188/25902/3218/655/652
GO:0030330	BP	GO:0030330	DNA damage response, signal transduction by p53 class mediator	19	0.419936	1.94514	0.0041034	0.024767	0.0180411	1823	tags=100%, list=58%, signal=42%	4487/5366/6659/6615/960/2305/51512/7023/675/144455/9521/6154/7291/56950/1263/11200/10397/1026/27330
GO:1903320	BP	GO:1903320	regulation of protein modification by small protein conjugation or removal	37	0.333445	1.9812	0.0041268	0.0248638	0.0181116	889	tags=57%, list=28%, signal=41%	57761/80758/11065/6659/27338/8767/4085/5347/55215/701/80279/78990/10459/991/26354/23560/10196/84259/8877/3326/672
GO:0031674	CC	GO:0031674	I band	34	-0.416376	-1.9528	0.00417039	0.0250817	0.0182704	1291	tags=79%, list=41%, signal=47%	288/8470/4534/1756/81493/2316/493/6717/1465/91624/27295/8850/1073/11346/287/114907/57158/4660/1410/11155/2318/51676/10398/5239/845/171024/1674
GO:0010569	BP	GO:0010569	regulation of double-strand break repair via homologous recombination	13	0.4862	1.88093	0.00418573	0.0251293	0.018305	1614	tags=100%, list=52%, signal=49%	55257/8607/1111/10459/10635/55010/8914/63979/10721/2187/10856/86/115004
GO:0008173	MF	GO:0008173	RNA methyltransferase activity	13	0.485558	1.87844	0.0042325	0.025365	0.0184767	1616	tags=100%, list=52%, signal=49%	10785/4234/55621/24140/6894/2091/96764/55695/80745/113802/114049/60487/10436
GO:0030856	BP	GO:0030856	regulation of epithelial cell differentiation	30	0.358644	1.99072	0.00435484	0.0260509	0.0189764	477	tags=43%, list=15%, signal=37%	2118/4488/6820/5068/6424/5054/6662/595/4831/3976/652/7422/1051
GO:0051302	BP	GO:0051302	regulation of cell division	49	0.293131	1.90369	0.00436238	0.0260509	0.0189764	832	tags=53%, list=27%, signal=40%	994/346389/2069/4609/1894/6469/23594/146909/990/10112/5473/2648/6790/7422/5347/5008/9493/9928/3552/675/144455/10807/9212/3553/259266/29127
GO:0000049	MF	GO:0000049	tRNA binding	15	0.491972	2.04677	0.00439071	0.0261278	0.0190324	1597	tags=100%, list=51%, signal=49%	80324/4234/11260/55621/57510/3376/90353/348180/55226/1968/92675/8565/6741/60487/84881
GO:0061135	MF	GO:0061135	endopeptidase regulator activity	31	0.348289	1.96403	0.00438303	0.0261278	0.0190324	145	tags=23%, list=5%, signal=22%	1800/1469/5268/7076/5054/1294/1470
GO:0007098	BP	GO:0007098	centrosome cycle	30	0.357696	1.98546	0.00441409	0.0262208	0.0191001	1659	tags=93%, list=53%, signal=44%	55722/983/2648/6790/7516/5347/4751/899/284403/221908/675/1111/1017/5902/672/23354/6491/55226/4869/151648/3832/54820/10733/54801/55835/4957/9793/9768
GO:0030016	CC	GO:0030016	myofibril	47	-0.366086	-1.86967	0.0044352	0.0262999	0.0191578	1392	tags=79%, list=44%, signal=44%	10979/115557/23676/288/8470/4534/1756/6840/81493/2316/493/6717/1465/91624/79026/27295/7169/8850/1073/11346/287/114907/7111/57158/8736/4660/1410/11155/2318/51676/10398/5239/845/171024/25802/23336/1674
GO:0005179	MF	GO:0005179	hormone activity	29	-0.428384	-1.93082	0.00446044	0.0263571	0.0191994	100	tags=31%, list=3%, signal=30%	1114/84666/10022/1908/7432/2641/6750/5697/2980
GO:0046916	BP	GO:0046916	cellular transition metal ion homeostasis	29	-0.427979	-1.929	0.00446044	0.0263571	0.0191994	1050	tags=66%, list=34%, signal=44%	6717/6536/51310/654/4501/3162/283375/6505/1356/79901/326343/4502/4494/4493/55532/4495/4496/286133/4499
GO:0034754	BP	GO:0034754	cellular hormone metabolic process	36	-0.416428	-1.98514	0.00455137	0.0268146	0.0195326	1176	tags=72%, list=38%, signal=46%	1181/54658/1910/8644/1646/1576/5959/1562/130/654/216/54884/650/6817/653/79154/7366/3284/3294/54576/57016/10170/125/7367/6338/126
GO:0090596	BP	GO:0090596	sensory organ morphogenesis	48	0.287214	1.85344	0.00455372	0.0268146	0.0195326	648	tags=42%, list=21%, signal=34%	115908/1301/7472/4487/6662/655/24147/4237/64220/5754/57822/652/7422/1290/5629/1289/1909/7070/5013/1295
GO:0035064	MF	GO:0035064	methylated histone binding	11	0.538954	1.93205	0.00459597	0.0268761	0.0195775	1174	tags=91%, list=38%, signal=57%	84733/29128/8535/57332/54892/79710/11335/23310/26147/139886
GO:0140034	MF	GO:0140034	methylation-dependent protein binding	11	0.538954	1.93205	0.00459597	0.0268761	0.0195775	1174	tags=91%, list=38%, signal=57%	84733/29128/8535/57332/54892/79710/11335/23310/26147/139886
GO:0002181	BP	GO:0002181	cytoplasmic translation	17	0.442481	1.91522	0.00458188	0.0268761	0.0195775	1752	tags=100%, list=56%, signal=44%	6204/200916/24140/6227/8894/6218/6154/1968/220717/6187/26986/6173/1802/6136/5315/92715/221662
GO:1901991	BP	GO:1901991	negative regulation of mitotic cell cycle phase transition	50	0.280153	1.85324	0.00458941	0.0268761	0.0195775	964	tags=56%, list=31%, signal=39%	3624/9319/595/983/891/990/4085/5347/699/81620/1063/2146/51512/144455/1111/51514/701/80279/7272/9212/10459/5591/1017/90381/672/5933/55795/6154
GO:0021915	BP	GO:0021915	neural tube development	27	0.378446	2.03823	0.00473744	0.0276555	0.0201452	375	tags=44%, list=12%, signal=39%	115908/25902/655/9620/6469/6659/5754/57167/57822/2648/652/2348
GO:0000151	CC	GO:0000151	ubiquitin ligase complex	25	0.39389	2.04177	0.00475974	0.0277378	0.0202051	1216	tags=76%, list=39%, signal=47%	84733/11065/8507/27338/1164/8535/57332/899/675/25879/51514/701/991/84259/672/51434/26233/1163/56852
GO:0016363	CC	GO:0016363	nuclear matrix	19	0.413627	1.91592	0.00477439	0.0277753	0.0202324	594	tags=53%, list=19%, signal=43%	8507/29128/1051/1063/24137/790/11260/8607/387103/6678
GO:0072080	BP	GO:0072080	nephron tubule development	18	0.429852	1.90637	0.00483956	0.0280772	0.0204524	703	tags=56%, list=22%, signal=43%	4070/6662/4609/6469/183/3976/652/7422/55083/7481
GO:0045930	BP	GO:0045930	negative regulation of mitotic cell cycle	58	0.277281	1.867	0.00484291	0.0280772	0.0204524	989	tags=57%, list=32%, signal=40%	3624/9319/655/595/983/891/990/652/4085/5347/699/81620/1063/2146/51512/144455/1111/51514/701/80279/7272/9212/10459/5591/54475/1017/90381/672/146956/5933/55795/6154/2177
GO:0005524	MF	GO:0005524	ATP binding	234	0.157499	1.50436	0.00494655	0.028629	0.0208543	1498	tags=66%, list=48%, signal=37%	57761/25902/9319/11065/4830/225689/9401/23250/4233/4831/27338/9088/146909/5754/983/2049/990/29089/10112/8767/6790/63922/7516/29028/9833/11004/7153/6725/5347/4751/699/56652/10808/1160/24137/790/8607/54821/10131/1019/3336/3329/55083/114783/9493/10606/8438/9928/3656/4176/9188/3833/2617/3070/1503/2584/861/4173/2050/1111/908/90990/701/5984/113220/7272/9212/5591/3376/9704/23305/4171/1017/83858/1763/801…
GO:0007588	BP	GO:0007588	excretion	17	-0.507718	-1.91706	0.0050262	0.0290403	0.0211539	796	tags=59%, list=25%, signal=44%	3162/185/3778/81693/6340/6865/9429/6338/1811/2981
GO:0005254	MF	GO:0005254	chloride channel activity	16	-0.54172	-2.00276	0.00505569	0.0291111	0.0212055	65	tags=25%, list=2%, signal=25%	54831/266675/1179/22802
GO:0002274	BP	GO:0002274	myeloid leukocyte activation	45	-0.367799	-1.85842	0.00505024	0.0291111	0.0212055	1428	tags=78%, list=46%, signal=43%	640/199/2150/10397/5788/6844/695/2294/9867/26228/5294/5336/6352/5169/5320/712/729230/3162/8399/4852/11326/1268/3815/7098/1907/3662/5729/406937/1191/1511/1776/4495/6338/1113/57126
GO:0022603	BP	GO:0022603	regulation of anatomical structure morphogenesis	167	0.175475	1.5819	0.00507961	0.0291991	0.0212696	469	tags=26%, list=15%, signal=23%	3576/115908/6696/4070/1116/7472/4487/85407/5054/81792/89958/8038/6662/655/2523/27121/9620/60436/6469/9762/183/1944/7058/3976/5754/23213/57822/3170/2049/1951/3627/306/652/6790/7804/80320/6369/7422/57464/10630/6558/84133/4241
GO:0030177	BP	GO:0030177	positive regulation of Wnt signaling pathway	31	0.341896	1.92798	0.00509862	0.0292586	0.021313	383	tags=39%, list=12%, signal=34%	1001/1277/8549/6424/85407/8840/6469/6659/5754/23213/245973/51176
GO:0031528	CC	GO:0031528	microvillus membrane	13	0.477724	1.84813	0.00512293	0.0293326	0.0213668	69	tags=38%, list=2%, signal=38%	1800/768/8140/6286/6533
GO:0022890	MF	GO:0022890	inorganic cation transmembrane transporter activity	86	-0.303332	-1.79369	0.00512886	0.0293326	0.0213668	1299	tags=67%, list=42%, signal=41%	285242/245972/152519/6327/8912/1346/2899/1261/8989/1259/6535/54805/3738/10396/57282/84239/162514/3777/493/6548/2901/6616/57156/9153/6536/114134/6330/1136/84102/255231/26504/6564/206358/285195/6335/1268/3778/283375/5023/6505/489/6340/347741/2823/9963/3779/6549/6332/9058/477/10050/55532/140738/6550/140803/6338/8671/92736
GO:1901019	BP	GO:1901019	regulation of calcium ion transmembrane transporter activity	14	-0.547275	-1.93081	0.00514043	0.0293491	0.0213789	1207	tags=93%, list=39%, signal=57%	1193/1756/6548/6717/5336/79026/287/3306/57158/150/5350/845/477
GO:0016567	BP	GO:0016567	protein ubiquitination	84	0.229569	1.74507	0.0052011	0.0296454	0.0215947	847	tags=44%, list=27%, signal=33%	57761/80758/54894/11065/8507/6659/27338/29128/138065/29089/8767/140462/57332/4085/5347/83461/84133/899/865/7188/55215/25879/7347/51514/2175/701/80279/78990/10459/991/339451/23560/10196/57820/84259/8877/3326
GO:0048736	BP	GO:0048736	appendage development	36	0.331298	1.96254	0.00524205	0.0297784	0.0216916	463	tags=39%, list=15%, signal=34%	4488/1311/4487/6662/655/23657/6469/6659/57167/2648/652/5307/51176/84133
GO:0060173	BP	GO:0060173	limb development	36	0.331298	1.96254	0.00524205	0.0297784	0.0216916	463	tags=39%, list=15%, signal=34%	4488/1311/4487/6662/655/23657/6469/6659/57167/2648/652/5307/51176/84133
GO:0051098	BP	GO:0051098	regulation of binding	69	0.248239	1.78984	0.00528288	0.0299599	0.0218238	486	tags=33%, list=16%, signal=29%	57761/3651/4488/115908/4188/255738/4487/4830/4609/4233/1869/55355/3976/8904/8767/652/6790/7262/51176/5347/4751/81620/3673
GO:1902749	BP	GO:1902749	regulation of cell cycle G2/M phase transition	33	0.332167	1.89658	0.00529608	0.0299845	0.0218417	1283	tags=73%, list=41%, signal=43%	994/595/983/891/990/6790/5347/1063/1019/9928/1111/51514/80279/9212/993/1017/90381/672/995/4869/29980/4998/63967/55920
GO:0045730	BP	GO:0045730	respiratory burst	11	-0.593732	-1.90747	0.0053313	0.0301334	0.0219502	46	tags=27%, list=1%, signal=27%	3493/3512/3494
GO:0000469	BP	GO:0000469	cleavage involved in rRNA processing	12	0.521976	1.95788	0.00562975	0.0317672	0.0231403	1502	tags=100%, list=48%, signal=52%	23246/23212/28987/10799/6227/11340/23404/23016/10171/8602/27340/51010
GO:1901700	BP	GO:1901700	response to oxygen-containing compound	328	0.146815	1.46782	0.00564231	0.031785	0.0231533	375	tags=19%, list=12%, signal=18%	1800/9076/4314/54997/768/57761/3576/3651/4488/9518/3624/6696/340706/2919/5967/2921/6319/8061/255738/51085/7472/3352/8614/6374/5068/6373/1277/7447/2920/7076/5054/2069/283120/6662/4609/655/4233/5831/374/1894/595/84649/1869/58530/64220/6659/183/6781/5754/4321/983/3170/990/2707/3627/5473/8767/4061/54541/6513/2348
GO:0006720	BP	GO:0006720	isoprenoid metabolic process	21	-0.470891	-1.8906	0.0057174	0.0320482	0.023345	141	tags=29%, list=5%, signal=27%	54576/3158/57016/10170/125/126
GO:0006721	BP	GO:0006721	terpenoid metabolic process	21	-0.470891	-1.8906	0.0057174	0.0320482	0.023345	141	tags=29%, list=5%, signal=27%	54576/3158/57016/10170/125/126
GO:0006397	BP	GO:0006397	mRNA processing	41	0.298421	1.84261	0.00571747	0.0320482	0.023345	1754	tags=88%, list=56%, signal=39%	26834/51645/6628/6636/26835/10212/87178/51690/55131/26986/23450/22984/96764/80746/22889/55110/10465/4841/10189/9128/6633/10419/10898/6732/5433/255967/8882/9238/8996/23076/6632/1477/26831/4857/221662/3958
GO:0034694	BP	GO:0034694	response to prostaglandin	13	-0.54846	-1.88237	0.00575628	0.0322123	0.0234645	1421	tags=100%, list=45%, signal=55%	5563/5030/8644/1646/2/5734/54331/5729/6363/6366/3158/6422
GO:0071396	BP	GO:0071396	cellular response to lipid	124	0.19631	1.68306	0.00577123	0.0322426	0.0234866	393	tags=24%, list=13%, signal=22%	9076/54997/3576/4488/3624/6696/2919/2921/7472/6374/6373/1277/2920/5054/6662/4609/655/84649/1869/6781/5754/2707/3627/5473/8767/56937/652/54541/57655/7804
GO:0010927	BP	GO:0010927	cellular component assembly involved in morphogenesis	17	-0.50337	-1.90064	0.00579041	0.0322963	0.0235257	750	tags=65%, list=24%, signal=49%	1073/287/7111/11155/6691/2318/10398/23136/5239/25802/4629
GO:0006940	BP	GO:0006940	regulation of smooth muscle contraction	23	-0.465303	-1.92206	0.00583485	0.0324906	0.0236672	1072	tags=74%, list=34%, signal=49%	154/1136/1129/5997/857/3778/5023/3815/51196/1907/2852/93649/150/406937/6865/477/1264
GO:0034399	CC	GO:0034399	nuclear periphery	23	0.405888	2.04066	0.00595788	0.0330751	0.024093	1568	tags=91%, list=50%, signal=46%	8507/29128/1051/1063/24137/790/11260/8607/387103/6678/26747/5111/6839/57122/4841/10856/80139/26012/6732/23165/641
GO:0006268	BP	GO:0006268	DNA unwinding involved in DNA replication	15	0.480411	1.99867	0.00602789	0.0330751	0.024093	1633	tags=100%, list=52%, signal=48%	9401/9837/8318/56652/3159/4176/4173/4171/51659/4172/4175/84296/6742/641/64785
GO:0060675	BP	GO:0060675	ureteric bud morphogenesis	14	0.497767	1.99396	0.00599665	0.0330751	0.024093	703	tags=64%, list=22%, signal=50%	4070/6662/4609/6469/183/652/7422/55083/7481
GO:0030858	BP	GO:0030858	positive regulation of epithelial cell differentiation	14	0.497412	1.99253	0.00599665	0.0330751	0.024093	359	tags=57%, list=11%, signal=51%	2118/6820/6424/5054/6662/4831/3976/652
GO:0035637	BP	GO:0035637	multicellular organismal signaling	26	-0.434684	-1.87993	0.00596162	0.0330751	0.024093	1345	tags=85%, list=43%, signal=49%	5025/288/83700/6327/8912/482/2316/493/6548/6717/1824/6330/857/287/6335/5023/2852/489/6332/5350/845/477
GO:0008276	MF	GO:0008276	protein methyltransferase activity	17	0.43148	1.86761	0.00602322	0.0330751	0.024093	1604	tags=94%, list=51%, signal=46%	110599564/2146/28989/10196/3276/6839/79723/10322/2091/51504/221143/64754/55251/56950/10419/79918
GO:0008170	MF	GO:0008170	N-methyltransferase activity	17	0.431231	1.86653	0.00602322	0.0330751	0.024093	1604	tags=94%, list=51%, signal=46%	110599564/2146/55621/10196/3276/6839/79723/10322/2091/221143/64754/10400/56950/10419/60487/79918
GO:0071495	BP	GO:0071495	cellular response to endogenous stimulus	239	-0.229602	-1.59726	0.00601464	0.0330751	0.024093	881	tags=39%, list=28%, signal=31%	2690/2767/8850/10580/5734/85315/654/840/10563/2908/54331/857/94/4804/55198/6517/10370/185/6943/5064/114907/56963/283375/25928/687/3815/5138/6505/5579/55885/8611/222008/9148/650/2852/93649/2775/7068/6340/27250/6425/150/55022/51617/26/5139/7122/6586/114131/6663/653/2494/6446/64081/634/948/2263/5729/406937/111/5028/6423/9340/51237/2651/2350/348093/9971/4246/8483/4306/11170/55273/845/477/55532/3248/5…
GO:0120025	CC	GO:0120025	plasma membrane bounded cell projection	325	-0.213687	-1.54815	0.00599045	0.0330751	0.024093	1427	tags=61%, list=46%, signal=37%	80258/10235/199/2150/9459/916/54518/246213/342035/7010/10979/5649/3782/23596/23303/9495/100505989/5788/2185/5025/6844/5563/23284/284656/285242/83715/288/55450/8470/4534/5010/117/34/83700/90355/8912/1043/401024/2899/64399/1261/92737/1259/1756/322/5357/1181/64805/115/65018/3738/57282/10382/11149/347/482/338557/2316/3360/57447/493/6548/6751/2901/51474/6616/51764/8633/8556/6855/9153/83547/114134/1272…
GO:0090575	CC	GO:0090575	RNA polymerase II transcription regulator complex	34	0.327368	1.89972	0.00613181	0.0335908	0.0244687	795	tags=50%, list=25%, signal=38%	430/9603/8061/56938/4609/1869/6932/2648/51176/1051/865/3159/144455/861/11335/1875/647219
GO:0001892	BP	GO:0001892	embryonic placenta development	22	0.396824	1.96163	0.00624372	0.0341302	0.0248616	477	tags=45%, list=15%, signal=39%	430/4188/7472/655/3976/2709/7262/51176/6615/1051
GO:0072175	BP	GO:0072175	epithelial tube formation	29	0.341043	1.86576	0.00625047	0.0341302	0.0248616	375	tags=41%, list=12%, signal=37%	115908/25902/6662/655/9620/6659/5754/57167/57822/2648/652/2348
GO:0080135	BP	GO:0080135	regulation of cellular response to stress	115	0.199092	1.6514	0.00655566	0.0357389	0.0260334	1181	tags=57%, list=38%, signal=37%	4314/3651/6696/84962/4487/8313/283120/4609/655/4233/5831/23657/222643/5366/6659/79000/138065/55257/10913/8767/652/7422/6615/220042/960/8607/2305/10131/7188/7070/8870/3552/2907/1111/78990/10459/10635/5591/55010/3553/3276/9965/54929/8877/9521/672/65078/285613/5111/7226/11221/6154/8914/1663/63979/27000/7474/4869/7291/3014/55159/637/2950/55872/10721
GO:0060351	BP	GO:0060351	cartilage development involved in endochondral bone morphogenesis	10	0.55318	1.9003	0.00662309	0.0360484	0.0262588	270	tags=50%, list=9%, signal=46%	1311/1277/8313/6662/6781
GO:0008233	MF	GO:0008233	peptidase activity	104	0.209709	1.6981	0.00666612	0.0362243	0.026387	352	tags=25%, list=11%, signal=23%	1800/4316/4314/4312/4320/64063/5653/5655/255738/81792/5328/8038/222643/6469/5645/9509/64699/5650/4319/3002/2191/84000/4321/8904/260429/56265
GO:0030490	BP	GO:0030490	maturation of SSU-rRNA	15	0.47575	1.97928	0.00679944	0.0368894	0.0268715	1441	tags=93%, list=46%, signal=51%	705/23212/28987/23160/10799/25879/84916/6227/55226/10171/55127/8602/27340/10885
GO:0030518	BP	GO:0030518	intracellular steroid hormone receptor signaling pathway	13	-0.541269	-1.85769	0.00691722	0.0374683	0.0272931	812	tags=69%, list=26%, signal=51%	2908/6943/55885/8611/2852/4246/4306/11240/6422
GO:0048146	BP	GO:0048146	positive regulation of fibroblast proliferation	15	0.473854	1.97139	0.00699233	0.0376339	0.0274138	644	tags=60%, list=21%, signal=48%	7472/2069/4609/1869/183/891/990/1019/890
GO:0042572	BP	GO:0042572	retinol metabolic process	12	-0.579374	-1.92982	0.00696303	0.0376339	0.0274138	1118	tags=92%, list=36%, signal=59%	8644/1576/5959/1562/130/216/54884/57016/10170/125/126
GO:0010389	BP	GO:0010389	regulation of G2/M transition of mitotic cell cycle	32	0.326297	1.86259	0.00698209	0.0376339	0.0274138	889	tags=56%, list=28%, signal=41%	994/595/983/891/990/6790/5347/1063/1019/9928/1111/51514/80279/9212/993/1017/90381/672
GO:0048857	BP	GO:0048857	neural nucleus development	10	-0.596666	-1.86077	0.00699024	0.0376339	0.0274138	1269	tags=100%, list=41%, signal=60%	93986/9118/57447/8929/838/4129/1152/5354/11240
GO:0033365	BP	GO:0033365	protein localization to organelle	114	0.206398	1.69965	0.00723906	0.0388999	0.028336	1283	tags=61%, list=41%, signal=37%	23650/1277/4487/225689/6662/655/1894/6469/10953/183/3002/3976/4321/55722/983/1434/652/6790/1736/113130/705/5347/1058/81620/23212/55612/29107/3329/3838/2146/79989/675/908/80279/10807/7272/54830/9212/26354/55726/5901/3326/9221/10576/9141/6491/3843/51079/10615/83903/10204/134266/81610/9735/10575/286077/401505/7203/637/27085/84154/11015/9631/3638/23677/5905/57122/54552/55920
GO:0007601	BP	GO:0007601	visual perception	26	0.361319	1.90833	0.00737379	0.0394983	0.0287719	130	tags=23%, list=4%, signal=22%	1001/4070/7045/1301/1277/6004
GO:0050953	BP	GO:0050953	sensory perception of light stimulus	26	0.361319	1.90833	0.00737379	0.0394983	0.0287719	130	tags=23%, list=4%, signal=22%	1001/4070/7045/1301/1277/6004
GO:0001843	BP	GO:0001843	neural tube closure	19	0.394943	1.82937	0.00741742	0.0395629	0.0288189	375	tags=47%, list=12%, signal=42%	115908/25902/9620/5754/57167/57822/2648/652/2348
GO:0060606	BP	GO:0060606	tube closure	19	0.394943	1.82937	0.00741742	0.0395629	0.0288189	375	tags=47%, list=12%, signal=42%	115908/25902/9620/5754/57167/57822/2648/652/2348
GO:0032259	BP	GO:0032259	methylation	50	0.272194	1.80059	0.00742097	0.0395629	0.0288189	1616	tags=86%, list=52%, signal=42%	4609/110599564/10785/4234/155400/2146/55621/3070/28989/6628/24140/6894/10196/3276/672/6839/79723/10322/2091/51504/1789/26147/51605/96764/1312/3008/221143/64754/10400/84705/55251/1786/55695/8473/80745/113802/56950/10419/114049/10155/60487/79918/10436
GO:0003684	MF	GO:0003684	damaged DNA binding	14	0.49053	1.96497	0.00743582	0.0395797	0.0288312	1601	tags=100%, list=51%, signal=49%	9401/79000/672/5111/2237/3014/55247/10721/4913/56852/5423/641/4350/5424
GO:0051781	BP	GO:0051781	positive regulation of cell division	26	0.359548	1.89898	0.00770644	0.0409113	0.0298012	900	tags=62%, list=29%, signal=44%	994/346389/2069/1894/6469/990/5473/7422/5008/9493/9928/3552/9212/3553/29127/6755
GO:0061134	MF	GO:0061134	peptidase regulator activity	40	0.293104	1.79362	0.00771022	0.0409113	0.0298012	145	tags=20%, list=5%, signal=19%	1800/1469/64063/5268/7076/5054/1294/1470
GO:0098660	BP	GO:0098660	inorganic ion transmembrane transport	137	-0.25568	-1.64471	0.00778388	0.0412375	0.0300388	1351	tags=64%, list=43%, signal=38%	5788/2185/5025/6844/285242/288/245972/152519/1804/6327/930/8912/1346/1193/1261/8989/1756/6535/54805/5294/11261/3738/1910/57282/219855/162514/130497/482/3777/2316/53826/23171/493/6548/6717/6616/6536/6330/5336/84102/79026/255231/26504/6564/857/6948/79085/206358/287/285195/6335/3778/283375/5023/6505/3306/2852/57158/489/6340/347741/2823/150/203859/9963/3779/6549/6332/6363/5350/6366/5354/2273/845/477/…
GO:0002686	BP	GO:0002686	negative regulation of leukocyte migration	15	-0.514581	-1.85706	0.00788929	0.0416653	0.0303504	478	tags=80%, list=15%, signal=68%	26228/9353/347/5734/3162/653/56477/6387/6366/79148/84830/11240
GO:0051173	BP	GO:0051173	positive regulation of nitrogen compound metabolic process	484	0.127892	1.36675	0.00788666	0.0416653	0.0303504	669	tags=28%, list=21%, signal=26%	2118/57214/54997/57761/64063/3651/430/9518/3624/6696/85409/3872/1116/8061/255738/80758/51085/7472/84962/1277/6997/7004/994/8862/11065/346389/4487/85407/4605/8313/2069/225689/6662/56938/4609/655/128239/22974/4233/374/1894/5983/5366/6469/79075/595/57181/1869/4831/6659/27338/84069/29128/3589/183/51561/1944/3195/9837/1820/3976/389658/57167/1164/57822/4321/7546/983/891/3170/55257/990/342977/3627/306/8…
GO:0007389	BP	GO:0007389	pattern specification process	67	0.248494	1.79369	0.00791505	0.0416711	0.0303546	447	tags=33%, list=14%, signal=29%	4488/4188/7472/6997/4487/6493/3218/8313/655/6469/6781/55502/57822/3170/2648/652/6790/2348/7516/51176/79084/6615
GO:0008270	MF	GO:0008270	zinc ion binding	119	-0.275375	-1.72887	0.00790664	0.0416711	0.0303546	353	tags=21%, list=11%, signal=19%	4502/1368/10004/771/9971/10924/9314/4306/4494/79148/4224/4493/4225/248/4495/27299/4496/125/290/4499/126/760/766/762/759
GO:0031965	CC	GO:0031965	nuclear membrane	52	0.259697	1.7236	0.00804156	0.0422714	0.0307919	1569	tags=77%, list=50%, signal=39%	54498/595/26031/27346/8904/6804/23223/1844/1717/64782/1019/169714/51514/23225/11335/23560/10280/51495/1104/84823/27000/4521/10204/51649/55787/9631/5905/57122/9818/598/5987/10885/79050/7108/163183/26012/23333/51096/23165/23306
GO:0051053	BP	GO:0051053	negative regulation of DNA metabolic process	32	0.322938	1.84342	0.00807491	0.0423807	0.0308715	1614	tags=84%, list=52%, signal=41%	6282/79000/990/1602/81620/675/1111/78990/10459/23560/55010/80119/345643/55226/8914/27000/7291/10721/29980/2187/54552/3008/65057/10155/26271/641/115004
GO:0031016	BP	GO:0031016	pancreas development	18	0.412035	1.82735	0.00816647	0.0427948	0.0311732	359	tags=44%, list=11%, signal=40%	3651/6662/4233/6469/10232/6659/3170/652
GO:0048706	BP	GO:0048706	embryonic skeletal system development	23	0.400224	2.01218	0.00821215	0.042835	0.0312025	359	tags=39%, list=11%, signal=35%	1301/4188/25902/1277/3218/655/6469/23213/652
GO:0006942	BP	GO:0006942	regulation of striated muscle contraction	17	-0.487367	-1.84021	0.00821162	0.042835	0.0312025	1207	tags=82%, list=39%, signal=51%	1193/1756/5294/6548/6717/1824/8654/5997/857/287/5350/845/477/1113
GO:0055117	BP	GO:0055117	regulation of cardiac muscle contraction	17	-0.487367	-1.84021	0.00821162	0.042835	0.0312025	1207	tags=82%, list=39%, signal=51%	1193/1756/5294/6548/6717/1824/8654/5997/857/287/5350/845/477/1113
GO:0044319	BP	GO:0044319	wound healing, spreading of cells	11	0.523263	1.8758	0.00825482	0.0428591	0.03122	547	tags=64%, list=17%, signal=53%	4488/84962/4321/10630/960/55612/1289
GO:0090504	BP	GO:0090504	epiboly	11	0.523263	1.8758	0.00825482	0.0428591	0.03122	547	tags=64%, list=17%, signal=53%	4488/84962/4321/10630/960/55612/1289
GO:0090505	BP	GO:0090505	epiboly involved in wound healing	11	0.523263	1.8758	0.00825482	0.0428591	0.03122	547	tags=64%, list=17%, signal=53%	4488/84962/4321/10630/960/55612/1289
GO:0014020	BP	GO:0014020	primary neural tube formation	21	0.394795	1.92059	0.0082828	0.0429384	0.0312778	375	tags=48%, list=12%, signal=42%	115908/25902/655/9620/5754/57167/57822/2648/652/2348
GO:0098534	BP	GO:0098534	centriole assembly	13	0.458877	1.77522	0.00831881	0.0430591	0.0313657	1063	tags=77%, list=34%, signal=51%	55722/2648/284403/124093/221908/1017/672/345643/6491/4869
GO:0000428	CC	GO:0000428	DNA-directed RNA polymerase complex	14	0.486677	1.94953	0.00839527	0.0430592	0.0313658	1613	tags=100%, list=52%, signal=49%	2648/10849/9533/84172/5438/4172/51082/10622/2963/51728/64425/30834/5433/5557
GO:0030880	CC	GO:0030880	RNA polymerase complex	14	0.486677	1.94953	0.00839527	0.0430592	0.0313658	1613	tags=100%, list=52%, signal=49%	2648/10849/9533/84172/5438/4172/51082/10622/2963/51728/64425/30834/5433/5557
GO:0055029	CC	GO:0055029	nuclear DNA-directed RNA polymerase complex	14	0.486677	1.94953	0.00839527	0.0430592	0.0313658	1613	tags=100%, list=52%, signal=49%	2648/10849/9533/84172/5438/4172/51082/10622/2963/51728/64425/30834/5433/5557
GO:0007586	BP	GO:0007586	digestion	32	-0.411524	-1.89576	0.00838341	0.0430592	0.0313658	776	tags=53%, list=25%, signal=40%	10891/5408/4585/57482/150/10753/114131/4583/6446/64081/948/9245/6476/80168/2169/2168/6750
GO:1901992	BP	GO:1901992	positive regulation of mitotic cell cycle phase transition	28	0.347208	1.89205	0.0083908	0.0430592	0.0313658	1539	tags=82%, list=49%, signal=42%	994/11065/595/6241/983/891/990/113130/81620/1019/51514/9787/993/6491/995/51434/9700/27085/55920/7027/8317/55835/26271
GO:0042552	BP	GO:0042552	myelination	28	-0.421856	-1.87411	0.00834951	0.0430592	0.0313658	725	tags=54%, list=23%, signal=42%	287/443/163175/4359/58494/7122/6663/7851/5764/4118/1191/23136/4653/8537/5354
GO:0007188	BP	GO:0007188	adenylate cyclase-modulating G protein-coupled receptor signaling pathway	50	-0.344261	-1.77805	0.00845635	0.0433067	0.0315461	1360	tags=74%, list=43%, signal=43%	9495/55366/23284/117/2899/64805/115/2316/154/3360/493/1129/2767/5734/5997/9590/7433/54331/4886/5064/84873/1268/5138/2852/2775/150/11251/114131/1902/5567/111/5028/9340/5350/7432/2641/1113
GO:0004222	MF	GO:0004222	metalloendopeptidase activity	24	0.376069	1.92511	0.00862689	0.0441133	0.0321336	307	tags=46%, list=10%, signal=42%	4316/4314/4312/4320/81792/8038/5645/9509/5650/4319/4321
GO:0034451	CC	GO:0034451	centriolar satellite	16	0.448442	1.91875	0.00865442	0.0441872	0.0321875	1733	tags=100%, list=55%, signal=45%	55165/55722/5347/284403/79101/29070/9787/9725/10460/10615/90417/79682/5420/54801/3875/7010
GO:0043005	CC	GO:0043005	neuron projection	202	-0.234371	-1.59415	0.00870782	0.0443928	0.0323372	1413	tags=63%, list=45%, signal=37%	916/246213/342035/5649/3782/23596/23303/9495/100505989/2185/5025/6844/5563/23284/284656/285242/83715/288/55450/8470/5010/117/34/8912/2899/1261/92737/1259/1756/322/5357/1181/115/65018/3738/57282/10382/347/2316/3360/57447/493/6751/2901/6616/51764/8633/8556/6855/114134/1272/91624/152330/1136/1129/5873/5205/8516/2767/3706/5997/10752/10439/66004/729230/94/4804/4886/5126/57549/11346/57699/4852/216/5064…
GO:0071383	BP	GO:0071383	cellular response to steroid hormone stimulus	35	-0.393906	-1.84735	0.00876031	0.0445932	0.0324831	858	tags=54%, list=27%, signal=40%	85315/2908/6943/114907/687/55885/8611/2852/6663/6446/4246/4306/11170/477/5105/3158/84830/11240/6422
GO:0043628	BP	GO:0043628	ncRNA 3'-end processing	11	0.521809	1.87059	0.00879026	0.0446783	0.0325452	1502	tags=100%, list=48%, signal=52%	1736/54512/56915/6227/11340/23404/23016/2091/51728/6741/51010
GO:0090090	BP	GO:0090090	negative regulation of canonical Wnt signaling pathway	27	0.360842	1.94341	0.00882069	0.0446985	0.0325599	211	tags=33%, list=7%, signal=31%	147111/115908/85409/6424/85407/8313/6662/27121/6469
GO:0072359	BP	GO:0072359	circulatory system development	221	0.152449	1.46529	0.00880748	0.0446985	0.0325599	447	tags=23%, list=14%, signal=21%	3576/4488/7045/1301/11082/1116/1311/8061/51330/7472/1277/6997/8862/10529/4487/5054/8313/27286/2069/8038/6662/655/53834/2523/6469/64220/6659/183/1944/7058/3976/5754/23213/57167/2191/60681/983/2049/3627/306/4061/2648/652/2348/51176/4017/6369/7422/10630/6558/6615
GO:0031261	CC	GO:0031261	DNA replication preinitiation complex	10	0.541062	1.85867	0.00887581	0.0447097	0.0325681	1207	tags=90%, list=39%, signal=55%	9837/8318/4176/4173/4171/51659/4172/4175/84296
GO:0071162	CC	GO:0071162	CMG complex	10	0.541062	1.85867	0.00887581	0.0447097	0.0325681	1207	tags=90%, list=39%, signal=55%	9837/8318/4176/4173/4171/51659/4172/4175/84296
GO:0007369	BP	GO:0007369	gastrulation	41	0.287988	1.77819	0.00886483	0.0447097	0.0325681	547	tags=41%, list=17%, signal=35%	3624/1301/1846/8862/1294/655/60436/1303/3170/652/51176/3557/1290/6615/3673/1844/1289
GO:0045944	BP	GO:0045944	positive regulation of transcription by RNA polymerase II	173	0.168307	1.5402	0.00887527	0.0447097	0.0325681	529	tags=27%, list=17%, signal=24%	2118/3651/430/3624/51085/7472/7004/346389/4487/4605/6662/56938/4609/655/4233/6469/1869/4831/6659/29128/3589/51561/3195/1820/3976/57167/57822/4321/3170/3627/8767/2648/652/5307/29028/51176/7422/26586/7153/3299/5008/23109/1051/865/3159/5629/2305
GO:0030199	BP	GO:0030199	collagen fibril organization	24	0.374942	1.91934	0.00895658	0.0450495	0.0328155	417	tags=42%, list=13%, signal=36%	4320/1301/1311/1277/81792/1303/9509/60681/4017/1290
GO:0006338	BP	GO:0006338	chromatin remodeling	35	0.316333	1.86366	0.00904349	0.045419	0.0330847	1661	tags=86%, list=53%, signal=41%	6662/4609/55355/92815/2648/10360/3159/8607/9271/387103/3070/8208/11335/4171/55723/9675/4673/79723/4869/3014/79913/3008/64754/55636/10856/86/10036/6418/10361/57708
GO:0007272	BP	GO:0007272	ensheathment of neurons	29	-0.407634	-1.8373	0.0090736	0.0454352	0.0330965	725	tags=52%, list=23%, signal=40%	287/443/163175/4359/58494/7122/6663/7851/5764/4118/1191/23136/4653/8537/5354
GO:0008366	BP	GO:0008366	axon ensheathment	29	-0.407634	-1.8373	0.0090736	0.0454352	0.0330965	725	tags=52%, list=23%, signal=40%	287/443/163175/4359/58494/7122/6663/7851/5764/4118/1191/23136/4653/8537/5354
GO:0030554	MF	GO:0030554	adenyl nucleotide binding	243	0.148012	1.44889	0.00910772	0.0455386	0.0331718	1498	tags=65%, list=48%, signal=37%	57761/25902/9319/11065/4830/225689/9401/23250/4233/4831/27338/9088/146909/5754/983/2049/990/29089/10112/8767/6790/63922/7516/29028/9833/11004/7153/6725/5347/4751/699/56652/10808/1160/24137/790/8607/54821/10131/1019/3336/3329/55083/114783/9493/10606/8438/9928/3656/4176/9188/3833/2617/3070/1503/2584/861/4173/2050/1111/908/90990/701/5984/113220/7272/9212/5591/3376/9704/23305/4171/1017/83858/1763/801…
GO:0009994	BP	GO:0009994	oocyte differentiation	16	0.445255	1.90512	0.0092346	0.045969	0.0334854	660	tags=56%, list=21%, signal=45%	9319/994/8549/2069/6790/79084/7784/1909/675
GO:0061014	BP	GO:0061014	positive regulation of mRNA catabolic process	16	0.44522	1.90497	0.0092346	0.045969	0.0334854	1577	tags=94%, list=50%, signal=47%	84069/342977/56915/11340/399664/23404/23016/87178/54915/26986/115024/51010/5433/27161/255967
GO:0061157	BP	GO:0061157	mRNA destabilization	16	0.44522	1.90497	0.0092346	0.045969	0.0334854	1577	tags=94%, list=50%, signal=47%	84069/342977/56915/11340/399664/23404/23016/87178/54915/26986/115024/51010/5433/27161/255967
GO:0009411	BP	GO:0009411	response to UV	32	0.318974	1.82079	0.00928916	0.0461726	0.0336337	1063	tags=59%, list=34%, signal=40%	4314/4312/7076/4609/595/92815/675/1111/51514/9212/993/54929/5111/8372/6154/4318/4311/2237/4869
GO:0090502	BP	GO:0090502	RNA phosphodiester bond hydrolysis, endonucleolytic	18	0.407154	1.80571	0.0093108	0.0462122	0.0336625	1559	tags=89%, list=50%, signal=45%	23246/9156/23212/9271/28987/10799/10940/6227/10171/2237/51110/8602/27044/80746/27340/27161
GO:0044242	BP	GO:0044242	cellular lipid catabolic process	45	-0.352133	-1.77926	0.00934238	0.0463009	0.0337271	1425	tags=78%, list=46%, signal=43%	3990/54677/1381/1374/1384/200879/9370/34/133121/9588/5294/8644/51/55512/11343/5336/32/5168/10449/8399/2517/2110/5408/1268/171586/6609/8647/79153/35/129807/5105/57733/84830/57016/2168
GO:0046686	BP	GO:0046686	response to cadmium ion	17	-0.481757	-1.81903	0.00939313	0.0464843	0.0338607	825	tags=59%, list=26%, signal=44%	4501/3162/3815/326343/4502/4494/4493/4495/4496/4499
GO:2000781	BP	GO:2000781	positive regulation of double-strand break repair	11	0.519885	1.86369	0.0094167	0.0465328	0.0338961	1508	tags=100%, list=48%, signal=52%	55257/8607/2305/10459/10635/5591/8914/1663/2187/10856/86
GO:0140030	MF	GO:0140030	modification-dependent protein binding	18	0.406288	1.80187	0.00951886	0.046969	0.0342138	1216	tags=78%, list=39%, signal=48%	84733/124930/29128/8535/57332/54892/79710/11335/27000/23310/26147/116988/139886/56852
GO:0072171	BP	GO:0072171	mesonephric tubule morphogenesis	15	0.461718	1.9209	0.00959633	0.0472822	0.034442	703	tags=60%, list=22%, signal=47%	4070/6662/4609/6469/183/652/7422/55083/7481
GO:0050840	MF	GO:0050840	extracellular matrix binding	21	0.38992	1.89687	0.00975997	0.0478846	0.0348807	634	tags=48%, list=20%, signal=38%	6696/7045/1301/633/6469/7422/3673/6678/9289/25903
GO:0048662	BP	GO:0048662	negative regulation of smooth muscle cell proliferation	18	-0.484236	-1.86888	0.00973661	0.0478846	0.0348807	1311	tags=89%, list=42%, signal=52%	1026/9370/4208/347/4881/57447/3162/10891/650/2852/93649/27250/406937/1264/4969/7432
GO:0086065	BP	GO:0086065	cell communication involved in cardiac conduction	10	-0.584399	-1.82252	0.00976109	0.0478846	0.0348807	1093	tags=90%, list=35%, signal=59%	482/2316/6717/1824/6330/857/287/845/477
GO:0006402	BP	GO:0006402	mRNA catabolic process	37	0.308816	1.83487	0.00983748	0.0480501	0.0350013	1617	tags=86%, list=52%, signal=42%	8313/1869/84069/5317/342977/7188/54512/56915/9704/11340/399664/23404/6556/23016/55795/87178/4869/51690/51154/54915/27044/26986/55110/85441/1797/115024/6741/51010/5433/27161/255967/9238
GO:1902905	BP	GO:1902905	positive regulation of supramolecular fiber organization	31	-0.39647	-1.8095	0.00982813	0.0480501	0.0350013	808	tags=48%, list=26%, signal=36%	6356/1073/11346/2934/57482/1902/85477/1191/4653/6366/171024/7148/25802/11075/6422
GO:0048562	BP	GO:0048562	embryonic organ morphogenesis	52	0.256104	1.69975	0.00981214	0.0480501	0.0350013	375	tags=29%, list=12%, signal=26%	115908/1301/4188/25902/4487/3218/6662/655/4237/6469/64220/5754/57822/652/2348
GO:0030001	BP	GO:0030001	metal ion transport	157	-0.245858	-1.61269	0.0100019	0.0487827	0.035535	1291	tags=61%, list=41%, signal=37%	288/152519/596/1804/117/6327/930/8912/1193/8989/1756/6535/54805/5294/11261/3738/3603/1910/57282/162514/130497/482/3777/2316/53826/23171/154/493/6548/6717/6616/6536/6330/1272/5336/84102/79026/51310/255231/6352/55640/26504/6584/857/6948/79085/287/285195/6335/3778/283375/5023/55089/6505/3306/5579/1356/931/387849/2852/57158/489/6340/2823/150/9963/79901/6446/3779/6549/6332/6355/9058/6387/4638/6363/535…
GO:0007600	BP	GO:0007600	sensory perception	83	0.218524	1.66164	0.0101996	0.0496039	0.0361332	145	tags=14%, list=5%, signal=14%	1001/1469/57214/2906/4070/7045/1301/563/1277/6004/3218/1470
GO:0004888	MF	GO:0004888	transmembrane signaling receptor activity	155	-0.24876	-1.6294	0.0101929	0.0496039	0.0361332	1435	tags=68%, list=46%, signal=39%	79368/3113/5732/2150/916/7010/3805/23596/53829/343171/5788/929/2185/55366/5025/23284/5030/284656/51284/285242/117/1238/10148/2899/92737/64805/3587/286530/9214/27181/1910/114815/1439/4881/1240/338557/154/3360/6751/2901/57156/1436/8633/8425/6967/1136/2857/974/1129/51310/140/2690/4360/5734/7433/84824/729230/94/3820/4804/4886/5801/939/4921/2202/4852/185/84873/1268/5023/25928/3815/4058/7098/2852/11653…
GO:0016051	BP	GO:0016051	carbohydrate biosynthetic process	34	-0.387969	-1.81958	0.0102798	0.0499218	0.0363647	1079	tags=62%, list=34%, signal=41%	55512/5236/8705/374907/5507/388581/8850/10580/10891/2852/55808/7360/5028/8708/10317/5105/2875/192134/93010/124872/2641

## Sheet: Table S3
	ID	Description	setSize	enrichmentScore	NES	pvalue	p.adjust	qvalue	rank	leading_edge	core_enrichment
hsa04110	hsa04110	Cell cycle	48	0.471787	3.05836	1.02386e-07	2.07844e-05	1.56274e-05	1038	tags=77%, list=33%, signal=52%	994/4609/595/1869/23594/9088/8318/983/891/990/4085/5347/699/898/1029/9232/1019/4176/890/4173/1111/701/7272/10459/991/5591/993/1875/4171/1017/4172/5111/5933/10926/995/9133/4175
hsa04976	hsa04976	Bile secretion	31	-0.609985	-2.76517	2.9017e-07	2.94523e-05	2.21446e-05	438	tags=52%, list=14%, signal=45%	5567/111/9971/200931/7366/477/6550/54576/54575/9429/79799/123264/7367/8671/760/343
hsa04978	hsa04978	Mineral absorption	19	-0.672214	-2.56321	1.89381e-06	0.000128148	9.63516e-05	353	tags=58%, list=11%, signal=52%	4502/4494/4493/477/6550/340024/140803/4495/4496/4499/1811
hsa04390	hsa04390	Hippo signaling pathway	28	0.528116	2.80189	3.06237e-06	0.000155415	0.000116854	383	tags=54%, list=12%, signal=47%	85409/7472/84962/7004/85407/5054/8313/4609/655/374/595/6932/332/652/51176
hsa04657	hsa04657	IL-17 signaling pathway	24	0.555779	2.78726	9.48676e-06	0.000385163	0.000289596	193	tags=42%, list=6%, signal=39%	4314/4312/3576/2919/2921/8061/6374/2920/225689/3934
hsa05210	hsa05210	Colorectal cancer	13	0.680649	2.69333	1.24996e-05	0.000422903	0.000317972	383	tags=69%, list=12%, signal=61%	8313/2069/4609/374/5366/595/6932/332/51176
hsa04310	hsa04310	Wnt signaling pathway	38	0.433211	2.65622	1.9831e-05	0.0005751	0.000432406	277	tags=39%, list=9%, signal=36%	4316/147111/85409/8061/7472/54894/8549/6424/85407/8313/4609/27121/8840/595/6932
hsa04218	hsa04218	Cellular senescence	26	0.517507	2.69339	3.12167e-05	0.000792123	0.000595581	805	tags=73%, list=26%, signal=55%	3576/5054/4605/4609/595/1869/983/891/1978/898/1029/2305/1019/3552/890/1111/993/1875/1017
hsa05323	hsa05323	Rheumatoid arthritis	23	0.517066	2.56375	8.27687e-05	0.00156069	0.00117345	410	tags=48%, list=13%, signal=42%	4314/4312/3576/2919/2921/6374/2920/3589/51561/245973/7422
hsa03008	hsa03008	Ribosome biogenesis in eukaryotes	27	0.492982	2.55621	7.30835e-05	0.00156069	0.00117345	1325	tags=89%, list=42%, signal=52%	780851/1736/10528/29107/10813/28987/23160/10799/10940/51602/84916/26354/23560/5901/84128/65083/55226/10171/6949/55127/2091/55131/54552/25996
hsa00982	hsa00982	Drug metabolism - cytochrome P450	21	-0.589625	-2.33255	8.45693e-05	0.00156069	0.00117345	557	tags=57%, list=18%, signal=47%	2330/27306/4128/4129/2938/7366/54576/54575/125/79799/7367/126
hsa05219	hsa05219	Bladder cancer	11	0.670308	2.43087	0.00013396	0.00226616	0.00170388	542	tags=73%, list=17%, signal=60%	4312/3576/4609/595/1869/7422/1029/1019
hsa00040	hsa00040	Pentose and glucuronate interconversions	10	-0.705827	-2.12888	0.00015572	0.00243163	0.0018283	234	tags=80%, list=7%, signal=74%	7358/7360/7366/54576/54575/57016/79799/7367
hsa00830	hsa00830	Retinol metabolism	18	-0.598233	-2.24409	0.000179686	0.00260545	0.00195899	234	tags=44%, list=7%, signal=41%	7366/54576/54575/10170/125/79799/7367/126
hsa04115	hsa04115	p53 signaling pathway	23	0.490927	2.43414	0.000234249	0.00297203	0.00223461	805	tags=65%, list=26%, signal=49%	5268/5054/5366/595/6241/983/891/898/1029/1019/51512/8795/64065/1111/1017
hsa04022	hsa04022	cGMP-PKG signaling pathway	31	-0.497719	-2.25625	0.000219881	0.00297203	0.00223461	1236	tags=87%, list=40%, signal=53%	4208/1259/115/5294/1910/482/4881/154/493/140/8654/2767/5997/185/3778/5138/489/150/5139/3779/84699/111/10398/5593/4638/5350/477
hsa00140	hsa00140	Steroid hormone biosynthesis	17	-0.604555	-2.20105	0.00033249	0.00394295	0.00296462	381	tags=53%, list=12%, signal=47%	79154/3291/7366/3284/3294/54576/54575/79799/7367
hsa00980	hsa00980	Metabolism of xenobiotics by cytochrome P450	17	-0.600291	-2.18553	0.000369044	0.00394295	0.00296462	338	tags=53%, list=11%, signal=47%	27306/2938/7366/54576/54575/125/79799/7367/126
hsa05165	hsa05165	Human papillomavirus infection	52	0.320967	2.11922	0.000354515	0.00394295	0.00296462	817	tags=52%, list=26%, signal=39%	6696/1311/7472/1277/8313/595/1869/6932/7058/55502/245973/7422/1299/1978/898/3673/1282/1019/57801/1278/890/4854/7481/22801/1017/7473/9296
hsa05204	hsa05204	Chemical carcinogenesis - DNA adducts	18	-0.576446	-2.16236	0.000406696	0.00412797	0.00310374	1150	tags=89%, list=37%, signal=57%	54658/1646/9/1576/1562/2949/6799/10/6817/27306/2938/7366/54576/54575/79799/7367
hsa04270	hsa04270	Vascular smooth muscle contraction	25	-0.49837	-2.10668	0.000768239	0.00742631	0.00558369	900	tags=68%, list=29%, signal=49%	5320/2767/8399/185/3778/5579/1907/4660/94274/3779/5567/111/10398/4638/72/1908/4629
hsa03013	hsa03013	Nucleocytoplasmic transport	21	0.452703	2.20149	0.00162955	0.0143825	0.0108139	1722	tags=100%, list=55%, signal=45%	1434/11260/29107/3838/8480/57510/23225/5901/3843/79023/9631/5905/57122/64328/348995/55110/9818/10189/23165/23511/1917
hsa04923	hsa04923	Regulation of lipolysis in adipocytes	17	-0.555553	-2.02264	0.00159823	0.0143825	0.0108139	1161	tags=88%, list=37%, signal=56%	115/4881/154/11343/364/5346/4886/4852/63924/5567/111/5593/5742/2167/54979
hsa05224	hsa05224	Breast cancer	24	0.43012	2.15707	0.00212471	0.0172527	0.0129719	889	tags=62%, list=28%, signal=45%	7472/8313/4609/595/1869/3714/6932/51176/1019/675/4854/7481/7473/9965/672
hsa04261	hsa04261	Adrenergic signaling in cardiomyocytes	25	-0.474346	-2.00514	0.00205449	0.0172527	0.0129719	1161	tags=80%, list=37%, signal=51%	115/5294/11149/482/154/493/6548/6330/7169/5502/5523/185/64091/489/5567/84699/111/6332/5350/477
hsa04972	hsa04972	Pancreatic secretion	24	-0.477564	-1.9943	0.00226535	0.0176872	0.0132986	712	tags=54%, list=23%, signal=42%	8399/5408/3778/5579/489/1359/111/477/8671/760/1179/1811/22802
hsa04728	hsa04728	Dopaminergic synapse	15	-0.555651	-1.95687	0.00275448	0.0207096	0.0155712	795	tags=73%, list=25%, signal=55%	54331/5523/94235/5579/2775/4128/2788/5567/84699/4129/111
hsa04971	hsa04971	Gastric acid secretion	11	-0.611491	-1.90895	0.00324624	0.0235353	0.0176957	438	tags=64%, list=14%, signal=55%	5579/5567/111/4638/477/6750/760
hsa03030	hsa03030	DNA replication	16	0.48699	2.08675	0.00346612	0.0242628	0.0182427	1613	tags=100%, list=52%, signal=49%	5983/4176/5425/4173/5984/4171/1763/4172/5111/2237/4175/5427/3978/6742/5424/5557
hsa01100	hsa01100	Metabolic pathways	255	-0.236009	-1.63143	0.0037196	0.0251693	0.0189243	566	tags=29%, list=18%, signal=26%	1610/5138/443/6609/51196/60495/8611/134147/55808/5145/5837/2330/10/7360/26/5139/7166/9060/27306/124975/270/5333/79153/4128/35/4129/111/1152/8639/5742/646625/7498/84803/8708/771/2938/129807/2651/8991/957/2878/3291/5152/23382/9245/10317/7366/377841/54979/6476/3284/3294/197257/5105/2875/54576/80168/3158/192134/57733/54575/248/57016/10170/125/79799/7367/290/126/760/766/762/759
hsa04668	hsa04668	TNF signaling pathway	20	0.428833	2.01004	0.00394857	0.0258568	0.0194412	1007	tags=70%, list=32%, signal=48%	4314/2919/2921/6374/2920/3976/3627/1051/7188/6364/3553/6372/4318/192111
hsa04924	hsa04924	Renin secretion	17	-0.525044	-1.91157	0.00439995	0.0279122	0.0209866	730	tags=59%, list=23%, signal=45%	185/3778/1907/5139/5567/111/5593/1908/1179/22802
hsa05120	hsa05120	Epithelial cell signaling in Helicobacter pylori infection	13	0.511882	2.02552	0.00594066	0.0335469	0.0252232	365	tags=46%, list=12%, signal=41%	3576/2919/2921/2920/4233/245973
hsa05134	hsa05134	Legionellosis	10	0.560509	1.95046	0.00571794	0.0335469	0.0252232	118	tags=40%, list=4%, signal=39%	3576/2919/2921/2920
hsa04725	hsa04725	Cholinergic synapse	18	-0.506842	-1.90126	0.00557479	0.0335469	0.0252232	1269	tags=89%, list=41%, signal=53%	596/43/115/5294/51764/1136/1129/2767/54331/94235/5579/2775/2788/5567/84699/111
hsa04024	hsa04024	cAMP signaling pathway	43	-0.378633	-1.8746	0.0059492	0.0335469	0.0252232	1206	tags=72%, list=39%, signal=45%	64399/1261/1259/115/11149/51/482/4881/154/3360/493/6548/6751/1129/4886/4852/64091/51196/1907/489/5139/5567/84699/111/10398/5350/477/1908/7432/2641/6750
hsa00350	hsa00350	Tyrosine metabolism	10	-0.576406	-1.73853	0.00636554	0.0349244	0.026259	455	tags=50%, list=15%, signal=43%	4128/4129/8639/125/126
hsa05417	hsa05417	Lipid and atherosclerosis	26	0.389364	2.02647	0.0066914	0.0357461	0.0268768	118	tags=23%, list=4%, signal=22%	4314/4312/3576/2919/2921/2920
hsa05167	hsa05167	Kaposi sarcoma-associated herpesvirus infection	26	0.388314	2.021	0.00696106	0.0362332	0.027243	410	tags=38%, list=13%, signal=34%	3576/2919/2921/2920/4609/595/1869/6932/51176/7422
hsa04914	hsa04914	Progesterone-mediated oocyte maturation	22	0.394258	1.93817	0.00982183	0.0486301	0.0365639	1183	tags=77%, list=38%, signal=48%	994/9088/983/891/6790/4085/5347/699/890/10459/993/1017/3326/995/9133/51434/109
hsa04114	hsa04114	Oocyte meiosis	24	0.374186	1.87656	0.00979947	0.0486301	0.0365639	1183	tags=75%, list=38%, signal=47%	9088/983/891/6790/4085/5347/699/898/9232/10459/991/1017/995/9133/151648/51434/9700/109
hsa05206	hsa05206	MicroRNAs in cancer	44	0.287484	1.79306	0.0126023	0.0609109	0.0457977	1131	tags=61%, list=36%, signal=40%	5268/994/5328/4609/4233/595/1869/6659/1944/113130/54541/7422/898/960/1029/9493/2146/4854/993/7473/6541/672/995/4318/4363/1789/407014
hsa05166	hsa05166	Human T-cell leukemia virus 1 infection	43	0.288989	1.79573	0.0147299	0.0679583	0.0510965	862	tags=49%, list=28%, signal=36%	4316/4488/8061/4487/4609/595/1869/2648/6513/4085/898/1029/9232/1019/890/1111/701/991/1017/5901/5902
hsa00010	hsa00010	Glycolysis / Gluconeogenesis	10	-0.550204	-1.6595	0.0146381	0.0679583	0.0510965	151	tags=30%, list=5%, signal=29%	5105/125/126
hsa03018	hsa03018	RNA degradation	12	0.497915	1.87438	0.0161958	0.0730609	0.054933	1577	tags=100%, list=50%, signal=50%	80336/3329/54512/56915/11340/23404/23016/87178/51690/26986/51010/255967
hsa03020	hsa03020	RNA polymerase	10	0.504328	1.75497	0.01824	0.0804939	0.0605217	1556	tags=100%, list=50%, signal=50%	10849/9533/84172/5438/51082/10622/51728/64425/30834/5433
hsa04621	hsa04621	NOD-like receptor signaling pathway	16	0.425723	1.82422	0.0190279	0.0821843	0.0617927	914	tags=62%, list=29%, signal=44%	3576/2919/2921/2920/8767/1671/7188/3553/3326/7226
hsa03460	hsa03460	Fanconi anemia pathway	10	0.500481	1.74158	0.0201378	0.085166	0.0640346	1568	tags=100%, list=50%, signal=50%	29089/55215/675/2175/672/146956/2177/2187/79728/641
hsa04060	hsa04060	Cytokine-cytokine receptor interaction	73	0.216792	1.57786	0.0231204	0.0957846	0.0720185	407	tags=27%, list=13%, signal=24%	3576/9518/3624/2919/2921/51330/6374/6373/8744/2920/655/3589/51561/3976/10913/3627/5473/652/3557/6369
hsa03410	hsa03410	Base excision repair	10	0.489901	1.70476	0.0247934	0.0986876	0.0742012	1601	tags=100%, list=51%, signal=49%	5425/5111/2237/55247/4913/5427/5423/3978/4350/5424
hsa03440	hsa03440	Homologous recombination	10	0.489901	1.70476	0.0247934	0.0986876	0.0742012	1601	tags=100%, list=51%, signal=49%	7516/8438/5425/675/672/146956/6742/79728/641/5424
hsa05010	hsa05010	Alzheimer disease	31	0.294874	1.63698	0.0297517	0.116146	0.087328	1040	tags=58%, list=33%, signal=39%	2906/7472/8313/27121/57181/56901/3552/7481/5688/25825/7473/3553/11047/51079/4891/1454/4311/7474
hsa04925	hsa04925	Aldosterone synthesis and secretion	19	-0.447852	-1.7077	0.0356633	0.136597	0.102705	1229	tags=79%, list=39%, signal=48%	8912/115/482/4881/3777/493/2767/185/5138/5579/5567/84699/111/477/3284
hsa04620	hsa04620	Toll-like receptor signaling pathway	11	0.44501	1.61382	0.036537	0.137352	0.103272	344	tags=36%, list=11%, signal=32%	3576/6696/6373/3627
hsa05212	hsa05212	Pancreatic cancer	11	0.439275	1.59303	0.0412933	0.15241	0.114594	660	tags=55%, list=21%, signal=43%	595/1869/7422/1029/1019/675
hsa04550	hsa04550	Signaling pathways regulating pluripotency of stem cells	22	0.33662	1.65482	0.0477631	0.169231	0.127241	359	tags=36%, list=11%, signal=32%	3624/7472/8313/4609/6932/3976/5462/652
hsa05217	hsa05217	Basal cell carcinoma	15	0.396062	1.64897	0.0525982	0.169231	0.127241	383	tags=40%, list=12%, signal=35%	7472/8313/6469/6932/652/51176
hsa04933	hsa04933	AGE-RAGE signaling pathway in diabetic complications	21	0.337782	1.64263	0.0514478	0.169231	0.127241	643	tags=48%, list=21%, signal=38%	3576/1277/5054/595/183/7422/1282/1019/3552/1278
hsa04726	hsa04726	Serotonergic synapse	19	-0.426493	-1.62626	0.0485021	0.169231	0.127241	1070	tags=74%, list=34%, signal=49%	3360/51764/1562/54331/94235/5579/2775/7166/4128/2788/5567/4129/111/5742
hsa04935	hsa04935	Growth hormone synthesis, secretion and action	13	-0.479703	-1.59193	0.0533537	0.169231	0.127241	1161	tags=77%, list=37%, signal=49%	115/6751/5336/2690/2767/5579/5567/84699/111/6750
hsa05202	hsa05202	Transcriptional misregulation in cancer	35	0.276625	1.58702	0.0518107	0.169231	0.127241	280	tags=23%, list=9%, signal=21%	2118/4314/3576/5328/4609/4233/3002/3195
hsa04080	hsa04080	Neuroactive ligand-receptor interaction	67	-0.279893	-1.54389	0.0467405	0.169231	0.127241	1072	tags=52%, list=34%, signal=35%	154/3360/6751/2901/1136/1129/140/3001/2690/5734/7433/2908/66004/4886/4852/185/1268/5023/1907/7068/150/114131/1902/9934/5729/5028/9340/6865/1511/10022/1908/7432/2641/6750/5697
hsa04936	hsa04936	Alcoholic liver disease	28	0.287778	1.52679	0.0514808	0.169231	0.127241	428	tags=36%, list=14%, signal=31%	3576/2919/2921/6319/2920/595/6932/51176/717/2194
hsa05200	hsa05200	Pathways in cancer	97	0.178701	1.42821	0.0531017	0.169231	0.127241	703	tags=34%, list=22%, signal=27%	4312/3576/7472/8313/4609/4233/5366/6469/595/1869/183/51561/3714/6932/1164/332/652/6513/51176/7422/898/3673/1029/1282/7188/1019/1909/890/675/4854/861/2786/7481
hsa05222	hsa05222	Small cell lung cancer	20	0.337237	1.58071	0.0634354	0.195112	0.146701	542	tags=45%, list=17%, signal=37%	4609/595/1869/1164/898/3673/1282/7188/1019
hsa00983	hsa00983	Drug metabolism - other enzymes	26	-0.358223	-1.53561	0.0631868	0.195112	0.146701	424	tags=46%, list=14%, signal=40%	1806/2949/1066/10/8824/7498/2938/7366/54576/54575/79799/7367
hsa03040	hsa03040	Spliceosome	15	0.382304	1.59169	0.0647002	0.196032	0.147392	1652	tags=93%, list=53%, signal=44%	26834/51645/6628/6636/26835/51690/23450/55110/10465/10189/9128/6633/6632/26831
hsa05146	hsa05146	Amoebiasis	22	0.322659	1.58619	0.0665386	0.198637	0.149351	118	tags=23%, list=4%, signal=22%	3576/2919/2921/1277/2920
hsa05221	hsa05221	Acute myeloid leukemia	13	0.382641	1.51411	0.0722543	0.212574	0.15983	676	tags=54%, list=22%, signal=42%	4609/595/6932/51176/1978/890/861
hsa04540	hsa04540	Gap junction	13	-0.457067	-1.51681	0.0746951	0.213565	0.160575	1296	tags=85%, list=41%, signal=50%	347733/115/10382/80310/2767/5579/1902/5567/111/5593/79861
hsa05218	hsa05218	Melanoma	10	0.428037	1.48949	0.0736544	0.213565	0.160575	542	tags=50%, list=17%, signal=41%	4233/595/1869/1029/1019
hsa01240	hsa01240	Biosynthesis of cofactors	24	-0.358289	-1.49621	0.0769231	0.21688	0.163068	234	tags=25%, list=7%, signal=23%	7366/54576/54575/248/79799/7367
hsa04512	hsa04512	ECM-receptor interaction	23	0.2936	1.45574	0.0805046	0.223869	0.168323	663	tags=43%, list=21%, signal=35%	6696/1311/1277/7058/1299/3673/960/1282/1278/3161
hsa05226	hsa05226	Gastric cancer	27	0.300204	1.55662	0.083207	0.225214	0.169334	828	tags=52%, list=26%, signal=38%	7472/8313/4609/4233/6469/595/1869/6932/51176/898/7481/1017/7473/9965
hsa04064	hsa04064	NF-kappa B signaling pathway	21	0.305572	1.486	0.0830565	0.225214	0.169334	152	tags=24%, list=5%, signal=23%	3576/2919/2921/2920/5328
hsa00590	hsa00590	Arachidonic acid metabolism	13	-0.446259	-1.48095	0.0868902	0.232088	0.174503	910	tags=77%, list=29%, signal=55%	26279/8644/5740/2053/5320/8399/27306/5742/54979/3248
hsa03010	hsa03010	Ribosome	12	0.406527	1.53036	0.0896961	0.235926	0.177388	1585	tags=92%, list=51%, signal=45%	6204/200916/63875/6227/6218/6154/6187/6173/6136/11222/51069
hsa05135	hsa05135	Yersinia infection	10	0.418724	1.45708	0.0906516	0.235926	0.177388	1823	tags=100%, list=58%, signal=42%	3576/3553/3654/57180/3984/5335/5881/920/2185/27330
hsa05160	hsa05160	Hepatitis C	20	0.316676	1.48434	0.0993981	0.255415	0.192042	344	tags=30%, list=11%, signal=27%	9075/9076/4609/595/1869/3627
hsa05215	hsa05215	Prostate cancer	21	0.285831	1.39	0.106312	0.269767	0.202833	471	tags=33%, list=15%, signal=29%	4314/5328/595/1869/6932/51176/898
hsa05032	hsa05032	Morphine addiction	16	-0.40074	-1.43668	0.114327	0.282846	0.212666	795	tags=56%, list=25%, signal=42%	54331/5138/94235/5579/2775/5139/2788/5567/111
hsa04910	hsa04910	Insulin signaling pathway	14	-0.415602	-1.42342	0.113772	0.282846	0.212666	934	tags=64%, list=30%, signal=45%	5507/10580/32/10891/6517/5577/5837/5567/5105
hsa04810	hsa04810	Regulation of actin cytoskeleton	32	-0.309548	-1.40643	0.115646	0.282846	0.212666	1157	tags=56%, list=37%, signal=36%	3679/733/6548/80310/1129/8516/1073/10788/2934/4660/1902/2263/10398/85477/6387/4638/730/4629
hsa04921	hsa04921	Oxytocin signaling pathway	19	-0.364915	-1.39145	0.126961	0.302503	0.227446	1423	tags=79%, list=45%, signal=43%	57118/5563/1026/4208/115/5294/4881/5997/5579/2775/4660/5567/111/10398/4638
hsa04514	hsa04514	Cell adhesion molecules	30	0.245493	1.37236	0.133333	0.302503	0.227446	8	tags=10%, list=0%, signal=10%	9075/1001/9076
hsa00071	hsa00071	Fatty acid degradation	10	-0.454914	-1.37209	0.135593	0.302503	0.227446	1339	tags=80%, list=43%, signal=46%	1374/34/51/130/10449/35/125/126
hsa04913	hsa04913	Ovarian steroidogenesis	10	-0.453814	-1.36877	0.137134	0.302503	0.227446	438	tags=70%, list=14%, signal=60%	115/8644/654/5567/111/3284/3294
hsa05230	hsa05230	Central carbon metabolism in cancer	10	0.391435	1.36212	0.127479	0.302503	0.227446	373	tags=40%, list=12%, signal=35%	8140/4609/4233/6513
hsa04919	hsa04919	Thyroid hormone signaling pathway	23	-0.330052	-1.35876	0.143056	0.302503	0.227446	1093	tags=65%, list=35%, signal=43%	482/6548/5336/6258/8850/113026/5579/51196/10231/489/7068/5333/5567/5350/477
hsa04714	hsa04714	Thermogenesis	25	-0.321019	-1.357	0.139889	0.302503	0.227446	1339	tags=68%, list=43%, signal=39%	1374/5563/27330/1346/115/4881/11343/8110/788/5346/10891/1268/5567/84699/111/5593/2641
hsa05414	hsa05414	Dilated cardiomyopathy	20	-0.348185	-1.35261	0.132668	0.302503	0.227446	1192	tags=65%, list=38%, signal=40%	6445/1756/115/3679/284217/8516/7169/489/6442/5567/111/5350/1674
hsa05225	hsa05225	Hepatocellular carcinoma	32	0.235457	1.32459	0.142322	0.302503	0.227446	542	tags=31%, list=17%, signal=26%	7472/8313/4609/4233/595/1869/6932/51176/1029/1019
hsa05223	hsa05223	Non-small cell lung cancer	11	0.362757	1.31554	0.141618	0.302503	0.227446	542	tags=45%, list=17%, signal=38%	4233/595/1869/1029/1019
hsa04061	hsa04061	Viral protein interaction with cytokine and cytokine receptor	34	0.230391	1.31429	0.134921	0.302503	0.227446	118	tags=18%, list=4%, signal=17%	3576/2919/2921/6374/6373/2920
hsa05017	hsa05017	Spinocerebellar ataxia	11	0.3606	1.30771	0.141618	0.302503	0.227446	879	tags=55%, list=28%, signal=39%	2906/6712/56652/10528/5688/11047
hsa01230	hsa01230	Biosynthesis of amino acids	14	0.314466	1.27682	0.137725	0.302503	0.227446	1496	tags=86%, list=48%, signal=45%	29968/5831/84706/6472/65263/5723/26227/7086/4143/5631/5315/230
hsa05207	hsa05207	Chemical carcinogenesis - receptor activation	38	-0.274213	-1.32116	0.157407	0.32302	0.242872	438	tags=55%, list=14%, signal=48%	115/54658/154/1576/1136/6258/2053/85315/2949/54852/5579/5567/84699/111/2938/9314/7366/54576/54575/79799/7367
hsa04918	hsa04918	Thyroid hormone synthesis	13	-0.397344	-1.31862	0.155488	0.32302	0.242872	650	tags=46%, list=21%, signal=37%	5579/5567/84699/111/2878/477
hsa04020	hsa04020	Calcium signaling pathway	44	-0.262156	-1.31053	0.160305	0.32302	0.242872	1161	tags=57%, list=37%, signal=36%	115/1910/154/3360/493/80310/5336/1129/255231/2767/3706/113026/185/5023/5579/51196/489/2277/5333/5567/2263/6865/4638/5350/845
hsa04927	hsa04927	Cortisol synthesis and secretion	13	-0.394758	-1.31004	0.160061	0.32302	0.242872	1305	tags=77%, list=42%, signal=45%	5087/8912/115/3777/2767/185/5567/84699/111/3284
hsa05130	hsa05130	Pathogenic Escherichia coli infection	25	0.250899	1.29338	0.160714	0.32302	0.242872	24	tags=12%, list=1%, signal=12%	9075/9076/3576
hsa05034	hsa05034	Alcoholism	17	-0.367715	-1.33877	0.166181	0.330732	0.248671	795	tags=59%, list=25%, signal=44%	54331/4852/94235/2775/4128/2788/5567/84699/4129/111
hsa04922	hsa04922	Glucagon signaling pathway	14	-0.380758	-1.30408	0.179641	0.354049	0.266202	865	tags=50%, list=28%, signal=36%	32/10891/5837/5567/84699/5105/2641
hsa04150	hsa04150	mTOR signaling pathway	20	0.266196	1.24772	0.192691	0.376118	0.282796	1040	tags=55%, list=33%, signal=37%	8140/7472/245973/54541/1978/7481/7473/9296/9675/6520/7474
hsa04666	hsa04666	Fc gamma R-mediated phagocytosis	17	-0.348846	-1.27007	0.202624	0.390614	0.293695	1871	tags=94%, list=60%, signal=38%	57180/3635/3984/65108/5335/8612/4082/5788/8613/5336/1073/5579/55616/8611/2934/85477
hsa03015	hsa03015	mRNA surveillance pathway	10	0.353772	1.23106	0.203966	0.390614	0.293695	1650	tags=90%, list=53%, signal=43%	80336/29107/28227/124540/26986/55110/10189/10898/1477
hsa04920	hsa04920	Adipocytokine signaling pathway	13	-0.373684	-1.2401	0.210366	0.39541	0.297301	1339	tags=77%, list=43%, signal=44%	1374/5563/9370/6258/32/10891/6517/4852/948/5105
hsa05164	hsa05164	Influenza A	23	0.243642	1.20804	0.20922	0.39541	0.297301	650	tags=39%, list=21%, signal=31%	3576/5645/3627/1019/29107/3838/3552/8795/8480
hsa03320	hsa03320	PPAR signaling pathway	24	-0.299245	-1.24965	0.225275	0.40831	0.307	414	tags=29%, list=13%, signal=26%	948/729359/2167/5105/3158/2169/2168
hsa04975	hsa04975	Fat digestion and absorption	15	-0.353458	-1.24479	0.21944	0.40831	0.307	900	tags=53%, list=29%, signal=38%	5320/8399/5408/8611/948/80168/2169/2168
hsa05168	hsa05168	Herpes simplex virus 1 infection	18	0.263198	1.20055	0.222591	0.40831	0.307	1862	tags=89%, list=60%, signal=36%	1978/7188/3553/7625/637/3654/10189/220992/598/90987/6732/115004/57343/3113/55786/596
hsa05144	hsa05144	Malaria	12	0.311887	1.17409	0.224784	0.40831	0.307	283	tags=33%, list=9%, signal=30%	3576/1311/4233/7058
hsa04146	hsa04146	Peroxisome	10	-0.411967	-1.24256	0.238829	0.429047	0.322592	1539	tags=90%, list=49%, signal=46%	2182/54677/8800/1384/51/55670/2053/1610/7498
hsa04640	hsa04640	Hematopoietic cell lineage	28	-0.275382	-1.2143	0.253045	0.432616	0.325275	1465	tags=71%, list=47%, signal=38%	911/4254/920/3113/916/929/924/930/951/912/1436/933/2208/3815/931/1380/7850/948/3570/290
hsa00564	hsa00564	Glycerophospholipid metabolism	17	-0.328085	-1.19448	0.250729	0.432616	0.325275	2109	tags=100%, list=67%, signal=33%	79888/50487/196051/11145/10400/8612/54675/26279/43/23171/8613/5320/8399/8611/84803/54979
hsa00480	hsa00480	Glutathione metabolism	15	-0.335952	-1.18314	0.250368	0.432616	0.325275	505	tags=33%, list=16%, signal=28%	27306/124975/2938/2878/290
hsa05161	hsa05161	Hepatitis B	18	0.256281	1.169	0.249169	0.432616	0.325275	1230	tags=61%, list=39%, signal=37%	3576/4609/1869/332/898/890/1017/5111/4318/637/3654
hsa04062	hsa04062	Chemokine signaling pathway	43	0.185441	1.1523	0.25	0.432616	0.325275	118	tags=14%, list=4%, signal=14%	3576/2919/2921/6374/6373/2920
hsa00330	hsa00330	Arginine and proline metabolism	12	0.302623	1.13921	0.253602	0.432616	0.325275	745	tags=58%, list=24%, signal=45%	54498/5831/8659/65263/1160/6723/4953
hsa04713	hsa04713	Circadian entrainment	16	-0.333413	-1.19531	0.257598	0.435769	0.327646	1261	tags=75%, list=40%, signal=45%	117/8912/115/51764/54331/94235/5579/2775/2788/5567/111/5593
hsa05145	hsa05145	Toxoplasmosis	10	-0.394037	-1.18848	0.263482	0.442041	0.332361	1901	tags=100%, list=61%, signal=39%	598/3918/3113/596/3587/5294/284217/3306/2775
hsa04911	hsa04911	Insulin secretion	20	-0.307203	-1.19341	0.269615	0.448621	0.337309	1381	tags=75%, list=44%, signal=42%	3782/6844/117/115/482/6616/2767/3778/5579/3779/5567/84699/111/477/2641
hsa04662	hsa04662	B cell receptor signaling pathway	12	-0.369758	-1.19174	0.280916	0.457556	0.344027	1298	tags=75%, list=41%, signal=44%	695/930/5336/974/933/5579/10990/1380/973
hsa05203	hsa05203	Viral carcinogenesis	26	0.222332	1.15714	0.281022	0.457556	0.344027	940	tags=54%, list=30%, signal=38%	5366/595/983/2648/898/1029/7188/1019/890/1111/991/1017/5902/5933
hsa05205	hsa05205	Proteoglycans in cancer	37	0.190843	1.15506	0.281746	0.457556	0.344027	216	tags=19%, list=7%, signal=18%	7472/1277/5328/4609/4233/6469/595
hsa04915	hsa04915	Estrogen signaling pathway	18	-0.310237	-1.16376	0.286733	0.461959	0.347338	655	tags=44%, list=21%, signal=35%	3306/2852/2775/5567/84699/111/192666/54474
hsa00270	hsa00270	Cysteine and methionine metabolism	12	0.296434	1.11592	0.291066	0.465248	0.34981	1339	tags=75%, list=43%, signal=43%	29968/191/6723/26227/3945/58478/1789/4143/1786
hsa05415	hsa05415	Diabetic cardiomyopathy	17	-0.317379	-1.15551	0.303207	0.47919	0.360293	754	tags=47%, list=24%, signal=36%	6517/185/5579/489/948/1215/5350/5166
hsa04144	hsa04144	Endocytosis	12	-0.357778	-1.15313	0.30687	0.47919	0.360293	789	tags=50%, list=25%, signal=38%	857/3306/55616/5662/2263/2350
hsa04014	hsa04014	Ras signaling pathway	41	-0.228984	-1.12149	0.30599	0.47919	0.360293	1986	tags=88%, list=63%, signal=33%	2264/50487/9610/11145/2114/1969/598/285/8817/5335/5881/3481/5228/4254/10235/7010/23179/1946/26279/51764/1436/80310/5336/5320/54331/8399/4804/3815/94235/5579/51196/2277/2788/5567/2263/54979
hsa04974	hsa04974	Protein digestion and absorption	33	0.204941	1.15279	0.31746	0.488215	0.367079	648	tags=39%, list=21%, signal=32%	1300/1301/1277/1294/1303/5645/1290/1299/1282/3783/1289/1278/1295
hsa04723	hsa04723	Retrograde endocannabinoid signaling	18	-0.301005	-1.12913	0.315264	0.488215	0.367079	1161	tags=61%, list=37%, signal=39%	115/51764/11343/54331/1268/94235/5579/2775/2788/5567/111
hsa04015	hsa04015	Rap1 signaling pathway	34	-0.240716	-1.12096	0.324	0.494526	0.371824	1658	tags=76%, list=53%, signal=36%	285/8817/5335/5881/2149/5228/4254/10235/54518/7010/57568/1946/115/1436/80310/4804/1268/3815/5579/51196/2775/1902/2277/2263/111/5028
hsa04928	hsa04928	Parathyroid hormone synthesis, secretion and action	15	-0.315183	-1.11	0.326951	0.495307	0.372411	1948	tags=93%, list=62%, signal=35%	109/4323/4322/8600/1026/596/4208/115/6258/2767/5579/5567/84699/111
hsa04727	hsa04727	GABAergic synapse	14	-0.329552	-1.12871	0.330838	0.497483	0.374047	795	tags=64%, list=25%, signal=48%	115/51764/54331/94235/5579/2775/2788/5567/111
hsa04611	hsa04611	Platelet activation	20	-0.287552	-1.11707	0.343795	0.4988	0.375038	438	tags=70%, list=14%, signal=61%	10235/54518/695/64805/115/5294/5336/5023/5567/111/5028/5593/5742/4638
hsa00230	hsa00230	Purine metabolism	34	-0.237267	-1.1049	0.344	0.4988	0.375038	1161	tags=53%, list=37%, signal=34%	115/956/4881/5236/51816/5169/8654/5138/5145/5139/9060/270/111/646625/7498/957/5152/377841
hsa05133	hsa05133	Pertussis	15	0.264207	1.10001	0.334365	0.4988	0.375038	419	tags=27%, list=13%, signal=23%	3576/6374/51561/717
hsa05022	hsa05022	Pathways of neurodegeneration - multiple diseases	39	0.179969	1.09527	0.341667	0.4988	0.375038	1203	tags=54%, list=38%, signal=34%	2906/7472/6712/8313/27121/6804/56901/10131/3552/7481/5688/10280/7473/3553/11047/51079/1454/7474/637/2877/10213
hsa04932	hsa04932	Non-alcoholic fatty liver disease	12	0.287579	1.08258	0.337176	0.4988	0.375038	74	tags=17%, list=2%, signal=16%	3576/51085
hsa04510	hsa04510	Focal adhesion	34	0.194721	1.11081	0.353175	0.50489	0.379617	509	tags=29%, list=16%, signal=25%	6696/1311/1277/4233/595/7058/7422/1299/3673/1282
hsa05152	hsa05152	Tuberculosis	20	0.227291	1.06537	0.352159	0.50489	0.379617	843	tags=45%, list=27%, signal=33%	51561/8767/1051/3329/3656/3552/1594/3553/8877
hsa05214	hsa05214	Glioma	10	0.310138	1.07922	0.365439	0.51877	0.390053	542	tags=40%, list=17%, signal=33%	595/1869/1029/1019
hsa04530	hsa04530	Tight junction	29	-0.241477	-1.07303	0.383673	0.540873	0.406671	519	tags=28%, list=17%, signal=23%	58494/7122/5567/10398/79861/137075/4629/9073
hsa04724	hsa04724	Glutamatergic synapse	18	-0.278861	-1.04606	0.393723	0.551213	0.414446	1208	tags=67%, list=39%, signal=41%	2899/115/2901/51764/54331/94235/6505/5579/2775/2788/5567/111
hsa05410	hsa05410	Hypertrophic cardiomyopathy	16	-0.290871	-1.04279	0.396527	0.551335	0.414538	1625	tags=81%, list=52%, signal=39%	7134/2010/3695/5563/6445/1756/3679/284217/8516/7169/489/6442/1674
hsa04610	hsa04610	Complement and coagulation cascades	25	-0.242433	-1.0248	0.419668	0.579541	0.435745	1121	tags=52%, list=36%, signal=34%	3075/733/713/2/714/712/5648/11326/1380/1191/2162/1675/730
hsa00565	hsa00565	Ether lipid metabolism	14	-0.299775	-1.02672	0.428144	0.587251	0.441542	1255	tags=64%, list=40%, signal=39%	26279/133121/8613/5320/5168/8399/8611/79153/54979
hsa04934	hsa04934	Cushing syndrome	32	0.185201	1.04187	0.438202	0.592215	0.445274	542	tags=31%, list=17%, signal=26%	7472/8313/595/1869/183/6932/51176/898/1029/1019
hsa05162	hsa05162	Measles	16	0.238825	1.02336	0.440514	0.592215	0.445274	1862	tags=88%, list=60%, signal=36%	595/898/1019/3552/1017/3553/4179/637/3654/598/7161/916/51284/596
hsa05142	hsa05142	Chagas disease	11	0.277953	1.00799	0.436416	0.592215	0.445274	132	tags=18%, list=4%, signal=17%	3576/5054
hsa05171	hsa05171	Coronavirus disease - COVID-19	34	0.183106	1.04454	0.452381	0.597736	0.449425	24	tags=9%, list=1%, signal=9%	4314/4312/3576
hsa04151	hsa04151	PI3K-Akt signaling pathway	74	0.140345	1.03195	0.459184	0.597736	0.449425	542	tags=26%, list=17%, signal=22%	6696/1311/1277/2069/4609/4233/374/595/1944/7058/54541/7422/1299/5008/1978/898/3673/1282/1019
hsa04066	hsa04066	HIF-1 signaling pathway	17	0.225419	1.00594	0.455696	0.597736	0.449425	452	tags=29%, list=14%, signal=25%	7076/5054/6513/7422/1978
hsa04970	hsa04970	Salivary secretion	19	-0.26052	-0.993386	0.457917	0.597736	0.449425	1161	tags=63%, list=37%, signal=40%	115/482/154/493/6548/3778/5579/5567/111/5593/477/54831
hsa04670	hsa04670	Leukocyte transendothelial migration	18	-0.26398	-0.990239	0.459344	0.597736	0.449425	650	tags=39%, list=21%, signal=31%	5579/58494/7122/10398/6387/137075/9073
hsa05020	hsa05020	Prion disease	24	-0.234931	-0.981068	0.476648	0.616303	0.463386	1296	tags=62%, list=41%, signal=37%	347733/1346/10382/733/713/714/6352/712/857/3306/4684/5567/84699/79861/730
hsa04350	hsa04350	TGF-beta signaling pathway	19	0.210475	0.982831	0.491694	0.626113	0.470761	1013	tags=58%, list=32%, signal=39%	3624/4609/655/60436/652/268/25805/1875/7050/5933/3625
hsa04750	hsa04750	Inflammatory mediator regulation of TRP channels	14	-0.283826	-0.972096	0.488024	0.626113	0.470761	1421	tags=71%, list=45%, signal=39%	5732/2150/8989/115/162514/5336/5734/5579/5567/111
hsa05412	hsa05412	Arrhythmogenic right ventricular cardiomyopathy	16	-0.269521	-0.96625	0.493488	0.626113	0.470761	1497	tags=75%, list=48%, signal=39%	2010/3695/83439/6445/1756/3679/284217/1824/8516/489/6442/1674
hsa04650	hsa04650	Natural killer cell mediated cytotoxicity	15	0.232101	0.966335	0.510836	0.644097	0.484284	2146	tags=93%, list=69%, signal=29%	80328/3002/79465/154064/8795/1437/637/5335/8797/5881/2185/962/8743/5336
hsa05169	hsa05169	Epstein-Barr virus infection	27	0.183775	0.952912	0.541985	0.673916	0.506704	644	tags=33%, list=21%, signal=27%	4609/595/1869/3627/898/960/7188/1019/890
hsa04926	hsa04926	Relaxin signaling pathway	22	-0.229139	-0.920869	0.53966	0.673916	0.506704	668	tags=41%, list=21%, signal=32%	54331/94235/2775/2277/2788/5567/84699/111/10022
hsa05012	hsa05012	Parkinson disease	23	-0.2213	-0.91105	0.544444	0.673916	0.506704	492	tags=26%, list=16%, signal=22%	7345/4128/5567/4129/111/79861
hsa05014	hsa05014	Amyotrophic lateral sclerosis	31	0.166802	0.925995	0.568182	0.699036	0.525591	1998	tags=87%, list=64%, signal=32%	2906/56901/29107/8480/23225/5688/10280/11047/51079/637/79023/2877/10213/9631/57122/348995/9818/10189/598/5682/23165/23511/347733/596/1346/65018/10382
hsa00561	hsa00561	Glycerolipid metabolism	14	-0.262741	-0.89988	0.588323	0.719456	0.540944	712	tags=50%, list=23%, signal=39%	8613/11343/5408/8611/84803/80168/57016
hsa04931	hsa04931	Insulin resistance	18	-0.228864	-0.858511	0.616262	0.749109	0.56324	934	tags=50%, list=30%, signal=35%	5507/32/10891/6517/5579/5837/948/84699/5105
hsa04071	hsa04071	Sphingolipid signaling pathway	12	-0.270132	-0.870644	0.622901	0.752672	0.565919	2288	tags=100%, list=73%, signal=27%	28227/4363/637/5881/596/2206/140/5523/6609/5579/2205
hsa05150	hsa05150	Staphylococcus aureus infection	17	-0.232073	-0.844928	0.634111	0.761683	0.572694	341	tags=53%, list=11%, signal=47%	3075/713/714/712/5648/192666/1672/1675/54474
hsa04010	hsa04010	MAPK signaling pathway	43	0.143201	0.889829	0.668182	0.789476	0.593591	279	tags=16%, list=9%, signal=15%	994/1846/2069/4609/4233/374/1944
hsa05132	hsa05132	Salmonella infection	30	0.153761	0.859558	0.666667	0.789476	0.593591	383	tags=20%, list=12%, signal=18%	3576/4609/6932/1434/8767/51176
hsa04371	hsa04371	Apelin signaling pathway	23	-0.196614	-0.809424	0.672222	0.789476	0.593591	1236	tags=61%, list=40%, signal=37%	4208/115/5294/6548/51764/5346/54331/10891/185/94235/2788/5567/111/4638
hsa04072	hsa04072	Phospholipase D signaling pathway	22	-0.198519	-0.797814	0.672805	0.789476	0.593591	1652	tags=77%, list=53%, signal=37%	5335/8612/2149/4254/2185/2206/115/5294/8613/80310/5336/185/3815/8611/2205/1902/111
hsa04360	hsa04360	Axon guidance	35	-0.17533	-0.824768	0.687335	0.801891	0.602926	750	tags=31%, list=24%, signal=24%	1073/56963/56920/3897/2045/6586/9423/10398/57556/6387/80031
hsa01524	hsa01524	Platinum drug resistance	14	0.206882	0.84	0.691617	0.802275	0.603215	1862	tags=86%, list=60%, signal=35%	5366/332/7153/1029/672/637/2950/598/1244/2944/1026/596
hsa01522	hsa01522	Endocrine resistance	16	0.193086	0.827373	0.697749	0.80479	0.605105	667	tags=38%, list=21%, signal=30%	595/1869/3714/1029/1019/4854
hsa05170	hsa05170	Human immunodeficiency virus 1 infection	30	0.144885	0.809943	0.707407	0.81132	0.610015	2680	tags=100%, list=86%, signal=14%	983/891/7188/130340/2786/1111/995/9133/637/3654/598/3984/5335/5881/115004/920/916/2185/596/9582/51764/5336/2767/200315/54331/1073/94235/5579/2775/2788
hsa01200	hsa01200	Carbon metabolism	15	0.193078	0.803863	0.727554	0.822578	0.61848	1496	tags=73%, list=48%, signal=38%	29968/84706/6472/5723/26227/7086/4199/5631/80201/5315/230
hsa04217	hsa04217	Necroptosis	16	0.186859	0.800691	0.733119	0.822578	0.61848	1162	tags=56%, list=37%, signal=36%	92815/7188/3552/8795/3553/3326/192111/3014/637
hsa04152	hsa04152	AMPK signaling pathway	16	-0.219695	-0.787621	0.727931	0.822578	0.61848	865	tags=44%, list=28%, signal=32%	32/10891/6517/5523/948/84699/5105
hsa05322	hsa05322	Systemic lupus erythematosus	15	-0.22199	-0.781795	0.733432	0.822578	0.61848	177	tags=73%, list=6%, signal=70%	6741/3015/6632/3113/733/713/1991/714/712/1511/730
hsa01523	hsa01523	Antifolate resistance	11	-0.244438	-0.763086	0.742378	0.828037	0.622584	329	tags=18%, list=11%, signal=16%	2350/9429
hsa04721	hsa04721	Synaptic vesicle cycle	11	0.213278	0.773451	0.757225	0.839982	0.631566	2464	tags=100%, list=79%, signal=21%	245973/6804/10815/9296/6812/246213/6844/245972/6616/6536/6505
hsa04145	hsa04145	Phagosome	19	0.165881	0.774595	0.767442	0.846689	0.636608	486	tags=26%, list=16%, signal=22%	1311/7058/4973/245973/3673
hsa04630	hsa04630	JAK-STAT signaling pathway	20	-0.183105	-0.711319	0.803138	0.881282	0.662618	443	tags=20%, list=14%, signal=17%	3977/3570/2273/1271
hsa04916	hsa04916	Melanogenesis	19	-0.183972	-0.701499	0.814551	0.888999	0.66842	670	tags=32%, list=21%, signal=25%	3815/5579/2775/5567/84699/111
hsa05231	hsa05231	Choline metabolism in cancer	12	0.202117	0.760865	0.824207	0.894728	0.672728	2499	tags=100%, list=80%, signal=20%	6581/1978/56261/5335/8612/5881/8613/80310/6584/80736/5579/8611
hsa04142	hsa04142	Lysosome	14	-0.198716	-0.680595	0.829341	0.895512	0.673317	2511	tags=100%, list=80%, signal=20%	55353/1515/6556/8372/4891/1512/2717/10947/245972/1521/2517/6609/1511
hsa05416	hsa05416	Viral myocarditis	10	-0.228671	-0.689706	0.842835	0.905267	0.680652	1969	tags=90%, list=63%, signal=33%	637/1604/5881/3113/6445/1756/284217/857/6442
hsa05163	hsa05163	Human cytomegalovirus infection	35	-0.138831	-0.653073	0.865435	0.917023	0.689491	924	tags=37%, list=30%, signal=26%	6352/2767/5734/54331/94235/5579/2775/2788/5567/84699/111/3570/6387
hsa04068	hsa04068	FoxO signaling pathway	20	-0.168032	-0.652761	0.867332	0.917023	0.689491	771	tags=30%, list=25%, signal=23%	10110/6517/114907/6446/5105/1030
hsa05208	hsa05208	Chemical carcinogenesis - reactive oxygen species	15	-0.183427	-0.645984	0.861561	0.917023	0.689491	1335	tags=60%, list=43%, signal=35%	2944/1346/8644/1646/2053/3162/2949/2938/1836
hsa04210	hsa04210	Apoptosis	16	0.159519	0.683537	0.874598	0.919914	0.691665	2068	tags=88%, list=66%, signal=30%	5366/3002/332/8795/1515/84823/637/1512/598/8797/596/1439/1521/8743
hsa01521	hsa01521	EGFR tyrosine kinase inhibitor resistance	11	-0.198851	-0.620773	0.884146	0.925163	0.695612	1000	tags=45%, list=32%, signal=31%	80310/5336/5579/2263/3570
hsa00240	hsa00240	Pyrimidine metabolism	15	0.155381	0.646916	0.904025	0.939926	0.706711	981	tags=47%, list=31%, signal=32%	4830/4831/6241/790/1503/54963/1841
hsa01212	hsa01212	Fatty acid metabolism	13	0.161834	0.640378	0.907514	0.939926	0.706711	2274	tags=92%, list=73%, signal=25%	6319/2194/23305/51495/9415/3992/60481/2182/1374/34/51/10449
hsa05110	hsa05110	Vibrio cholerae infection	11	0.174272	0.631997	0.913295	0.941111	0.707602	2146	tags=91%, list=69%, signal=29%	245973/6558/9296/30001/109/11015/5335/245972/115/5336
hsa05016	hsa05016	Huntington disease	17	-0.15935	-0.580159	0.918367	0.941558	0.707939	413	tags=18%, list=13%, signal=15%	84699/2878/79861
hsa05131	hsa05131	Shigellosis	22	0.125523	0.617072	0.945946	0.96496	0.725534	2739	tags=100%, list=88%, signal=13%	3576/8767/960/7188/11335/3553/1437/57180/598/80201/5335/115004/3059/929/596/5336/6352/113026/23048/51196/5333/10398
hsa04613	hsa04613	Neutrophil extracellular trap formation	11	-0.165574	-0.516889	0.96189	0.976319	0.734074	2003	tags=82%, list=64%, signal=30%	3014/1183/5335/3015/51284/5336/1991/5579/1511
hsa01232	hsa01232	Nucleotide metabolism	22	-0.128881	-0.517951	0.973088	0.98277	0.738925	484	tags=18%, list=15%, signal=15%	270/7498/957/377841
hsa05418	hsa05418	Fluid shear stress and atherosclerosis	19	-0.117771	-0.449071	0.984308	0.989181	0.743745	1362	tags=53%, list=44%, signal=30%	1843/2944/5563/596/4208/3162/857/2949/7850/2938
hsa04659	hsa04659	Th17 cell differentiation	12	-0.12978	-0.418287	0.989313	0.989313	0.743844	1652	tags=58%, list=53%, signal=28%	920/3113/916/10148/6258/3662/3570

## Sheet: Table S4
ONTOLOGY	ID	Description	GeneRatio	BgRatio	pvalue	p.adjust	qvalue	geneID	Count
BP	GO:0006958	complement activation, classical pathway	68/2632	108/18800	8.09243e-32	4.96228e-28	3.94655e-28	C7/IGHA2/IGLL5/CLU/IGHV3-72/IGHV3-74/CR2/C2/CD46/IGHV3-13/IGHA1/IGHV3-35/IGHV6-1/IGHV3-66/IGHV3-7/IGHV3-49/IGHV3-64/IGHV3-11/IGHV1-58/IGLC6/IGHV3-53/IGHV3-21/IGHV3-38/IGHV3-48/IGHV3-15/IGHV3-73/IGHV4-59/IGHV2-5/IGHV2-70D/IGHV5-51/IGHV3-43/IGHV3-23/TRDC/IGHV4-28/IGHV3-20/IGHV2-26/IGHM/IGLC7/IGHV1-18/IGHV3-33/IGLC3/IGKC/C1QA/IGHV4-34/IGHV4-39/C8G/IGHV4-31/IGHV3-64D/IGHV3-30/IGHV2-70/IGLC2/IGHV4-4/C…	68
BP	GO:0002455	humoral immune response mediated by circulating immunoglobulin	72/2632	121/18800	2.5603e-31	7.84987e-28	6.24309e-28	C7/FCER2/EXO1/IGHA2/IGLL5/CLU/IGHV3-72/IGHV3-74/CR2/C2/CD46/ZP3/IGHV3-13/IGHA1/IGHV3-35/IGHV6-1/IGHV3-66/IGHV3-7/IGHV3-49/IGHV3-64/IGHV3-11/IGHV1-58/IGLC6/IGHV3-53/IGHV3-21/IGHV3-38/IGHV3-48/IGHV3-15/IGHV3-73/IGHV4-59/IGHV2-5/IGHV2-70D/IGHV5-51/IGHV3-43/IGHV3-23/TRDC/IGHV4-28/IGHV3-20/IGHV2-26/IGHM/IGLC7/IGHV1-18/IGHV3-33/IGLC3/IGKC/C1QA/IGHV4-34/IGHV4-39/C8G/IGHV4-31/IGHV3-64D/IGHV3-30/IGHV2-70/…	72
BP	GO:0006956	complement activation	75/2632	131/18800	5.25103e-31	8.04984e-28	6.40212e-28	C7/CFD/MASP1/IGHA2/IGLL5/CLU/IGHV3-72/MFAP4/IGHV3-74/CR2/C2/CD46/IGHV3-13/IGHA1/IGHV3-35/IGHV6-1/IGHV3-66/IGHV3-7/IGHV3-49/IGHV3-64/IGHV3-11/IGHV1-58/IGLC6/IGHV3-53/IGHV3-21/IGHV3-38/IGHV3-48/IGHV3-15/IGHV3-73/IGHV4-59/IGHV2-5/IGHV2-70D/IGHV5-51/A2M/IGHV3-43/IGHV3-23/TRDC/IGHV4-28/IGHV3-20/IGHV2-26/IGHM/IGLC7/IGHV1-18/IGHV3-33/IGLC3/IGKC/C1QA/VSIG4/CFH/IGHV4-34/IGHV4-39/C8G/IGHV4-31/IGHV3-64D/IGH…	75
BP	GO:0050853	B cell receptor signaling pathway	75/2632	131/18800	5.25103e-31	8.04984e-28	6.40212e-28	SLC39A10/BMX/PLCL2/PRKCB/PLCG2/STAP1/IGHA2/IGLL5/BLK/IGHV3-72/CD79A/IGHV3-74/CD22/MS4A1/IGHV3-13/CD79B/IGHA1/MEF2C/IGHV3-35/IGHV6-1/IGHV3-66/LIME1/IGHV3-7/BCL2/IGHV3-49/IGHV3-64/IGHV3-11/IGHV1-58/IGLC6/IGHV3-53/IGHV3-21/IGHV3-38/IGHV3-48/IGHV3-15/CD19/IGHV3-73/IGHV4-59/IGHV2-5/BTK/IGHV2-70D/IGHV5-51/IGHV3-43/IGHV3-23/TRDC/IGHV4-28/IGHV3-20/IGHV2-26/IGHM/IGLC7/IGHV1-18/IGHV3-33/IGLC3/IGKC/IGHV4-34…	75
BP	GO:0006910	phagocytosis, recognition	63/2632	102/18800	7.01768e-29	8.60648e-26	6.84482e-26	CD36/IGHA2/IGLL5/IGHV3-72/IGHV3-74/IGHV3-13/IGHA1/COLEC12/PTX3/IGHV3-35/IGHV6-1/IGHV3-66/IGHV3-7/SCARB1/IGHV3-49/IGHV3-64/IGHV3-11/IGHV1-58/IGLC6/IGHV3-53/IGHV3-21/IGHV3-38/IGHV3-48/IGHV3-15/IGHV3-73/IGHV4-59/IGHV2-5/IGHV2-70D/IGHV5-51/IGHV3-43/IGHV3-23/TRDC/IGHV4-28/IGHV3-20/IGHV2-26/IGHM/IGLC7/IGHV1-18/SPON2/IGHV3-33/IGLC3/IGKC/IGHV4-34/IGHV4-39/IGHV4-31/IGHV3-64D/IGHV3-30/IGHV2-70/IGLC2/IGHV4-…	63
BP	GO:0006959	humoral immune response	118/2632	317/18800	2.31048e-25	2.36131e-22	1.87797e-22	ELANE/CTSG/C7/CXCL3/FCER2/CXCL1/EXO1/JCHAIN/CFD/MASP1/IGHA2/CCR2/IGLL5/CLU/CXCL8/IGHV3-72/CCL13/MFAP4/IGHV3-74/CR2/CXCL2/C2/CD46/ZP3/MS4A1/IGHV3-13/IGHA1/POU2AF1/MEF2C/IGHV3-35/SPNS2/IGHV6-1/IGHV3-66/IGHV3-7/BCL2/IGHV3-49/IGHV3-64/IGHV3-11/IGHV1-58/IGLC6/DEFB1/IGHV3-53/IGHV3-21/IGHV3-38/IGHV3-48/IGHV3-15/IGKV3-20/IGHV3-73/IGHV4-59/IGHV2-5/CXCL11/IGHV2-70D/IGHV5-51/A2M/IGHV3-43/EBI3/IGHV3-23/TRDC/…	118
BP	GO:0006911	phagocytosis, engulfment	66/2632	128/18800	6.09583e-24	5.23107e-21	4.16032e-21	APPL2/CD36/GSN/PLCG2/STAP1/ITGA2/IGHA2/IGLL5/IGHV3-72/IGHV3-74/IGHV3-13/IGHA1/F2RL1/IGHV3-35/IGHV6-1/IGHV3-66/IGHV3-7/IGHV3-49/IGHV3-64/IGHV3-11/IGHV1-58/IGLC6/IGHV3-53/IGHV3-21/IGHV3-38/IGHV3-48/IGHV3-15/IGHV3-73/IGHV4-59/IGHV2-5/IGHV2-70D/IGHV5-51/IGHV3-43/IGHV3-23/TRDC/IGHV4-28/IGHV3-20/IGHV2-26/IGHM/IGLC7/IGHV1-18/IGHV3-33/IGLC3/IGKC/IGHV4-34/IGHV4-39/IGHV4-31/IGHV3-64D/IGHV3-30/IGHV2-70/NCKA…	66
BP	GO:0050871	positive regulation of B cell activation	73/2632	152/18800	6.82462e-24	5.23107e-21	4.16032e-21	SLC39A10/EXOSC3/PCID2/MAD2L2/IGHA2/IGLL5/IGHV3-72/IGHV3-74/IGHV3-13/CD27/IGHA1/MEF2C/IGHV3-35/IGHV6-1/IGHV3-66/IGHV3-7/BCL2/IGHV3-49/IGHV3-64/IGHV3-11/IGHV1-58/IGLC6/IGHV3-53/IGHV3-21/IGHV3-38/IGHV3-48/IGHV3-15/IGHV3-73/IGHV4-59/IGHV2-5/BTK/IGHV2-70D/IGHV5-51/IGHV3-43/IGHV3-23/TRDC/IGHV4-28/IGHV3-20/IGHV2-26/IGHM/IGLC7/INPP5D/IGHV1-18/CDKN1A/IGHV3-33/IGLC3/IGKC/EPHB2/ADA/IGHV4-34/IGHV4-39/IGHV4-3…	73
BP	GO:0099024	plasma membrane invagination	67/2632	137/18800	1.33461e-22	9.09317e-20	7.23189e-20	APPL2/CD36/GSN/PLCG2/STAP1/ITGA2/IGHA2/IGLL5/IGHV3-72/AURKB/IGHV3-74/IGHV3-13/IGHA1/F2RL1/IGHV3-35/IGHV6-1/IGHV3-66/IGHV3-7/IGHV3-49/IGHV3-64/IGHV3-11/IGHV1-58/IGLC6/IGHV3-53/IGHV3-21/IGHV3-38/IGHV3-48/IGHV3-15/IGHV3-73/IGHV4-59/IGHV2-5/IGHV2-70D/IGHV5-51/IGHV3-43/IGHV3-23/TRDC/IGHV4-28/IGHV3-20/IGHV2-26/IGHM/IGLC7/IGHV1-18/IGHV3-33/IGLC3/IGKC/IGHV4-34/IGHV4-39/IGHV4-31/IGHV3-64D/IGHV3-30/IGHV2-7…	67
BP	GO:0002377	immunoglobulin production	88/2632	218/18800	5.47668e-22	3.3583e-19	2.67089e-19	IGKV2D-30/EXOSC3/IGKV2D-28/IGKV1D-33/IGKV2-28/IGKV3D-7/EXO1/IGKV1-39/IGKV1D-39/HSPD1/MAD2L2/IGKV3D-15/IGKV6D-21/IGLV1-50/IGKV6-21/IGKV1D-12/IGKV3-7/IGLV7-43/IGLV5-48/POLB/VPREB3/IGKV2D-24/IGKV2-30/POLQ/PRKDC/CD22/IGKV3D-20/IGLV5-45/IGLV10-54/TCF3/IGLV7-46/IGKV1D-42/IGKV2-24/IGLV2-18/IGKV1-27/IGLV4-3/IGLV2-33/IGKV1-12/IGKV3D-11/IGKV5-2/MZB1/IGKV1-8/IGLV4-60/IGKV1-17/IGLV1-44/IGLV1-36/IGKV1-16/IGLV…	88
BP	GO:0010324	membrane invagination	67/2632	144/18800	4.4165e-21	2.462e-18	1.95805e-18	APPL2/CD36/GSN/PLCG2/STAP1/ITGA2/IGHA2/IGLL5/IGHV3-72/AURKB/IGHV3-74/IGHV3-13/IGHA1/F2RL1/IGHV3-35/IGHV6-1/IGHV3-66/IGHV3-7/IGHV3-49/IGHV3-64/IGHV3-11/IGHV1-58/IGLC6/IGHV3-53/IGHV3-21/IGHV3-38/IGHV3-48/IGHV3-15/IGHV3-73/IGHV4-59/IGHV2-5/IGHV2-70D/IGHV5-51/IGHV3-43/IGHV3-23/TRDC/IGHV4-28/IGHV3-20/IGHV2-26/IGHM/IGLC7/IGHV1-18/IGHV3-33/IGLC3/IGKC/IGHV4-34/IGHV4-39/IGHV4-31/IGHV3-64D/IGHV3-30/IGHV2-7…	67
BP	GO:0002440	production of molecular mediator of immune response	109/2632	312/18800	5.23752e-21	2.67637e-18	2.12855e-18	ELANE/SLC7A5/IGKV2D-30/EXOSC3/IGKV2D-28/CD36/IGKV1D-33/IGKV2-28/IGKV3D-7/EXO1/TLR3/IGKV1-39/IGKV1D-39/HSPD1/MAD2L2/DDX21/PLCG2/IGKV3D-15/CCR2/IGKV6D-21/IGLV1-50/IGKV6-21/IGKV1D-12/IGKV3-7/IGLV7-43/IGLV5-48/POLB/VPREB3/IGKV2D-24/IGKV2-30/HMOX1/POLQ/PRKDC/KIR2DL4/CD22/IGKV3D-20/IGLV5-45/KIT/IGLV10-54/TCF3/IGLV7-46/IGKV1D-42/IGKV2-24/IGLV2-18/IGKV1-27/F2RL1/IGLV4-3/IGLV2-33/IGKV1-12/IGKV3D-11/IGKV5-…	109
BP	GO:0050864	regulation of B cell activation	81/2632	200/18800	1.88091e-20	8.87211e-18	7.05608e-18	SFRP1/TNFRSF13B/SLC39A10/EXOSC3/INHBA/PCID2/MAD2L2/IGHA2/IGLL5/BLK/IGHV3-72/IGHV3-74/CD22/IGHV3-13/CD27/IGHA1/MEF2C/IGHV3-35/IGHV6-1/IGHV3-66/IGHV3-7/MZB1/BCL2/IGHV3-49/IGHV3-64/IGHV3-11/IGHV1-58/IGLC6/MIR17HG/IGHV3-53/IGHV3-21/IGHV3-38/IGHV3-48/IGHV3-15/CD19/IGHV3-73/IGHV4-59/IGHV2-5/BTK/IGHV2-70D/IGHV5-51/IGHV3-43/IGHV3-23/TRDC/IGHV4-28/IGHV3-20/IGHV2-26/IGHM/IGLC7/INPP5D/IGHV1-18/CDKN1A/IGHV3-…	81
BP	GO:0050851	antigen receptor-mediated signaling pathway	89/2632	244/18800	8.97981e-19	3.93316e-16	3.12808e-16	RIPK2/SLC39A10/BTNL8/BMX/PLCL2/PRKCB/HHLA2/BTNL3/CEACAM1/CD276/PLCG2/STAP1/IGHA2/IGLL5/BLK/IGHV3-72/CD79A/IGHV3-74/CD22/MS4A1/IGHV3-13/CD79B/IGHA1/MEF2C/IGHV3-35/IGHV6-1/IGHV3-66/LIME1/IGHV3-7/BCL2/IGHV3-49/IGHV3-64/IGHV3-11/IGHV1-58/IGLC6/PLCG1/IGHV3-53/IGHV3-21/IGHV3-38/IGHV3-48/IGHV3-15/CD19/IGHV3-73/THY1/IGHV4-59/IGHV2-5/BTK/IGHV2-70D/IGHV5-51/IGHV3-43/IGHV3-23/LGALS3/TRDC/IGHV4-28/FCHO1/IGHV…	89
BP	GO:0008037	cell recognition	85/2632	228/18800	1.12227e-18	4.58785e-16	3.64876e-16	CNR1/CNTN4/GAP43/CD36/CCT2/CD209/CCT3/OVGP1/CCT4/IGHA2/IGLL5/FOLR2/CCT5/IGHV3-72/IGSF9/NDN/IGHV3-74/ZP3/IGHV3-13/CCT7/CCL19/IGHA1/COLEC12/PTX3/IGHV3-35/IGHV6-1/IGHV3-66/IGHV3-7/SCARB1/IGHV3-49/IGHV3-64/IGHV3-11/IGHV1-58/IGLC6/IGHV3-53/CCL21/IGHV3-21/IGHV3-38/IGHV3-48/IGHV3-15/IGHV3-73/IGHV4-59/IGHV2-5/IGHV2-70D/EPHB3/IGHV5-51/IGHV3-43/IGHV3-23/LGALS3/TRDC/IGHV4-28/IGHV3-20/IGHV2-26/IGHM/IGLC7/IGH…	85
BP	GO:0016064	immunoglobulin mediated immune response	81/2632	216/18800	4.86437e-18	1.86427e-15	1.48267e-15	C7/EXOSC3/FCER2/EXO1/HSPD1/MAD2L2/IGHA2/IGLL5/CLU/IGHV3-72/IGHV3-74/CR2/C2/CD46/ZP3/IGHV3-13/CD27/IGHA1/IGHV3-35/IGHV6-1/IGHV3-66/IGHV3-7/IGHV3-49/IGHV3-64/IGHV3-11/IGHV1-58/IGLC6/IGHV3-53/IGHV3-21/IGHV3-38/IGHV3-48/IGHV3-15/CD19/IGHV3-73/IGHV4-59/IGHV2-5/BTK/IGHV2-70D/IGHV5-51/IGHV3-43/IGHV3-23/TRDC/IGHV4-28/IGHV3-20/IGHV2-26/IGHM/IGLC7/INPP5D/IGHV1-18/IGHV3-33/IGLC3/IGKC/C1QA/IGHV4-34/IGHV4-39/…	81
BP	GO:0019724	B cell mediated immunity	81/2632	219/18800	1.26846e-17	4.57541e-15	3.63887e-15	C7/EXOSC3/FCER2/EXO1/HSPD1/MAD2L2/IGHA2/IGLL5/CLU/IGHV3-72/IGHV3-74/CR2/C2/CD46/ZP3/IGHV3-13/CD27/IGHA1/IGHV3-35/IGHV6-1/IGHV3-66/IGHV3-7/IGHV3-49/IGHV3-64/IGHV3-11/IGHV1-58/IGLC6/IGHV3-53/IGHV3-21/IGHV3-38/IGHV3-48/IGHV3-15/CD19/IGHV3-73/IGHV4-59/IGHV2-5/BTK/IGHV2-70D/IGHV5-51/IGHV3-43/IGHV3-23/TRDC/IGHV4-28/IGHV3-20/IGHV2-26/IGHM/IGLC7/INPP5D/IGHV1-18/IGHV3-33/IGLC3/IGKC/C1QA/IGHV4-34/IGHV4-39/…	81
BP	GO:0051251	positive regulation of lymphocyte activation	115/2632	371/18800	1.72594e-17	5.87972e-15	4.6762e-15	RIPK2/SLC39A10/EXOSC3/SOX4/CBFB/ZBTB16/CD209/HHLA2/PCID2/ZBTB7B/HSPD1/VSIR/RUNX1/CD1D/PCK1/MAD2L2/SHH/CD276/IGHA2/CCR2/IGLL5/SLC7A1/IGHV3-72/LEF1/IL23A/IGHV3-74/PRKDC/CD46/DUSP10/ZP3/IGHV3-13/TNFSF9/CCL19/CD27/IGHA1/HSPH1/MEF2C/IGHV3-35/IGHV6-1/IGHV3-66/IGHV3-7/BCL2/CAV1/IGHV3-49/IGHV3-64/IGHV3-11/IGHV1-58/IGLC6/SOX12/IGHV3-53/CCL21/IGHV3-21/IGHV3-38/IGHV3-48/IGHV3-15/IGHV3-73/THY1/TOX/IGHV4-59/I…	115
BP	GO:0002696	positive regulation of leukocyte activation	122/2632	421/18800	5.76589e-16	1.86086e-13	1.47996e-13	CD177/RIPK2/SLC39A10/EXOSC3/SOX4/CBFB/ZBTB16/CD209/HHLA2/PCID2/ZBTB7B/HSPD1/VSIR/RUNX1/CD1D/PCK1/MAD2L2/SHH/CD276/STAP1/IGHA2/CCR2/IGLL5/SLC7A1/IGHV3-72/LEF1/IL23A/IGHV3-74/PRKDC/CD46/DUSP10/ZP3/IGHV3-13/TNFSF9/CCL19/CD27/IGHA1/MIR145/HSPH1/F2RL1/MEF2C/IGHV3-35/IGHV6-1/IGHV3-66/IGHV3-7/BCL2/CAV1/IGHV3-49/IGHV3-64/IGHV3-11/IGHV1-58/IGLC6/SOX12/IGHV3-53/CCL21/IGHV3-21/IGHV3-38/IGHV3-48/IGHV3-15/IGH…	122
BP	GO:0042113	B cell activation	104/2632	336/18800	6.81503e-16	2.08949e-13	1.66179e-13	SFRP1/TNFRSF13B/SLC39A10/NKX2-3/EZH2/EXOSC3/CTPS1/INHBA/PLCL2/PRKCB/EXO1/PCID2/HSPD1/ITM2A/IRF2BP2/MAD2L2/PLCG2/IGHA2/IGLL5/CMTM7/BLK/IGHV3-72/LEF1/CD79A/IGHV3-74/CR2/PRKDC/CD22/KIT/MS4A1/IGHV3-13/TCF3/PTK2B/CD79B/CD27/IGHA1/POU2AF1/MEF2C/IGHV3-35/IGHV6-1/IGHV3-66/IGHV3-7/CD180/MZB1/BCL2/IGHV3-49/IL11/IGHV3-64/IGHV3-11/IGHV1-58/IGLC6/MIR17HG/IGHV3-53/IGHV3-21/IGHV3-38/IGHV3-48/IGHV3-15/CD19/IGHV3…	104
BP	GO:0002253	activation of immune response	114/2632	386/18800	1.20059e-15	3.50572e-13	2.78814e-13	APPL2/RIPK2/SLC39A10/C7/BTNL8/BMX/PLCL2/PRKCB/HHLA2/NONO/BTNL3/CEACAM1/CD276/CFD/PLCG2/STAP1/MASP1/IGHA2/IGLL5/CLU/BLK/IGHV3-72/LIMK1/MFAP4/CD79A/IGHV3-74/CR2/PRKDC/C2/CD22/CD46/MS4A1/IGHV3-13/CD79B/IGHA1/MEF2C/IGHV3-35/IGHV6-1/IGHV3-66/LIME1/IGHV3-7/BCL2/IGHV3-49/IGHV3-64/IGHV3-11/IGHV1-58/IGLC6/PLCG1/IGHV3-53/IGHV3-21/IGHV3-38/IGHV3-48/IGHV3-15/CD19/IGHV3-73/THY1/IGHV4-59/IGHV2-5/BTK/IGHV2-70D/…	114
BP	GO:0002460	adaptive immune response based on somatic recombination of immune receptors built from immunoglobulin superfamily domains	109/2632	370/18800	6.17823e-15	1.72204e-12	1.36956e-12	IL6R/RIPK2/C7/EXOSC3/FCER2/EXO1/CEACAM1/ZBTB7B/HSPD1/CD1D/IRF4/RAB27A/MAD2L2/AZGP1/PVR/IGHA2/CCR2/IGLL5/CLU/IGHV3-72/LEF1/IL23A/IGHV3-74/CR2/C2/CD46/ZP3/IGHV3-13/CCL19/CD27/IGHA1/MEF2C/IGHV3-35/IGHV6-1/IGHV3-66/CTSH/IGHV3-7/IGHV3-49/IGHV3-64/IGHV3-11/IGHV1-58/IGLC6/IGHV3-53/IGHV3-21/IGHV3-38/CD1C/IGHV3-48/IGHV3-15/CD19/IGHV3-73/IGHV4-59/IGHV2-5/BTK/IGHV2-70D/IGHV5-51/GZMM/IGHV3-43/EBI3/IGHV3-23/T…	109
BP	GO:0002429	immune response-activating cell surface receptor signaling pathway	94/2632	300/18800	7.37616e-15	1.88461e-12	1.49885e-12	APPL2/RIPK2/SLC39A10/BTNL8/BMX/PLCL2/PRKCB/HHLA2/BTNL3/CEACAM1/CD276/PLCG2/STAP1/IGHA2/IGLL5/BLK/IGHV3-72/LIMK1/CD79A/IGHV3-74/CR2/CD22/MS4A1/IGHV3-13/CD79B/IGHA1/MEF2C/IGHV3-35/IGHV6-1/IGHV3-66/LIME1/IGHV3-7/BCL2/IGHV3-49/IGHV3-64/IGHV3-11/IGHV1-58/IGLC6/PLCG1/IGHV3-53/IGHV3-21/IGHV3-38/IGHV3-48/IGHV3-15/CD19/IGHV3-73/THY1/IGHV4-59/IGHV2-5/BTK/IGHV2-70D/IGHV5-51/CMKLR1/IGHV3-43/IGHV3-23/LGALS3/T…	94
BP	GO:0002757	immune response-activating signal transduction	94/2632	300/18800	7.37616e-15	1.88461e-12	1.49885e-12	APPL2/RIPK2/SLC39A10/BTNL8/BMX/PLCL2/PRKCB/HHLA2/BTNL3/CEACAM1/CD276/PLCG2/STAP1/IGHA2/IGLL5/BLK/IGHV3-72/LIMK1/CD79A/IGHV3-74/CR2/CD22/MS4A1/IGHV3-13/CD79B/IGHA1/MEF2C/IGHV3-35/IGHV6-1/IGHV3-66/LIME1/IGHV3-7/BCL2/IGHV3-49/IGHV3-64/IGHV3-11/IGHV1-58/IGLC6/PLCG1/IGHV3-53/IGHV3-21/IGHV3-38/IGHV3-48/IGHV3-15/CD19/IGHV3-73/THY1/IGHV4-59/IGHV2-5/BTK/IGHV2-70D/IGHV5-51/CMKLR1/IGHV3-43/IGHV3-23/LGALS3/T…	94
BP	GO:0050867	positive regulation of cell activation	122/2632	436/18800	9.9491e-15	2.44031e-12	1.94081e-12	CD177/RIPK2/SLC39A10/EXOSC3/SOX4/CBFB/ZBTB16/CD209/HHLA2/PCID2/ZBTB7B/HSPD1/VSIR/RUNX1/CD1D/PCK1/MAD2L2/SHH/CD276/STAP1/IGHA2/CCR2/IGLL5/SLC7A1/IGHV3-72/LEF1/IL23A/IGHV3-74/PRKDC/CD46/DUSP10/ZP3/IGHV3-13/TNFSF9/CCL19/CD27/IGHA1/MIR145/HSPH1/F2RL1/MEF2C/IGHV3-35/IGHV6-1/IGHV3-66/IGHV3-7/BCL2/CAV1/IGHV3-49/IGHV3-64/IGHV3-11/IGHV1-58/IGLC6/SOX12/IGHV3-53/CCL21/IGHV3-21/IGHV3-38/IGHV3-48/IGHV3-15/IGH…	122
BP	GO:0002443	leukocyte mediated immunity	125/2632	457/18800	2.91262e-14	6.86929e-12	5.46322e-12	ELANE/CD177/CHGA/SCNN1B/CTSG/DNASE1L3/C7/ULBP3/EXOSC3/FCER2/EXO1/TLR3/CEACAM1/HSPD1/CD1D/RAB27A/MAD2L2/DDX21/AZGP1/PVR/PLCG2/STAP1/IGHA2/CCR2/IGLL5/ANXA3/CLU/BLK/IGHV3-72/PTGDR/IL23A/IGHV3-74/HMOX1/CR2/C2/KIR2DL4/VAMP2/CD46/KIT/ZP3/IGHV3-13/PIK3CG/CD27/IGHA1/ULBP2/F2RL1/IGHV3-35/IGHV6-1/IGHV3-66/CTSH/IGHV3-7/IGHV3-49/IGHV3-64/IGHV3-11/IGHV1-58/IGLC6/IGHV3-53/IGHV3-21/IGHV3-38/CD1C/IGHV3-48/IGHV3-…	125
BP	GO:0002768	immune response-regulating cell surface receptor signaling pathway	97/2632	328/18800	1.49732e-13	3.40057e-11	2.70451e-11	APPL2/RIPK2/SLC39A10/BTNL8/BMX/PLCL2/PRKCB/HHLA2/BTNL3/CEACAM1/CD276/PLCG2/STAP1/IGHA2/IGLL5/MS4A2/BLK/IGHV3-72/LIMK1/CD79A/IGHV3-74/CR2/CD22/KIT/MS4A1/IGHV3-13/CD79B/IGHA1/MEF2C/IGHV3-35/IGHV6-1/IGHV3-66/LIME1/IGHV3-7/BCL2/IGHV3-49/IGHV3-64/IGHV3-11/IGHV1-58/IGLC6/PLCG1/IGHV3-53/IGHV3-21/IGHV3-38/IGHV3-48/IGHV3-15/CD19/IGHV3-73/THY1/IGHV4-59/IGHV2-5/BTK/IGHV2-70D/IGHV5-51/CMKLR1/IGHV3-43/IGHV3-2…	97
BP	GO:0006260	DNA replication	86/2632	280/18800	3.60724e-13	7.89985e-11	6.28283e-11	ORC6/RUVBL1/S100A11/TWNK/GTPBP4/CDK2/RFC3/RRM2/DSCC1/ZPR1/MCM10/CDC45/NUGGC/RFWD3/EME1/GINS1/CDC6/RFC4/CHAF1B/RECQL4/CCNE1/BCAR3/MCM3/TRAIP/DONSON/TOP1MT/CHEK1/JADE3/PIF1/E2F7/POLD2/CHTF18/SSBP1/CDK1/TICRR/ACTR5/MCM6/DTL/MCIDAS/TIMELESS/DDX21/MCM4/DTD1/MCM7/CCNA2/DDX11/LIG1/BRCA2/NAP1L1/HMGA1/NOC3L/GINS3/ACTL6A/ACVRL1/DNA2/SET/FEN1/POLB/GINS2/GINS4/DNAJC2/TONSL/DBF4/POLQ/POLE2/UCN/PCNA/CDT1/CHAF1…	86
BP	GO:0042742	defense response to bacterium	103/2632	364/18800	5.71755e-13	1.20897e-10	9.61502e-11	ELANE/IL6R/CHGA/SCNN1B/RIPK2/CTSG/NR1H4/ZG16/CD36/TLR3/CEBPB/PLAC8/LYPD8/JCHAIN/IGHA2/IGLL5/ANXA3/IGHV3-72/MPEG1/IL23A/IGHV3-74/IGHV3-13/SERPINE1/IGHA1/COLEC12/F2RL1/IGHV3-35/IGHV6-1/IGHV3-66/IGHV3-7/IGHV3-49/IGHV3-64/IGHV3-11/STAB1/IGHV1-58/IGLC6/DEFB1/IGHV3-53/IGHV3-21/IGHV3-38/IGHV3-48/IGHV3-15/IGKV3-20/IGHV3-73/IGHV4-59/IGHV2-5/IGHV2-70D/IGHV5-51/IGHV3-43/IGHV3-23/GSDMA/TRDC/IGHV4-28/SLC11A1/…	103
BP	GO:0030198	extracellular matrix organization	91/2632	307/18800	7.33307e-13	1.49888e-10	1.19207e-10	ELANE/HPSE2/TNXB/CMA1/ANGPTL7/CTSG/ABI3BP/SOX9/TGFBI/VIT/DPT/MMP7/MMP11/ADTRP/ADAMTSL3/MMP28/ITGA8/MYH11/PRDX4/EGFL6/RUNX1/KIF9/ADAMTS12/MMP3/FOXF2/GPM6B/COL11A1/COLGALT1/MMP1/BMP2/SERPINH1/LOXL2/MFAP4/COL10A1/SERPINB5/FERMT1/PLOD3/COL1A1/PTX3/ERO1A/COL4A1/ADAMTS2/CAV1/PDPN/FAP/AGT/COMP/COL12A1/TPSAB1/ADAMTS1/SMPD3/FKBP10/MMP10/FBLN1/MELTF/DDR2/FBLN5/CCDC80/COL27A1/ADAMTS4/COL5A2/OLFML2B/FOXF1/CO…	91
BP	GO:0140014	mitotic nuclear division	88/2632	293/18800	7.80387e-13	1.54366e-10	1.22768e-10	TRIP13/ANAPC7/EDN3/UBE2C/TPX2/ANLN/KIF18B/RAN/DSCC1/NCAPG2/KIF2C/BUB1/CDCA5/NEK2/KIF23/CDC14A/NDE1/RANBP1/CCNB1/AURKA/CDC6/UBE2S/KIF4A/RACGAP1/NCAPH/PSRC1/RRS1/NCAPD3/PCID2/MYBL2/NUF2/CHEK1/MAD2L1/PKMYT1/PLK1/CDC25C/PTTG1/KIFC1/MAD2L2/HASPIN/DSN1/KIF18A/CDCA8/KIF14/RCC1/NAA10/BOD1/KNSTRN/NCAPG/SPAG5/BUB1B/SGO1/MTBP/ESPL1/CHEK2/CENPF/TACC3/KNTC1/TTK/AURKB/SPDL1/DLGAP5/CDT1/MZT1/CDC20/PRMT5/FBXO5/M…	88
BP	GO:0043062	extracellular structure organization	91/2632	308/18800	9.00269e-13	1.72514e-10	1.37202e-10	ELANE/HPSE2/TNXB/CMA1/ANGPTL7/CTSG/ABI3BP/SOX9/TGFBI/VIT/DPT/MMP7/MMP11/ADTRP/ADAMTSL3/MMP28/ITGA8/MYH11/PRDX4/EGFL6/RUNX1/KIF9/ADAMTS12/MMP3/FOXF2/GPM6B/COL11A1/COLGALT1/MMP1/BMP2/SERPINH1/LOXL2/MFAP4/COL10A1/SERPINB5/FERMT1/PLOD3/COL1A1/PTX3/ERO1A/COL4A1/ADAMTS2/CAV1/PDPN/FAP/AGT/COMP/COL12A1/TPSAB1/ADAMTS1/SMPD3/FKBP10/MMP10/FBLN1/MELTF/DDR2/FBLN5/CCDC80/COL27A1/ADAMTS4/COL5A2/OLFML2B/FOXF1/CO…	91
BP	GO:0006909	phagocytosis	91/2632	310/18800	1.35139e-12	2.43727e-10	1.93839e-10	ELANE/APPL2/MET/CNN2/CD36/SRPX/LYAR/GSN/RAB27A/PLCG2/STAP1/ITGA2/IGHA2/CCR2/IGLL5/ANXA3/IGHV3-72/LIMK1/IGHV3-74/C2/IGHV3-13/TYRO3/IGHA1/COLEC12/PTX3/F2RL1/IGHV3-35/IGHV6-1/IGHV3-66/IGHV3-7/SCARB1/IGHV3-49/IGHV3-64/IGHV3-11/IGHV1-58/IGLC6/IGHV3-53/IGHV3-21/IGHV3-38/IGHV3-48/IGHV3-15/IGHV3-73/IGHV4-59/IGHV2-5/IGHV2-70D/IGHV5-51/IGHV3-43/IGHV3-23/TRDC/IGHV4-28/SLC11A1/SYT7/IGHV3-20/IGHV2-26/IGHM/IGL…	91
BP	GO:0045229	external encapsulating structure organization	91/2632	310/18800	1.35139e-12	2.43727e-10	1.93839e-10	ELANE/HPSE2/TNXB/CMA1/ANGPTL7/CTSG/ABI3BP/SOX9/TGFBI/VIT/DPT/MMP7/MMP11/ADTRP/ADAMTSL3/MMP28/ITGA8/MYH11/PRDX4/EGFL6/RUNX1/KIF9/ADAMTS12/MMP3/FOXF2/GPM6B/COL11A1/COLGALT1/MMP1/BMP2/SERPINH1/LOXL2/MFAP4/COL10A1/SERPINB5/FERMT1/PLOD3/COL1A1/PTX3/ERO1A/COL4A1/ADAMTS2/CAV1/PDPN/FAP/AGT/COMP/COL12A1/TPSAB1/ADAMTS1/SMPD3/FKBP10/MMP10/FBLN1/MELTF/DDR2/FBLN5/CCDC80/COL27A1/ADAMTS4/COL5A2/OLFML2B/FOXF1/CO…	91
BP	GO:0006261	DNA-templated DNA replication	57/2632	159/18800	3.59698e-12	6.30191e-10	5.01198e-10	ORC6/TWNK/CDK2/RFC3/DSCC1/ZPR1/MCM10/CDC45/NUGGC/RFWD3/EME1/GINS1/CDC6/RFC4/RECQL4/CCNE1/MCM3/TRAIP/DONSON/E2F7/POLD2/CHTF18/SSBP1/TICRR/MCM6/MCIDAS/TIMELESS/DDX21/MCM4/MCM7/DDX11/LIG1/BRCA2/HMGA1/NOC3L/GINS3/DNA2/FEN1/POLB/GINS2/GINS4/TONSL/DBF4/POLQ/POLE2/PCNA/CDT1/BLM/PRIM1/MCM2/ALYREF/ORC1/FBXO5/WDHD1/CDC7/POLD1/DACH1	57
BP	GO:0002449	lymphocyte mediated immunity	101/2632	365/18800	4.19569e-12	7.14665e-10	5.68381e-10	C7/ULBP3/EXOSC3/FCER2/EXO1/CEACAM1/HSPD1/CD1D/RAB27A/MAD2L2/AZGP1/PVR/IGHA2/CCR2/IGLL5/CLU/IGHV3-72/IL23A/IGHV3-74/CR2/C2/KIR2DL4/CD46/ZP3/IGHV3-13/CD27/IGHA1/ULBP2/IGHV3-35/IGHV6-1/IGHV3-66/CTSH/IGHV3-7/IGHV3-49/IGHV3-64/IGHV3-11/IGHV1-58/IGLC6/IGHV3-53/IGHV3-21/IGHV3-38/CD1C/IGHV3-48/IGHV3-15/CD19/IGHV3-73/IGHV4-59/IGHV2-5/SLAMF7/BTK/IGHV2-70D/IGHV5-51/GZMM/IGHV3-43/IGHV3-23/TRDC/IGHV4-28/IGHV3…	101
BP	GO:0044772	mitotic cell cycle phase transition	114/2632	440/18800	1.81858e-11	3.01393e-09	2.39701e-09	PHOX2B/FAM107A/TRIP13/CDKN2B/ANAPC7/CDC25B/IQGAP3/APPL2/CCND1/TFAP4/UBE2C/ANLN/CCNO/CDK2/KLF4/CCNF/EZH2/FHL1/INHBA/RRM2/MYC/RCC2/BUB1/E2F1/ZPR1/MELK/CKS2/CDCA5/RFWD3/CDC14A/CCNB1/AURKA/CDC6/GTSE1/UBE2S/CCNE1/DONSON/PCID2/CDK4/CHEK1/MAD2L1/PKMYT1/BID/PLK1/FOXM1/CDC25C/E2F7/CDK1/TICRR/FBXL22/CCNP/MAD2L2/DTL/CDC25A/CDKN3/KIF14/E2F3/STIL/CCNA2/BRCA1/RCC1/EIF4EBP1/MASTL/BUB1B/MTBP/ESPL1/CHEK2/CENPF/TF…	114
BP	GO:0050900	leukocyte migration	103/2632	384/18800	1.95854e-11	3.16046e-09	2.51355e-09	VEGFD/ELANE/LYVE1/CD177/IL6R/CHGA/CCL23/GPR15/CTSG/EDN3/NKX2-3/P2RY12/PTN/ASB2/VEGFA/PADI2/MADCAM1/JAM2/ADTRP/BMP5/MMP28/CXCL12/CXCL3/CXCL1/P2RX4/SCG2/STAP1/ITGA2/EDN2/CCR2/IL16/CXCL8/CCL28/PTGER4/CCL13/IL23A/SLC12A2/CCL8/HMOX1/CXCL2/PDGFD/KIT/ZP3/JAML/PTK2B/SERPINE1/PIK3CG/CCL19/CCL15/F2RL1/SPNS2/EDNRB/PODXL2/CCL21/SMPD3/THY1/XCL2/CXCL11/JAM3/ITGA7/CXCL16/CMKLR1/SLIT2/LGALS3/WNT5A/PGF/C10orf99/C…	103
BP	GO:0042254	ribosome biogenesis	86/2632	304/18800	4.75146e-11	7.47075e-09	5.94156e-09	DDX31/URB2/BYSL/EXOSC2/DKC1/UTP4/RCL1/GTPBP4/NOB1/EXOSC3/EXOSC7/RRP12/NOP16/RAN/WDR43/WDR74/DDX56/NOP56/NOM1/WDR12/GTF3A/WDR75/NOL6/NOP14/RPUSD4/RRS1/NAT10/RPP40/LYAR/EXOSC8/NOP58/PA2G4/NOLC1/NLE1/RPS17/DCAF13/UTP14A/URB1/NIFK/GNL3L/BUD23/RRP7BP/SUV39H1/RPL10L/DDX10/RRP9/RRP1/BOP1/DDX21/HEATR1/LAS1L/RIOK3/MRTO4/MTERF3/NPM3/RRP1B/KAT2B/PDCD11/WDR3/RPF2/GPATCH4/NSUN5P1/BRIX1/TRMT112/EMG1/RSL1D1/PRK…	86
BP	GO:0051783	regulation of nuclear division	50/2632	139/18800	6.5037e-11	9.97017e-09	7.92938e-09	TRIP13/ANAPC7/EDN3/MSX2/BUB1/NEK2/CCNB1/AURKA/PCID2/LIF/MSX1/CHEK1/MAD2L1/PKMYT1/PLK1/CDC25C/MAD2L2/RCC1/BUB1B/MTBP/ESPL1/CENPF/GPR3/KNTC1/TTK/PDE3A/AURKB/SPDL1/DLGAP5/CDT1/RAD51AP1/CDC20/PRMT5/FBXO5/MKI67/ZWILCH/ZWINT/SMPD3/BMP4/CDCA2/KIF20B/WNT5A/IL1A/NPM2/BMP7/SPHK1/EREG/DUSP1/IL1B/IGF2	50
BP	GO:0097529	myeloid leukocyte migration	70/2632	229/18800	7.07242e-11	1.05776e-08	8.41246e-09	VEGFD/CD177/IL6R/CHGA/CCL23/CTSG/EDN3/P2RY12/VEGFA/MMP28/CXCL12/CXCL3/CXCL1/P2RX4/SCG2/STAP1/EDN2/CCR2/CXCL8/PTGER4/CCL13/IL23A/CCL8/CXCL2/PDGFD/KIT/JAML/PTK2B/SERPINE1/PIK3CG/CCL19/CCL15/EDNRB/CCL21/XCL2/CXCL11/JAM3/CMKLR1/SLIT2/LGALS3/PGF/CXCL5/IL1A/MCOLN2/CSF1R/MMP14/TREM1/NCKAP1L/TNFSF11/CCL11/CCL5/CCL24/CXCL6/CAMK1D/AIF1/DUSP1/GP2/CXCL10/CCL20/CCL26/RARRES2/THBS4/IL1B/CXCL13/CXCL17/TNFAIP6/P…	70
BP	GO:0002764	immune response-regulating signaling pathway	120/2632	482/18800	8.59016e-11	1.25416e-08	9.97448e-09	APPL2/RIPK2/SLC39A10/NR1H4/BTNL8/CD36/BMX/CLPB/PLCL2/PRKCB/LRRC19/HHLA2/BTNL3/TLR3/CEACAM1/HSPD1/IRF4/CD276/PLCG2/STAP1/RIOK3/IGHA2/IGLL5/MS4A2/BLK/IGHV3-72/LIMK1/CD79A/IGHV3-74/CR2/CD22/KIT/TLR7/MS4A1/IGHV3-13/CD79B/TYRO3/IGHA1/COLEC12/IRAK2/F2RL1/PJA2/MEF2C/IGHV3-35/IGHV6-1/IGHV3-66/LIME1/CTSH/IGHV3-7/BCL2/CAV1/IGHV3-49/IRAK1/IGHV3-64/IGHV3-11/IGHV1-58/IGLC6/PLCG1/IGHV3-53/IGHV3-21/IGHV3-38/LGR…	120
BP	GO:0000280	nuclear division	112/2632	446/18800	2.11523e-10	3.01642e-08	2.39899e-08	TEX11/TRIP13/ANAPC7/CDC25B/EDN3/UBE2C/TPX2/ANLN/KIF18B/MSX2/RAN/DSCC1/NCAPG2/KIF2C/BUB1/CKS2/CDCA5/NEK2/KIF23/FANCA/CDC14A/NDE1/RANBP1/CCNB1/RAD54L/EME1/AURKA/CDC6/UBE2S/KIF4A/CCNE1/RACGAP1/NCAPH/PSRC1/RRS1/FANCD2/NCAPD3/CCNB1IP1/PCID2/MYBL2/LIF/MSX1/NUF2/CHEK1/MAD2L1/PKMYT1/PLK1/CDC25C/PTTG1/KIFC1/MAD2L2/HASPIN/DSN1/KIF18A/CDCA8/KIF14/MAPK15/RCC1/NAA10/BOD1/KNSTRN/NCAPG/SPAG5/BRCA2/TOP2A/MASTL/B…	112
BP	GO:0006364	rRNA processing	68/2632	226/18800	2.82574e-10	3.93806e-08	3.13198e-08	BYSL/EXOSC2/DKC1/UTP4/RCL1/GTPBP4/NOB1/EXOSC3/EXOSC7/RRP12/WDR43/WDR74/DDX56/NOP56/WDR12/WDR75/NOL6/NOP14/RPUSD4/RRS1/NAT10/RPP40/LYAR/EXOSC8/NOP58/PA2G4/NOLC1/RPS17/DCAF13/UTP14A/URB1/NIFK/BUD23/RRP7BP/SUV39H1/DDX10/RRP9/RRP1/BOP1/DDX21/HEATR1/LAS1L/RIOK3/MRTO4/NPM3/RRP1B/KAT2B/PDCD11/WDR3/RPF2/NSUN5P1/BRIX1/TRMT112/EMG1/RSL1D1/PRKDC/FBL/UTP18/EXOSC5/NSUN5/EXOSC4/UTP20/CHD7/DDX27/RPS21/NOC4L/RPU…	68
BP	GO:0030595	leukocyte chemotaxis	70/2632	236/18800	3.12661e-10	4.26053e-08	3.38844e-08	VEGFD/IL6R/CHGA/CCL23/CTSG/EDN3/PTN/VEGFA/PADI2/MMP28/CXCL12/CXCL3/CXCL1/SCG2/STAP1/EDN2/CCR2/IL16/CXCL8/CCL13/IL23A/SLC12A2/CCL8/CXCL2/KIT/JAML/PTK2B/SERPINE1/PIK3CG/CCL19/CCL15/F2RL1/EDNRB/CCL21/XCL2/CXCL11/JAM3/CXCL16/CMKLR1/SLIT2/LGALS3/WNT5A/PGF/C10orf99/CXCL5/TRPM2/CSF1R/TREM1/NCKAP1L/TNFSF11/CCL11/CCL5/CCL24/CXCL6/CAMK1D/AIF1/DUSP1/CXCL10/CCL20/CCL26/RARRES2/THBS4/IL1B/CXCL13/CXCL17/TNFAIP…	70
BP	GO:0000070	mitotic sister chromatid segregation	55/2632	171/18800	9.58706e-10	1.278e-07	1.0164e-07	TRIP13/ANAPC7/UBE2C/KIF18B/RAN/DSCC1/NCAPG2/KIF2C/BUB1/CDCA5/NEK2/KIF23/CCNB1/CDC6/KIF4A/RACGAP1/NCAPH/PSRC1/RRS1/NCAPD3/PCID2/NUF2/MAD2L1/PLK1/PTTG1/KIFC1/MAD2L2/HASPIN/DSN1/KIF18A/CDCA8/KIF14/NAA10/BOD1/KNSTRN/NCAPG/SPAG5/BUB1B/SGO1/ESPL1/CENPF/TACC3/KNTC1/TTK/AURKB/SPDL1/DLGAP5/CDT1/CDC20/FBXO5/ZWILCH/CENPE/ZWINT/CENPK/DUSP1	55
BP	GO:0007088	regulation of mitotic nuclear division	41/2632	111/18800	1.32872e-09	1.73355e-07	1.37871e-07	TRIP13/ANAPC7/EDN3/BUB1/NEK2/CCNB1/AURKA/PCID2/CHEK1/MAD2L1/PKMYT1/PLK1/CDC25C/MAD2L2/RCC1/BUB1B/MTBP/ESPL1/CENPF/KNTC1/TTK/AURKB/SPDL1/DLGAP5/CDT1/PRMT5/FBXO5/MKI67/ZWILCH/ZWINT/SMPD3/BMP4/CDCA2/KIF20B/IL1A/BMP7/SPHK1/EREG/DUSP1/IL1B/IGF2	41
BP	GO:0016072	rRNA metabolic process	74/2632	264/18800	1.646e-09	2.10277e-07	1.67235e-07	POLR1G/BYSL/EXOSC2/DKC1/POLR1B/UTP4/RCL1/GTPBP4/NOB1/EXOSC3/EXOSC7/RRP12/WDR43/WDR74/DDX56/NOP56/WDR12/GTF3A/WDR75/NOL6/NOP14/RPUSD4/RRS1/NAT10/RPP40/LYAR/EXOSC8/NOP58/PA2G4/NOLC1/RPS17/DCAF13/POLR1E/UTP14A/URB1/NIFK/BUD23/RRP7BP/SUV39H1/DDX10/RRP9/RRP1/BOP1/DDX21/HEATR1/LAS1L/RIOK3/DDX11/MRTO4/NPM3/RRP1B/KAT2B/PDCD11/WDR3/RPF2/NSUN5P1/BRIX1/TRMT112/EMG1/TCOF1/RSL1D1/PRKDC/FBL/UTP18/EXOSC5/NSUN5/…	74
BP	GO:0010817	regulation of hormone levels	118/2632	496/18800	2.33855e-09	2.92653e-07	2.3275e-07	PCSK2/UGT1A8/ADH1B/GCG/SFRP1/SLCO4A1/CMA1/BCHE/HSD3B2/CHGA/SCNN1B/SLC7A5/CNR1/PDX1/CTSG/EDN3/PCSK5/HSD17B2/NR1H4/RETSAT/ADCY5/RDH5/DHRS11/P2RY1/INHBA/VIP/ADH1C/DHRS9/SOX4/SULT1A1/BMP5/NMB/AGTR1/DGAT2/CYP27B1/STX1A/UGT1A1/AKR1B10/PRMT3/SULT1B1/LIF/PAPSS2/VSNL1/GPER1/BMP6/TACR2/SHH/SNAP25/GCNT4/SRI/STC2/GHR/HSD17B7/DHCR7/BMP2/UGT2B15/BLK/CPT1A/ICA1/FOXA2/UCN3/BACE2/UCN/KLK6/AKR1C2/TFR2/UGT2B17/NEUR…	118
BP	GO:2000241	regulation of reproductive process	55/2632	176/18800	3.10899e-09	3.81287e-07	3.03242e-07	TRIP13/HPGDS/SFRP1/CNR1/CDC25B/SOX9/PTGDR2/TIMP1/P2RY1/CITED2/INHBA/VEGFA/VIP/MSX2/AURKA/LIF/MSX1/PRDX4/KIF9/CDC25C/OVGP1/TACR2/SNAI1/SHH/CDC25A/INTS13/MAPK15/HYAL3/GPR3/TTK/PDE3A/ZP3/RAD51AP1/ASPM/OXTR/PDE5A/CDC20/PHLDA2/FBXO5/AGO2/EDNRB/DEFB1/BMP4/PLA2G10/WNT5A/IL1A/ADA/NPM2/BMP7/SULF1/CACNA1H/AMH/STXBP1/DUSP1/INHBB	55
BP	GO:0048285	organelle fission	117/2632	493/18800	3.18173e-09	3.82556e-07	3.04251e-07	TEX11/TRIP13/ANAPC7/CDC25B/EDN3/UBE2C/TPX2/ANLN/KIF18B/MSX2/RAN/DSCC1/NCAPG2/KIF2C/BUB1/CKS2/CDCA5/NEK2/KIF23/FANCA/CDC14A/NDE1/RANBP1/CCNB1/RAD54L/EME1/AURKA/CDC6/UBE2S/KIF4A/CCNE1/RACGAP1/NCAPH/PSRC1/RRS1/FANCD2/MTFR2/NCAPD3/CCNB1IP1/PCID2/MYBL2/LIF/PINK1/MSX1/NUF2/CHEK1/MAD2L1/PKMYT1/PLK1/CDC25C/PTTG1/PGAM5/KIFC1/MAD2L2/HASPIN/DSN1/KIF18A/CDCA8/KIF14/MAPK15/RCC1/NAA10/PEX11A/BOD1/KNSTRN/NCAPG/…	117
BP	GO:0030593	neutrophil chemotaxis	39/2632	106/18800	3.7924e-09	4.47211e-07	3.55671e-07	CCL23/EDN3/CXCL3/CXCL1/EDN2/CXCL8/CCL13/IL23A/CCL8/CXCL2/JAML/PIK3CG/CCL19/CCL15/CCL21/XCL2/CXCL11/JAM3/SLIT2/LGALS3/CXCL5/TREM1/NCKAP1L/CCL11/CCL5/CCL24/CXCL6/CAMK1D/CXCL10/CCL20/CCL26/THBS4/IL1B/CXCL13/TNFAIP6/PPBP/S100A9/SAA1/CXCL9	39
BP	GO:0071621	granulocyte chemotaxis	44/2632	128/18800	4.55684e-09	5.27218e-07	4.19302e-07	CCL23/EDN3/CXCL3/CXCL1/SCG2/EDN2/CXCL8/CCL13/IL23A/CCL8/CXCL2/JAML/PIK3CG/CCL19/CCL15/CCL21/XCL2/CXCL11/JAM3/CMKLR1/SLIT2/LGALS3/CXCL5/CSF1R/TREM1/NCKAP1L/CCL11/CCL5/CCL24/CXCL6/CAMK1D/CXCL10/CCL20/CCL26/RARRES2/THBS4/IL1B/CXCL13/CXCL17/TNFAIP6/PPBP/S100A9/SAA1/CXCL9	44
BP	GO:0007059	chromosome segregation	89/2632	348/18800	5.89329e-09	6.69215e-07	5.32234e-07	TEX11/TRIP13/ANAPC7/HJURP/SKA3/UBE2C/KIF18B/NTMT1/RAN/DSCC1/NCAPG2/KIF2C/RCC2/BUB1/CDCA5/NEK2/KIF23/NUP43/NDE1/CCNB1/EME1/ECT2/CDC6/CENPN/SPC24/KIF4A/CCNE1/RACGAP1/NCAPH/PSRC1/CENPH/RRS1/FANCD2/NCAPD3/CCNB1IP1/PCID2/RAD18/NUF2/MAD2L1/SPC25/PLK1/NUP37/PTTG1/KIFC1/MAD2L2/HASPIN/DSN1/KIF18A/CDCA8/KIF14/MAPK15/BRCA1/RCC1/NAA10/RIOK3/CENPW/DDX11/BOD1/KNSTRN/NCAPG/SPAG5/TOP2A/BUB1B/SGO1/ESPL1/CENPF/TAC…	89
BP	GO:0002685	regulation of leukocyte migration	63/2632	218/18800	7.30591e-09	8.14543e-07	6.47814e-07	VEGFD/ELANE/LYVE1/IL6R/EDN3/P2RY12/PTN/VEGFA/PADI2/MADCAM1/JAM2/ADTRP/BMP5/MMP28/CXCL12/P2RX4/STAP1/ITGA2/EDN2/CCR2/CXCL8/CCL28/PTGER4/IL23A/CCL8/HMOX1/PDGFD/ZP3/PTK2B/SERPINE1/CCL19/F2RL1/CCL21/SMPD3/THY1/XCL2/JAM3/CMKLR1/SLIT2/LGALS3/WNT5A/PGF/C10orf99/IL1A/ADA/CSF1R/MMP14/NCKAP1L/KITLG/CCL5/CCL24/CAMK1D/AIF1/DUSP1/CXCL10/CCL20/RARRES2/THBS4/CXCL13/CHST4/CXCL17/TNFAIP6/APOD	63
BP	GO:0007346	regulation of mitotic cell cycle	113/2632	478/18800	7.45522e-09	8.16346e-07	6.49248e-07	USP2/PHOX2B/FAM107A/TRIP13/BRINP3/CDKN2B/ANAPC7/CDC25B/APPL2/CCND1/EDN3/TFAP4/UBE2C/ANLN/CDK2/KLF4/EZH2/FHL1/INHBA/RRM2/MYC/RCC2/BUB1/E2F1/WDR62/CKS2/CDCA5/NEK2/RFWD3/CDC14A/CCNB1/EME1/AURKA/CDC6/GTSE1/FANCD2/DONSON/PCID2/NLE1/CDK4/CHEK1/MAD2L1/PKMYT1/BID/PLK1/CDC25C/E2F7/CDK1/TICRR/MAD2L2/DTL/CDC25A/MCIDAS/INTS13/KIF14/STIL/BRCA1/RCC1/BRCA2/EIF4EBP1/BUB1B/MTBP/ESPL1/CHEK2/CENPF/TFDP1/KNTC1/TTK/C…	113
BP	GO:0044786	cell cycle DNA replication	22/2632	43/18800	8.06467e-09	8.67589e-07	6.90003e-07	ZPR1/CDC45/NUGGC/GINS1/MCM3/DONSON/E2F7/MCM6/MCM4/LIG1/BRCA2/GINS3/DNA2/FEN1/DBF4/PCNA/CDT1/BLM/MCM2/FBXO5/CDC7/DACH1	22
BP	GO:0006268	DNA unwinding involved in DNA replication	15/2632	22/18800	9.64056e-09	1.01924e-06	8.10612e-07	TWNK/CDC45/GINS1/RECQL4/MCM3/SSBP1/MCM6/MCM4/MCM7/HMGA1/GINS3/GINS2/GINS4/BLM/MCM2	15
BP	GO:0000819	sister chromatid segregation	60/2632	205/18800	9.83386e-09	1.02205e-06	8.12851e-07	TRIP13/ANAPC7/UBE2C/KIF18B/RAN/DSCC1/NCAPG2/KIF2C/BUB1/CDCA5/NEK2/KIF23/CCNB1/CDC6/KIF4A/RACGAP1/NCAPH/PSRC1/RRS1/NCAPD3/PCID2/NUF2/MAD2L1/PLK1/PTTG1/KIFC1/MAD2L2/HASPIN/DSN1/KIF18A/CDCA8/KIF14/MAPK15/NAA10/DDX11/BOD1/KNSTRN/NCAPG/SPAG5/TOP2A/BUB1B/SGO1/ESPL1/CENPF/TACC3/FEN1/KNTC1/TTK/AURKB/SPDL1/DLGAP5/CDT1/AXIN2/CDC20/FBXO5/ZWILCH/CENPE/ZWINT/CENPK/DUSP1	60
BP	GO:0097530	granulocyte migration	49/2632	154/18800	1.15059e-08	1.17591e-06	9.3521e-07	CD177/CCL23/EDN3/CXCL3/CXCL1/SCG2/EDN2/CXCL8/PTGER4/CCL13/IL23A/CCL8/CXCL2/JAML/PIK3CG/CCL19/CCL15/CCL21/XCL2/CXCL11/JAM3/CMKLR1/SLIT2/LGALS3/CXCL5/IL1A/MCOLN2/CSF1R/TREM1/NCKAP1L/CCL11/CCL5/CCL24/CXCL6/CAMK1D/GP2/CXCL10/CCL20/CCL26/RARRES2/THBS4/IL1B/CXCL13/CXCL17/TNFAIP6/PPBP/S100A9/SAA1/CXCL9	49
BP	GO:0002687	positive regulation of leukocyte migration	46/2632	141/18800	1.34078e-08	1.34781e-06	1.07193e-06	VEGFD/LYVE1/IL6R/EDN3/P2RY12/PTN/VEGFA/MADCAM1/JAM2/CXCL12/P2RX4/ITGA2/EDN2/CCR2/CXCL8/IL23A/CCL8/PDGFD/ZP3/PTK2B/SERPINE1/CCL19/F2RL1/CCL21/THY1/XCL2/JAM3/CMKLR1/LGALS3/WNT5A/PGF/IL1A/CSF1R/MMP14/NCKAP1L/KITLG/CCL5/CCL24/CAMK1D/AIF1/CXCL10/CCL20/RARRES2/THBS4/CXCL13/CXCL17	46
BP	GO:1990266	neutrophil migration	43/2632	128/18800	1.48703e-08	1.47072e-06	1.16968e-06	CD177/CCL23/EDN3/CXCL3/CXCL1/EDN2/CXCL8/CCL13/IL23A/CCL8/CXCL2/JAML/PIK3CG/CCL19/CCL15/CCL21/XCL2/CXCL11/JAM3/SLIT2/LGALS3/CXCL5/IL1A/MCOLN2/TREM1/NCKAP1L/CCL11/CCL5/CCL24/CXCL6/CAMK1D/GP2/CXCL10/CCL20/CCL26/THBS4/IL1B/CXCL13/TNFAIP6/PPBP/S100A9/SAA1/CXCL9	43
BP	GO:0045785	positive regulation of cell adhesion	106/2632	446/18800	1.60975e-08	1.56682e-06	1.24611e-06	GCNT2/MYOC/ELANE/SFRP1/NPY/DUSP26/RIPK2/CTSG/ABI3BP/FUT1/P2RY12/MMRN1/VIT/CITED2/VEGFA/SOX4/CD44/CBFB/CD36/CXCL12/ZBTB16/CD209/HHLA2/ANK3/LIF/ZBTB7B/HSPD1/VSIR/PLPP3/EGFL6/RUNX1/CD1D/PCK1/SHH/CD276/ITGA2/EDIL3/CCR2/SLC7A1/CCL28/LEF1/IL23A/FOXA2/ADGRG1/CD46/DUSP10/FERMT1/ZP3/PTK2B/LIMS2/TNFSF9/CCL19/CD27/EPB41L4B/HSPH1/RELL2/CAV1/IRAK1/EPHA1/KIF26B/PDPN/SOX12/GFUS/CCL21/PIEZO1/THY1/PODXL/EBI3/TEK/…	106
BP	GO:0060326	cell chemotaxis	81/2632	315/18800	2.17245e-08	2.08148e-06	1.65542e-06	VEGFD/IL6R/CHGA/ACKR2/CCL23/CTSG/EDN3/MET/PTN/VEGFA/PADI2/MMP28/CXCL12/AGTR1/CXCL3/CXCL1/LPAR1/P2RX4/SCG2/STAP1/EDN2/ABCC1/CCR2/IL16/CXCL8/CCL28/LEF1/CCL13/IL23A/SLC12A2/CCL8/CXCL2/PDGFD/KIT/JAML/PTK2B/SERPINE1/PIK3CG/CCL19/CCL15/F2RL1/EDNRB/CCL21/XCL2/CXCL11/JAM3/CXCL16/CMKLR1/SLIT2/LGALS3/FGF18/WNT5A/PGF/C10orf99/CXCL5/EPHA2/TRPM2/CSF1R/TREM1/NCKAP1L/TNFSF11/CCL11/CCL5/CCL24/CXCL6/CAMK1D/AIF1/D…	81
BP	GO:0090329	regulation of DNA-templated DNA replication	24/2632	52/18800	2.30611e-08	2.17555e-06	1.73023e-06	CDK2/RFC3/DSCC1/NUGGC/GINS1/RFC4/DONSON/E2F7/CHTF18/SSBP1/TICRR/MCIDAS/TIMELESS/BRCA2/GINS3/GINS2/GINS4/DBF4/PCNA/CDT1/BLM/FBXO5/CDC7/DACH1	24
BP	GO:1901990	regulation of mitotic cell cycle phase transition	82/2632	321/18800	2.44767e-08	2.27411e-06	1.80862e-06	PHOX2B/FAM107A/TRIP13/CDKN2B/ANAPC7/CDC25B/APPL2/CCND1/TFAP4/UBE2C/ANLN/CDK2/KLF4/EZH2/FHL1/INHBA/RRM2/RCC2/BUB1/E2F1/CDCA5/RFWD3/CDC14A/CCNB1/AURKA/CDC6/GTSE1/DONSON/PCID2/CDK4/CHEK1/MAD2L1/BID/PLK1/CDC25C/E2F7/CDK1/TICRR/MAD2L2/DTL/CDC25A/KIF14/STIL/BRCA1/BUB1B/MTBP/ESPL1/CHEK2/CENPF/TFDP1/KNTC1/TTK/CLSPN/AURKB/CDK5RAP3/SPDL1/PRKDC/RBL1/DLGAP5/PLK3/CDT1/BLM/KANK2/ORC1/FBXO5/HSPA2/BCL2/ZWILCH/CE…	82
BP	GO:0000086	G2/M transition of mitotic cell cycle	45/2632	140/18800	3.18738e-08	2.91717e-06	2.32005e-06	PHOX2B/CDC25B/CCND1/CDK2/FHL1/RCC2/MELK/CCNB1/AURKA/CDC6/DONSON/CDK4/CHEK1/PKMYT1/PLK1/FOXM1/CDC25C/CDK1/TICRR/FBXL22/DTL/CDC25A/KIF14/CCNA2/BRCA1/MASTL/CHEK2/CENPF/CLSPN/AURKB/CDK5RAP3/PLK3/SKP2/BLM/ORC1/FBXO5/HSPA2/FOXN3/CDC7/TPD52L1/PBX1/CDKN1A/ABCB1/FBXL6/BRSK2	45
BP	GO:0033044	regulation of chromosome organization	60/2632	212/18800	3.81645e-08	3.44154e-06	2.73709e-06	TRIP13/PKIB/ANAPC7/RUVBL1/DKC1/UBE2C/CDK2/CCT6A/MYC/BUB1/CDCA5/NEK2/CCT2/CCNB1/CDC6/NCAPH/NAT10/PCID2/GNL3/CCT3/MAD2L1/GNL3L/PLK1/PIF1/PTTG1/SSBP1/ACTR5/CCT4/MAD2L2/MAPK15/NAA10/DDX11/NCAPG/CCT5/TOP2A/BUB1B/ACTL6A/ESPL1/CENPF/TACC3/DNMT1/FEN1/KNTC1/TTK/AURKB/SPDL1/ACD/DLGAP5/CDT1/CCT7/MCM2/AXIN2/FBXO5/ZWILCH/CENPE/ZWINT/TRIM28/RUVBL2/ZNF304/DUSP1	60
BP	GO:0090068	positive regulation of cell cycle process	67/2632	247/18800	3.93163e-08	3.49403e-06	2.77883e-06	PHOX2B/ANAPC7/CDC25B/CCND1/EDN3/UBE2C/EZH2/MSX2/RRM2/RCC2/CDCA5/KIF23/CDC14A/RANBP1/CCNB1/AURKA/ECT2/CDC6/RACGAP1/PCID2/MSX1/CDK4/MAD2L1/CDC25C/E2F7/CDK1/DTL/CDC25A/KIF14/MAPK15/PLCG2/STIL/DDX11/SPAG5/MTBP/ESPL1/CHEK2/TFDP1/FEN1/AURKB/DBF4/DLGAP5/GPSM2/CDT1/FAM83D/RAD51AP1/PLK4/NPM1/FBXO5/HSPA2/PPP1R35/CENPJ/SVIL/ADAMTS1/SMPD3/CDC7/PBX1/KIF20B/WNT5A/IL1A/NPM2/SPHK1/EREG/AIF1/SSTR5/IL1B/IGF2	67
BP	GO:0022613	ribonucleoprotein complex biogenesis	105/2632	448/18800	4.05355e-08	3.55091e-06	2.82408e-06	DDX31/URB2/BYSL/RUVBL1/EXOSC2/DKC1/UTP4/RCL1/GTPBP4/NOB1/EXOSC3/EXOSC7/POLR2D/RRP12/NOP16/RAN/WDR43/WDR74/DDX56/NOP56/NOM1/WDR12/GTF3A/HSP90AB1/WDR75/NOL6/NOP14/RPUSD4/RRS1/SNRPF/NAT10/RPP40/LYAR/EXOSC8/NOP58/PA2G4/NOLC1/NLE1/RPS17/DCAF13/UTP14A/URB1/EIF2S2/NIFK/GNL3L/BUD23/EIF2S3/RRP7BP/SUV39H1/RPL10L/NUFIP1/DDX10/RRP9/RRP1/BOP1/DDX21/HEATR1/LAS1L/RIOK3/MRTO4/MTERF3/NPM3/RRP1B/KAT2B/PDCD11/WDR3/…	105
BP	GO:0051216	cartilage development	56/2632	195/18800	6.21248e-08	5.36548e-06	4.26722e-06	BMP3/RSPO2/SOX9/TGFBI/TIMP1/KAT2A/MSX2/SCIN/CD44/BMP5/HAND2/ZBTB16/MSX1/RUNX1/ADAMTS12/BMP6/SNAI1/COL11A1/OSR1/CHI3L1/CCN4/GHR/BMP2/HYAL3/ACVRL1/BGN/SERPINH1/LOXL2/HAND1/STC1/PITX1/COL1A1/BARX2/AXIN2/MEF2C/MAF/COMP/SMPD3/BMP4/WNT9A/COL27A1/FGF18/MGP/WNT5A/EFEMP1/BMP7/SULF1/SCX/MATN3/MMP13/FRZB/SFRP2/PRRX1/EPYC/WNT11/COL3A1	56
BP	GO:0003018	vascular process in circulatory system	69/2632	263/18800	1.0265e-07	8.6844e-06	6.90679e-06	ABCG2/SLC4A4/ATP1A2/SCNN1B/SLC7A5/SLC22A5/SLC6A6/EDN3/PDE2A/P2RX1/P2RY1/VEGFA/ATP1B2/CD36/AGTR1/C2CD4A/KCNMA1/CEACAM1/SLC5A6/ADRB2/SLC2A13/SLC29A1/HTR1D/GPER1/KCNMB1/BMP6/TACR2/SLC2A4/SLC22A3/EDN2/ABCC1/SLC7A1/CLDN5/PDE3A/SLC12A2/NPR1/PTP4A3/SLC1A5/UCN/PLOD3/SLC2A1/SLC6A9/OXTR/F2RL1/ATP2A3/SLC1A1/CAV1/EDNRB/AGT/COMP/ADRA2A/SLC6A20/EDNRA/SLIT2/TEK/ATP2B4/TJP3/ATP8A1/RGS2/ABCB1/F2R/AKAP12/C2CD4B/SE…	69
BP	GO:0045839	negative regulation of mitotic nuclear division	22/2632	48/18800	1.03386e-07	8.6844e-06	6.90679e-06	TRIP13/BUB1/CCNB1/PCID2/CHEK1/MAD2L1/PLK1/MAD2L2/BUB1B/MTBP/CENPF/KNTC1/TTK/AURKB/SPDL1/CDT1/FBXO5/ZWILCH/ZWINT/BMP4/BMP7/DUSP1	22
BP	GO:0044839	cell cycle G2/M phase transition	47/2632	155/18800	1.18088e-07	9.78536e-06	7.78239e-06	PHOX2B/CDC25B/CCND1/CDK2/FHL1/RCC2/MELK/CCNB1/AURKA/CDC6/DONSON/CDK4/CHEK1/PKMYT1/PLK1/FOXM1/CDC25C/CDK1/TICRR/FBXL22/DTL/CDC25A/KIF14/CCNA2/BRCA1/MASTL/CHEK2/CENPF/CLSPN/AURKB/CDK5RAP3/CCNB2/PLK3/SKP2/BLM/NPM1/ORC1/FBXO5/HSPA2/FOXN3/CDC7/TPD52L1/PBX1/CDKN1A/ABCB1/FBXL6/BRSK2	47
BP	GO:0033260	nuclear DNA replication	19/2632	38/18800	1.36382e-07	1.11506e-05	8.86815e-06	CDC45/NUGGC/GINS1/MCM3/DONSON/MCM6/MCM4/LIG1/BRCA2/GINS3/DNA2/FEN1/DBF4/PCNA/CDT1/BLM/MCM2/CDC7/DACH1	19
BP	GO:1990868	response to chemokine	34/2632	97/18800	1.46468e-07	1.16642e-05	9.27663e-06	ACKR2/CCL23/PADI2/CXCL12/CXCL3/CXCL1/SLIT3/CCR2/CXCL8/CCL13/ACKR1/SLC12A2/CCL8/CXCL2/PTK2B/CCL19/CCL15/CCL21/XCL2/CXCL11/CMKLR1/SLIT2/CXCL5/CCL11/CCL5/CCL24/CXCL6/DUSP1/CXCL10/CCL20/CCL26/CXCL13/PPBP/CXCL9	34
BP	GO:1990869	cellular response to chemokine	34/2632	97/18800	1.46468e-07	1.16642e-05	9.27663e-06	ACKR2/CCL23/PADI2/CXCL12/CXCL3/CXCL1/SLIT3/CCR2/CXCL8/CCL13/ACKR1/SLC12A2/CCL8/CXCL2/PTK2B/CCL19/CCL15/CCL21/XCL2/CXCL11/CMKLR1/SLIT2/CXCL5/CCL11/CCL5/CCL24/CXCL6/DUSP1/CXCL10/CCL20/CCL26/CXCL13/PPBP/CXCL9	34
BP	GO:1901987	regulation of cell cycle phase transition	97/2632	415/18800	1.51749e-07	1.19298e-05	9.48788e-06	PHOX2B/FAM107A/TRIP13/CDKN2B/ANAPC7/CDC25B/APPL2/CCND1/TFAP4/UBE2C/ANLN/CDK2/KLF4/EZH2/FHL1/INHBA/RRM2/RCC2/BUB1/E2F1/CDC45/CDCA5/RFWD3/CDC14A/CCNB1/EME1/AURKA/CDC6/GTSE1/FANCD2/DONSON/PCID2/CDK4/CHEK1/MAD2L1/BID/PLK1/CDC25C/E2F7/CDK1/TICRR/MAD2L2/DTL/CDC25A/TIMELESS/KIF14/MAPK15/PLCG2/STIL/BRCA1/BUB1B/MTBP/ESPL1/CHEK2/CENPF/TFDP1/DNA2/KNTC1/TTK/CLSPN/AURKB/CDK5RAP3/DBF4/SPDL1/PRKDC/RBL1/DLGAP5/P…	97
BP	GO:0070098	chemokine-mediated signaling pathway	32/2632	89/18800	1.7253e-07	1.33918e-05	1.06506e-05	ACKR2/CCL23/PADI2/CXCL12/CXCL3/CXCL1/SLIT3/CCR2/CXCL8/CCL13/ACKR1/CCL8/CXCL2/PTK2B/CCL19/CCL15/CCL21/XCL2/CXCL11/CMKLR1/SLIT2/CXCL5/CCL11/CCL5/CCL24/CXCL6/CXCL10/CCL20/CCL26/CXCL13/PPBP/CXCL9	32
BP	GO:0010965	regulation of mitotic sister chromatid separation	26/2632	65/18800	2.15475e-07	1.63123e-05	1.29733e-05	TRIP13/ANAPC7/UBE2C/BUB1/CCNB1/CDC6/PCID2/MAD2L1/PLK1/PTTG1/MAD2L2/BUB1B/ESPL1/CENPF/TACC3/KNTC1/TTK/AURKB/SPDL1/DLGAP5/CDT1/FBXO5/ZWILCH/CENPE/ZWINT/DUSP1	26
BP	GO:0044784	metaphase/anaphase transition of cell cycle	26/2632	65/18800	2.15475e-07	1.63123e-05	1.29733e-05	TRIP13/ANAPC7/UBE2C/BUB1/CCNB1/CDC6/PCID2/MAD2L1/PLK1/MAD2L2/MAPK15/BUB1B/ESPL1/CENPF/TACC3/KNTC1/TTK/AURKB/SPDL1/DLGAP5/CDT1/FBXO5/ZWILCH/CENPE/ZWINT/DUSP1	26
BP	GO:0006275	regulation of DNA replication	41/2632	131/18800	2.89187e-07	2.16256e-05	1.7199e-05	RUVBL1/S100A11/GTPBP4/CDK2/RFC3/DSCC1/NUGGC/GINS1/CDC6/RFC4/BCAR3/DONSON/JADE3/E2F7/CHTF18/SSBP1/CDK1/TICRR/ACTR5/MCIDAS/TIMELESS/CCNA2/BRCA2/GINS3/ACTL6A/ACVRL1/DNA2/GINS2/GINS4/DBF4/UCN/PCNA/CDT1/BLM/OBI1/FBXO5/CDC7/RUVBL2/DACH1/NPM2/EREG	41
BP	GO:0007091	metaphase/anaphase transition of mitotic cell cycle	25/2632	62/18800	3.05861e-07	2.23278e-05	1.77576e-05	TRIP13/ANAPC7/UBE2C/BUB1/CCNB1/CDC6/PCID2/MAD2L1/PLK1/MAD2L2/BUB1B/ESPL1/CENPF/TACC3/KNTC1/TTK/AURKB/SPDL1/DLGAP5/CDT1/FBXO5/ZWILCH/CENPE/ZWINT/DUSP1	25
BP	GO:0022617	extracellular matrix disassembly	25/2632	62/18800	3.05861e-07	2.23278e-05	1.77576e-05	ELANE/CMA1/CTSG/MMP7/MMP11/KIF9/MMP3/MMP1/PDPN/FAP/TPSAB1/MMP10/MELTF/DDR2/ADAMTS4/CTSV/WDR72/MMP14/KLK7/FGFR4/MMP12/MMP13/FSCN1/MMP9/PRSS2	25
BP	GO:0051983	regulation of chromosome segregation	32/2632	91/18800	3.10189e-07	2.23774e-05	1.7797e-05	TRIP13/ANAPC7/UBE2C/KIF2C/RCC2/BUB1/CCNB1/CDC6/PCID2/RAD18/MAD2L1/PLK1/PTTG1/MAD2L2/MAPK15/BUB1B/ESPL1/CENPF/TACC3/KNTC1/TTK/AURKB/SPDL1/DLGAP5/CDT1/FBXO5/MKI67/ZWILCH/CENPE/ZWINT/CDCA2/DUSP1	32
BP	GO:0072503	cellular divalent inorganic cation homeostasis	110/2632	494/18800	3.21049e-07	2.28916e-05	1.82059e-05	SLC30A10/SCGN/ELANE/CEMIP/GRIN2D/ATP1A2/CNR1/ACKR2/ADCYAP1R1/CCL23/MT1M/TRPV3/EDN3/P2RY4/SLC39A10/ADCY5/ANK2/P2RX1/PLCE1/P2RY1/MT1H/CASQ2/ATP13A4/MT1F/SLC25A23/NMB/CD36/CXCL12/AGTR1/PRKCB/LPAR1/KCNK3/JPH1/MT1G/MT1DP/GPER1/P2RX4/PLCG2/EDN2/SRI/CCR2/STC2/JPH2/CCL28/PTGER4/GRINA/PLN/MT2A/GPR3/PTGDR/CCL13/GPR157/SLC35G1/STC1/CCL8/NOL3/CALB2/MS4A1/MT1E/PTK2B/P2RY8/PIK3CG/OXTR/CCL19/CCL15/F2RL1/CHD7/ER…	110
BP	GO:0045926	negative regulation of growth	64/2632	245/18800	3.47229e-07	2.44736e-05	1.94641e-05	PI16/SFRP1/SEMA6D/SEMA3E/MT1M/GDF15/EPHA7/NTN1/MT1H/CITED2/FHL1/INHBA/MT1F/TRIM40/CYP27B1/SEMA6A/SLIT3/PSRC1/PLAC8/MSX1/MT1G/ADRB2/WNT3/PNPT1/SEMA3G/STC2/MT2A/ACVRL1/CRYAB/DACT3/NPR1/SEMA3D/SH3BP4/DUSP10/MT1E/CDHR2/PLXNA3/BCL2/RERG/AGT/MT1X/MIR17HG/SPP1/RTN4R/BMP4/SLIT2/NKD1/CDKN2A/TP73/RGS2/WNT5A/CDKN1A/CCDC85B/SERPINE2/SPART/NDUFA13/SEMA3F/MIR25/FRZB/SFRP2/CDA/WNT11/MT1A/GNG4	64
BP	GO:0051784	negative regulation of nuclear division	23/2632	55/18800	4.15273e-07	2.8937e-05	2.30139e-05	TRIP13/BUB1/CCNB1/PCID2/LIF/CHEK1/MAD2L1/PLK1/MAD2L2/BUB1B/MTBP/CENPF/KNTC1/TTK/AURKB/SPDL1/CDT1/FBXO5/ZWILCH/ZWINT/BMP4/BMP7/DUSP1	23
BP	GO:0034470	ncRNA processing	97/2632	424/18800	4.37096e-07	2.96732e-05	2.35994e-05	BYSL/EXOSC2/DKC1/METTL1/PUS7/FTSJ1/UTP4/RCL1/GTPBP4/NOB1/EXOSC3/EXOSC7/RRP12/PUS1/WDR4/WDR43/WDR74/DDX56/NOP56/WDR12/WDR75/NOL6/ADAT2/NOP14/RPUSD4/RRS1/POP1/TRMT1/NAT10/RPP40/CDK5RAP1/LYAR/MYOCD/EXOSC8/NOP58/PA2G4/THUMPD2/NOLC1/RPS17/DCAF13/UTP14A/URB1/TARBP1/NIFK/BUD23/RRP7BP/GTPBP3/SUV39H1/DDX10/RRP9/RRP1/BOP1/DDX21/HEATR1/LAS1L/RIOK3/MRTO4/NPM3/RRP1B/KAT2B/CTU2/PDCD11/TRMT11/WDR3/RPF2/TSEN2/NS…	97
BP	GO:1902099	regulation of metaphase/anaphase transition of cell cycle	25/2632	63/18800	4.39959e-07	2.96732e-05	2.35994e-05	TRIP13/ANAPC7/UBE2C/BUB1/CCNB1/CDC6/PCID2/MAD2L1/PLK1/MAD2L2/MAPK15/BUB1B/ESPL1/CENPF/KNTC1/TTK/AURKB/SPDL1/DLGAP5/CDT1/FBXO5/ZWILCH/CENPE/ZWINT/DUSP1	25
BP	GO:2000278	regulation of DNA biosynthetic process	38/2632	119/18800	4.40356e-07	2.96732e-05	2.35994e-05	PKIB/DKC1/KLF4/RFC3/CCT6A/DSCC1/MYC/NEK2/CCT2/GINS1/RFC4/HSP90AB1/NAT10/CCT3/CHEK1/JADE3/GNL3L/PIF1/CHTF18/CCT4/MAPK15/CCT5/GINS3/TFDP1/ACVRL1/GINS2/GINS4/AURKB/DNAJC2/ACD/PCNA/CCT7/PTK2B/PARM1/DACH1/CDKN1A/ADIPOQ/FGFR4	38
BP	GO:0033630	positive regulation of cell adhesion mediated by integrin	13/2632	21/18800	5.20976e-07	3.44283e-05	2.73812e-05	P2RY12/LIF/FERMT1/CCL21/PIEZO1/PODXL/NCKAP1L/RAC3/SKAP1/CCL5/CD3E/SFRP2/CXCL13	13
BP	GO:0001503	ossification	96/2632	420/18800	5.22151e-07	3.44283e-05	2.73812e-05	BMP3/MYOC/CLEC3B/RSPO2/SFRP1/IL6R/GDPD2/TP53INP2/SLC26A2/SOX9/GTPBP4/PTN/IGSF10/MSX2/IARS1/CBFB/BMP5/HAND2/ZBTB16/CTHRC1/CYP27B1/CHRDL1/SND1/CEBPB/ADRB2/RUNX1/ADAMTS12/WNT3/BMP6/GPM6B/HSPE1/SNAI1/COL11A1/FGFR2/SHH/OSR1/DDX21/CCN4/BMP2/PTGER4/FIGNL1/LEF1/RSL1D1/IFITM1/FASN/STC1/FBL/TXLNG/OMD/PTK2B/MYBBP1A/ALYREF/COL1A1/AXIN2/MEF2C/FBXO5/NOTUM/BCL2/COMP/SPP1/SMPD3/LGR4/BMP4/DDR2/KREMEN2/PBX1/FGF18/…	96
BP	GO:0001701	in utero embryonic development	90/2632	387/18800	5.33556e-07	3.4806e-05	2.76816e-05	SLC25A34/TMEM100/TEAD4/SOX10/MDFI/BYSL/WNT2/HSD17B2/HS3ST6/KLF4/ATP11A/CITED2/RCN1/KAT2A/VEGFA/RRM2/XRCC2/NCAPG2/WDR74/TTLL4/MYC/BMP5/ZPR1/HAND2/NEK2/CCNB1/GINS1/ANKS6/FOSL1/SLC25A20/CEBPB/PALB2/HM13/CCNB1IP1/LIF/SMIM14/NLE1/MSX1/EIF2S2/CHEK1/E2F7/ADCY9/PSPH/SNAI1/FGFR2/STIL/ASCL2/SALL4/BRCA2/ASF1B/BMP2/JAG2/ACTL6A/ACVRL1/TENT5C/LEF1/POLB/EMG1/HAND1/GINS4/CCNB2/ZP3/NSDHL/PRMT1/PLOD3/EPAS1/PLCD3/P…	90
BP	GO:0006936	muscle contraction	83/2632	349/18800	5.52369e-07	3.5654e-05	2.8356e-05	SCN7A/ATP1A2/CHGA/SCNN1B/SCN2B/EDN3/MYOM1/ANK2/P2RX1/GNAO1/PLCE1/SNTB1/CASQ2/SCN4B/MYH11/TMOD1/KCNMA1/SYNM/GPD1L/MYOCD/MYLK/LMOD1/ADRB2/SGCA/HTR1D/GPER1/GSN/P2RX4/NUP155/TACR2/HOMER1/ITGA2/EDN2/SRI/RCSD1/CNN1/PPP1R12B/PLN/CHRM2/CRYAB/SLC9A1/STC1/DES/CCDC78/UCN/DSC2/KIT/MYL9/PIK3CG/OXTR/CHRNA3/PDE5A/MIR145/PPP1R13L/EMD/KCNE3/CAV1/EDNRB/AGT/COMP/LTB4R/ADRA2A/SSPN/APBB1/EDNRA/DMD/ATP2B4/MYOM3/RGS2/C…	83
BP	GO:0033045	regulation of sister chromatid segregation	27/2632	72/18800	5.91891e-07	3.74173e-05	2.97583e-05	TRIP13/ANAPC7/UBE2C/BUB1/CCNB1/CDC6/PCID2/MAD2L1/PLK1/PTTG1/MAD2L2/MAPK15/BUB1B/ESPL1/CENPF/TACC3/KNTC1/TTK/AURKB/SPDL1/DLGAP5/CDT1/FBXO5/ZWILCH/CENPE/ZWINT/DUSP1	27
BP	GO:1905818	regulation of chromosome separation	27/2632	72/18800	5.91891e-07	3.74173e-05	2.97583e-05	TRIP13/ANAPC7/UBE2C/BUB1/CCNB1/CDC6/PCID2/MAD2L1/PLK1/PTTG1/MAD2L2/MAPK15/BUB1B/ESPL1/CENPF/TACC3/KNTC1/TTK/AURKB/SPDL1/DLGAP5/CDT1/FBXO5/ZWILCH/CENPE/ZWINT/DUSP1	27
BP	GO:0051306	mitotic sister chromatid separation	26/2632	68/18800	6.14044e-07	3.84216e-05	3.05571e-05	TRIP13/ANAPC7/UBE2C/BUB1/CCNB1/CDC6/PCID2/MAD2L1/PLK1/PTTG1/MAD2L2/BUB1B/ESPL1/CENPF/TACC3/KNTC1/TTK/AURKB/SPDL1/DLGAP5/CDT1/FBXO5/ZWILCH/CENPE/ZWINT/DUSP1	26
BP	GO:0030071	regulation of mitotic metaphase/anaphase transition	24/2632	60/18800	6.2648e-07	3.88038e-05	3.0861e-05	TRIP13/ANAPC7/UBE2C/BUB1/CCNB1/CDC6/PCID2/MAD2L1/PLK1/MAD2L2/BUB1B/ESPL1/CENPF/KNTC1/TTK/AURKB/SPDL1/DLGAP5/CDT1/FBXO5/ZWILCH/CENPE/ZWINT/DUSP1	24
BP	GO:0007051	spindle organization	52/2632	188/18800	6.56367e-07	4.00727e-05	3.18702e-05	AUNIP/CEP72/TPX2/NTMT1/RAN/CCDC69/HAUS5/WDR62/NEK2/KIF23/CCNB1/AURKA/KIF4A/RACGAP1/PSRC1/CENPH/EFHC2/MYBL2/RAE1/NUF2/SPC25/PLK1/KIFC1/INTS13/MAPK15/STIL/RCC1/KNSTRN/SPAG5/ESPL1/CHEK2/TACC3/CKAP5/TTK/AURKB/CCNB2/DLGAP5/GPSM2/EML1/ASPM/MZT1/CDC20/HAUS6/FBXO5/KIF11/TRIM36/CENPE/CENPJ/KIFC2/KIF15/STMN1/FLNA	52
BP	GO:0007093	mitotic cell cycle checkpoint signaling	40/2632	130/18800	6.60036e-07	4.00727e-05	3.18702e-05	TRIP13/CCND1/CDK2/BUB1/RFWD3/CCNB1/EME1/CDC6/GTSE1/FANCD2/DONSON/PCID2/CHEK1/MAD2L1/PLK1/CDK1/TICRR/MAD2L2/DTL/BRCA1/BUB1B/CHEK2/CENPF/KNTC1/TTK/CLSPN/AURKB/CDK5RAP3/SPDL1/PRKDC/PLK3/CDT1/BLM/ORC1/ZWILCH/ZWINT/FOXN3/CDKN1A/RPL26/DUSP1	40
BP	GO:0045787	positive regulation of cell cycle	79/2632	329/18800	6.8398e-07	4.11193e-05	3.27026e-05	USP2/PHOX2B/ANAPC7/CDC25B/CCND1/EDN3/UBE2C/EZH2/CITED2/MSX2/RRM2/MYC/RCC2/CKS2/CDCA5/KIF23/CDC14A/RANBP1/CCNB1/AURKA/ECT2/CDC6/FOSL1/RACGAP1/PSRC1/PCID2/MSX1/CDK4/CHEK1/MAD2L1/CDC25C/E2F7/CDK1/DTL/FGFR2/CDC25A/KIF14/MAPK15/PLCG2/STIL/DDX11/SPAG5/BRCA2/EIF4EBP1/MTBP/ESPL1/CHEK2/TFDP1/FEN1/AURKB/CKS1B/DBF4/DLGAP5/GPSM2/CDT1/FAM83D/RAD51AP1/PLK4/NPM1/FBXO5/HSPA2/PPP1R35/CENPJ/SVIL/ADAMTS1/SMPD3/CDC7…	79
BP	GO:0061448	connective tissue development	66/2632	260/18800	7.01715e-07	4.17759e-05	3.32248e-05	BMP3/RSPO2/IL6R/SOX9/NR1H4/TGFBI/TIMP1/KAT2A/MSX2/SCIN/CD44/BMP5/HAND2/ZBTB16/DGAT2/MSX1/CDK4/RUNX1/ADAMTS12/BMP6/SNAI1/COL11A1/OSR1/CHI3L1/CCN4/GHR/BMP2/HYAL3/ACVRL1/BGN/SERPINH1/LOXL2/HAND1/PPARGC1A/STC1/PITX1/PDGFD/COL1A1/BARX2/AXIN2/MEF2C/MAF/COMP/SMPD3/BMP4/HMGCS2/WNT9A/COL27A1/FGF18/MGP/WNT5A/SPART/COL5A1/EFEMP1/BMP7/SULF1/SCX/MATN3/MMP13/PLAAT3/FRZB/SFRP2/PRRX1/EPYC/WNT11/COL3A1	66
BP	GO:0070371	ERK1 and ERK2 cascade	80/2632	335/18800	7.37631e-07	4.34918e-05	3.45895e-05	SLC30A10/GCNT2/GCG/NPY/CCL23/DUSP26/IQGAP3/RIPK2/SOX9/EPHA7/P2RY1/CD44/MYC/CD36/HAND2/SEMA6A/CEACAM1/ALKAL2/LIF/LMO3/CDK1/GLIPR2/GPER1/SPRY4/FGFR2/CHI3L1/BMP2/PTGER4/NDRG2/CCL13/CCL8/PDGFD/DUSP10/FAM83D/PTK2B/OXTR/CCL19/CCL15/MIR145/F2RL1/PRMT5/CTSH/ALKAL1/DUSP4/AGT/TNFAIP8L3/CCL21/BMP4/XCL2/FBLN1/TEK/PTPRR/FGF18/IL1A/GSTP1/EPHA2/EPHB2/F2R/CSF1R/ADIPOQ/RPS6KA6/TNFSF11/AKAP12/CCL11/CCL5/CCL24/FGFR…	80
BP	GO:0032508	DNA duplex unwinding	31/2632	90/18800	7.94237e-07	4.63671e-05	3.68762e-05	RUVBL1/TWNK/RFC3/DSCC1/CDC45/RAD54L/GINS1/RFC4/RECQL4/MCM3/ERCC6L/PIF1/CHTF18/SSBP1/MCM6/MCM4/MCM7/DDX11/HMGA1/TOP2A/GINS3/DNA2/GINS2/GINS4/POLQ/GTF2F2/BLM/MCM2/CHD7/RUVBL2/DQX1	31
BP	GO:2000573	positive regulation of DNA biosynthetic process	27/2632	73/18800	8.14755e-07	4.63671e-05	3.68762e-05	PKIB/DKC1/KLF4/RFC3/CCT6A/DSCC1/MYC/NEK2/CCT2/GINS1/RFC4/HSP90AB1/CCT3/CHTF18/CCT4/MAPK15/CCT5/GINS3/GINS2/GINS4/AURKB/ACD/PCNA/CCT7/PTK2B/PARM1/FGFR4	27
BP	GO:0006270	DNA replication initiation	18/2632	38/18800	8.15853e-07	4.63671e-05	3.68762e-05	ORC6/CDK2/MCM10/CDC45/CDC6/CCNE1/MCM3/TICRR/MCM6/MCIDAS/MCM4/MCM7/NOC3L/GINS3/CDT1/PRIM1/MCM2/ORC1	18
BP	GO:0097305	response to alcohol	61/2632	235/18800	8.16641e-07	4.63671e-05	3.68762e-05	ABCB11/CLDN1/SFRP1/HSD3B2/CNR1/ADCYAP1R1/CCND1/P2RY4/LRP8/ADCY5/INHBA/MYC/HPGD/NEFL/PSMD14/GRAMD1A/SGK1/FOSL1/SLIT3/UGT1A1/CDK4/CDK1/GNG2/KCNMB1/SLC2A4/FGFR2/BRCA1/PTGER4/CLDN5/CPT1A/PTGDR/POLB/KLF9/UCN3/AKR1C2/ADCY3/PTK2B/MAOB/BLM/CCL19/CD27/BCL2L1/CCL21/HMGCS2/PRKAA2/A2M/SLIT2/RGS2/ADH6/EFNA5/ADIPOQ/NR0B2/AKR1C3/NQO1/INHBB/CD14/PTGER2/FGF19/CDA/CES1/CLDN18	61
BP	GO:0010948	negative regulation of cell cycle process	73/2632	301/18800	1.20464e-06	6.77691e-05	5.38974e-05	FAM107A/TRIP13/CDKN2B/CCND1/CDK2/KLF4/CCNF/EZH2/FHL1/INHBA/KAT2A/BUB1/E2F1/CDC45/NEK2/RFWD3/CCNB1/EME1/CDC6/GTSE1/FANCD2/DONSON/PCID2/LIF/CHEK1/MAD2L1/PLK1/E2F7/PTTG1/CDK1/TICRR/GPER1/MAD2L2/DTL/TIMELESS/BRCA1/NAA10/BUB1B/KAT2B/MTBP/ESPL1/CHEK2/CENPF/DNA2/KNTC1/TTK/CLSPN/AURKB/CDK5RAP3/SPDL1/PRKDC/RBL1/PLK3/CDT1/BLM/NPM1/KANK2/ORC1/FBXO5/BCL2/ZWILCH/ZWINT/FOXN3/BMP4/H2AX/APBB1/PROX1/CDKN1A/RPL26/…	73
BP	GO:0030199	collagen fibril organization	24/2632	62/18800	1.26933e-06	7.07596e-05	5.62758e-05	TNXB/DPT/MMP11/ADAMTS12/COL11A1/COLGALT1/SERPINH1/LOXL2/PLOD3/COL1A1/ADAMTS2/COMP/COL12A1/FKBP10/DDR2/COL5A2/COL5A1/COL14A1/COL5A3/SCX/SERPINF2/COL1A2/SFRP2/COL3A1	24
BP	GO:0032963	collagen metabolic process	33/2632	101/18800	1.38925e-06	7.67468e-05	6.10375e-05	TNXB/MMP7/MMP11/MMP28/VSIR/RUNX1/MMP3/P3H1/MMP1/ITGA2/SERPINH1/MFAP4/UCN/KLK6/PLOD3/COL1A1/MIR145/ADAMTS2/P3H2/FAP/SMPD3/BMP4/MMP10/COL5A1/F2R/SCX/MMP14/SERPINF2/MMP12/COL1A2/MMP13/MMP9/PRSS2	33
BP	GO:0048762	mesenchymal cell differentiation	62/2632	244/18800	1.45293e-06	7.95477e-05	6.32651e-05	GCNT2/TMEM100/PHOX2B/SFRP1/SOX10/SEMA6D/SEMA3E/WNT2/SOX9/EDN3/PDCD4/POLR1B/EZH2/CITED2/MSX2/TCF21/BMP5/HAND2/SEMA6A/NOLC1/MSX1/GLIPR2/FOXF2/SNAI1/MAD2L2/FGFR2/SHH/OSR1/SEMA3G/BMP2/LEF1/DACT3/TCOF1/LOXL2/OLFM1/FOXA2/SEMA3D/FAM83D/COL1A1/AXIN2/MEF2C/BCL2/EDNRB/PDPN/TRIM28/BMP4/EDNRA/WNT5A/TWIST1/BMP7/SEMA3F/ZNF703/KITLG/BAMBI/FLNA/FERMT2/FOLR1/FRZB/SFRP2/FGF19/IL1B/WNT11	62
BP	GO:0033046	negative regulation of sister chromatid segregation	19/2632	43/18800	1.5298e-06	8.15713e-05	6.48745e-05	TRIP13/BUB1/CCNB1/PCID2/MAD2L1/PLK1/PTTG1/MAD2L2/BUB1B/CENPF/KNTC1/TTK/AURKB/SPDL1/CDT1/FBXO5/ZWILCH/ZWINT/DUSP1	19
BP	GO:0033048	negative regulation of mitotic sister chromatid segregation	19/2632	43/18800	1.5298e-06	8.15713e-05	6.48745e-05	TRIP13/BUB1/CCNB1/PCID2/MAD2L1/PLK1/PTTG1/MAD2L2/BUB1B/CENPF/KNTC1/TTK/AURKB/SPDL1/CDT1/FBXO5/ZWILCH/ZWINT/DUSP1	19
BP	GO:2000816	negative regulation of mitotic sister chromatid separation	19/2632	43/18800	1.5298e-06	8.15713e-05	6.48745e-05	TRIP13/BUB1/CCNB1/PCID2/MAD2L1/PLK1/PTTG1/MAD2L2/BUB1B/CENPF/KNTC1/TTK/AURKB/SPDL1/CDT1/FBXO5/ZWILCH/ZWINT/DUSP1	19
BP	GO:0010389	regulation of G2/M transition of mitotic cell cycle	32/2632	97/18800	1.57431e-06	8.27203e-05	6.57883e-05	PHOX2B/CDC25B/CCND1/CDK2/FHL1/RCC2/CCNB1/AURKA/CDC6/DONSON/CDK4/CHEK1/PLK1/CDC25C/CDK1/TICRR/DTL/CDC25A/KIF14/BRCA1/CENPF/CLSPN/AURKB/CDK5RAP3/BLM/ORC1/FBXO5/HSPA2/FOXN3/CDC7/PBX1/CDKN1A	32
[truncated: 749 more rows]

## Sheet: Table S5
ID	Description	GeneRatio	BgRatio	pvalue	p.adjust	qvalue	geneID	Count
[truncated: 333 more rows]
