# Supplementary material for: The anoikis-related gene signature predicts survival accurately in colon adenocarcinoma
Source: Sci Rep. 2023 Aug 25;13:13919. doi: 10.1038/s41598-023-40907-x (PMC10457303; doi:10.1038/s41598-023-40907-x)
Supplement: Supplementary file 6 — Supplementary Tables. [file 41598_2023_40907_MOESM6_ESM.xlsx]

## Sheet: Table S6
Gene Symbol	Description	Category	Gifts	GC Id	Relevance score	GeneCards Link
BRMS1	BRMS1 Transcriptional Repressor And Anoikis Regulator	Protein Coding	43	GC11M099758	14.7986	https://www.genecards.org/cgi-bin/carddisp.pl?gene=BRMS1
PTK2	Protein Tyrosine Kinase 2	Protein Coding	55	GC08M140657	7.4243	https://www.genecards.org/cgi-bin/carddisp.pl?gene=PTK2
NTRK2	Neurotrophic Receptor Tyrosine Kinase 2	Protein Coding	60	GC09P084668	7.37208	https://www.genecards.org/cgi-bin/carddisp.pl?gene=NTRK2
BCL2L11	BCL2 Like 11	Protein Coding	52	GC02P111119	6.80148	https://www.genecards.org/cgi-bin/carddisp.pl?gene=BCL2L11
SRC	SRC Proto-Oncogene, Non-Receptor Tyrosine Kinase	Protein Coding	58	GC20P037344	6.29821	https://www.genecards.org/cgi-bin/carddisp.pl?gene=SRC
CEACAM6	CEA Cell Adhesion Molecule 6	Protein Coding	48	GC19P041750	6.17861	https://www.genecards.org/cgi-bin/carddisp.pl?gene=CEACAM6
CAV1	Caveolin 1	Protein Coding	55	GC07P116524	5.56228	https://www.genecards.org/cgi-bin/carddisp.pl?gene=CAV1
AKT1	AKT Serine/Threonine Kinase 1	Protein Coding	61	GC14M104769	5.50561	https://www.genecards.org/cgi-bin/carddisp.pl?gene=AKT1
ITGB1	Integrin Subunit Beta 1	Protein Coding	57	GC10M033645	5.09312	https://www.genecards.org/cgi-bin/carddisp.pl?gene=ITGB1
CEACAM5	CEA Cell Adhesion Molecule 5	Protein Coding	50	GC19P072938	4.71202	https://www.genecards.org/cgi-bin/carddisp.pl?gene=CEACAM5
EGFR	Epidermal Growth Factor Receptor	Protein Coding	62	GC07P055019	4.70974	https://www.genecards.org/cgi-bin/carddisp.pl?gene=EGFR
BCL2	BCL2 Apoptosis Regulator	Protein Coding	57	GC18M063123	4.62244	https://www.genecards.org/cgi-bin/carddisp.pl?gene=BCL2
CASP8	Caspase 8	Protein Coding	59	GC02P201233	4.58021	https://www.genecards.org/cgi-bin/carddisp.pl?gene=CASP8
SIK1	Salt Inducible Kinase 1	Protein Coding	53	GC21M043414	4.42081	https://www.genecards.org/cgi-bin/carddisp.pl?gene=SIK1
PTRH2	Peptidyl-TRNA Hydrolase 2	Protein Coding	50	GC17M059674	4.26182	https://www.genecards.org/cgi-bin/carddisp.pl?gene=PTRH2
STAT3	Signal Transducer And Activator Of Transcription 3	Protein Coding	61	GC17M042313	4.22492	https://www.genecards.org/cgi-bin/carddisp.pl?gene=STAT3
TLE1	TLE Family Member 1, Transcriptional Corepressor	Protein Coding	51	GC09M081583	4.13092	https://www.genecards.org/cgi-bin/carddisp.pl?gene=TLE1
CTNNB1	Catenin Beta 1	Protein Coding	60	GC03P041194	4.03159	https://www.genecards.org/cgi-bin/carddisp.pl?gene=CTNNB1
DAPK2	Death Associated Protein Kinase 2	Protein Coding	47	GC15M063907	4.03113	https://www.genecards.org/cgi-bin/carddisp.pl?gene=DAPK2
ZNF304	Zinc Finger Protein 304	Protein Coding	36	GC19P057351	3.98166	https://www.genecards.org/cgi-bin/carddisp.pl?gene=ZNF304
MAPK1	Mitogen-Activated Protein Kinase 1	Protein Coding	59	GC22M021759	3.97651	https://www.genecards.org/cgi-bin/carddisp.pl?gene=MAPK1
BMF	Bcl2 Modifying Factor	Protein Coding	44	GC15M040087	3.79579	https://www.genecards.org/cgi-bin/carddisp.pl?gene=BMF
ITGA5	Integrin Subunit Alpha 5	Protein Coding	56	GC12M055005	3.74055	https://www.genecards.org/cgi-bin/carddisp.pl?gene=ITGA5
TP53	Tumor Protein P53	Protein Coding	60	GC17M007661	3.71341	https://www.genecards.org/cgi-bin/carddisp.pl?gene=TP53
MCL1	MCL1 Apoptosis Regulator, BCL2 Family Member	Protein Coding	55	GC01M152731	3.6397	https://www.genecards.org/cgi-bin/carddisp.pl?gene=MCL1
CASP3	Caspase 3	Protein Coding	57	GC04M184627	3.18346	https://www.genecards.org/cgi-bin/carddisp.pl?gene=CASP3
CDH1	Cadherin 1	Protein Coding	56	GC16P068737	3.12229	https://www.genecards.org/cgi-bin/carddisp.pl?gene=CDH1
BAD	BCL2 Associated Agonist Of Cell Death	Protein Coding	51	GC11M099650	3.02394	https://www.genecards.org/cgi-bin/carddisp.pl?gene=BAD
MAPK3	Mitogen-Activated Protein Kinase 3	Protein Coding	56	GC16M038440	3.00964	https://www.genecards.org/cgi-bin/carddisp.pl?gene=MAPK3
PAK1	P21 (RAC1) Activated Kinase 1	Protein Coding	57	GC11M100100	2.99026	https://www.genecards.org/cgi-bin/carddisp.pl?gene=PAK1
PIK3CA	Phosphatidylinositol-4,5-Bisphosphate 3-Kinase Catalytic Subunit Alpha	Protein Coding	59	GC03P179148	2.9852	https://www.genecards.org/cgi-bin/carddisp.pl?gene=PIK3CA
ITGAV	Integrin Subunit Alpha V	Protein Coding	55	GC02P186589	2.93388	https://www.genecards.org/cgi-bin/carddisp.pl?gene=ITGAV
FN1	Fibronectin 1	Protein Coding	57	GC02M215360	2.87891	https://www.genecards.org/cgi-bin/carddisp.pl?gene=FN1
PTGS2	Prostaglandin-Endoperoxide Synthase 2	Protein Coding	56	GC01M186671	2.74701	https://www.genecards.org/cgi-bin/carddisp.pl?gene=PTGS2
BCL2L1	BCL2 Like 1	Protein Coding	55	GC20M031664	2.67844	https://www.genecards.org/cgi-bin/carddisp.pl?gene=BCL2L1
BAX	BCL2 Associated X, Apoptosis Regulator	Protein Coding	57	GC19P048954	2.60039	https://www.genecards.org/cgi-bin/carddisp.pl?gene=BAX
BCAR1	BCAR1 Scaffold Protein, Cas Family Member	Protein Coding	50	GC16M075228	2.60039	https://www.genecards.org/cgi-bin/carddisp.pl?gene=BCAR1
ERBB2	Erb-B2 Receptor Tyrosine Kinase 2	Protein Coding	62	GC17P039687	2.57139	https://www.genecards.org/cgi-bin/carddisp.pl?gene=ERBB2
PTEN	Phosphatase And Tensin Homolog	Protein Coding	59	GC10P094594	2.56911	https://www.genecards.org/cgi-bin/carddisp.pl?gene=PTEN
ANGPTL4	Angiopoietin Like 4	Protein Coding	52	GC19P008363	2.46593	https://www.genecards.org/cgi-bin/carddisp.pl?gene=ANGPTL4
PDK4	Pyruvate Dehydrogenase Kinase 4	Protein Coding	50	GC07M095583	2.42612	https://www.genecards.org/cgi-bin/carddisp.pl?gene=PDK4
CYCS	Cytochrome C, Somatic	Protein Coding	55	GC07M025118	2.3872	https://www.genecards.org/cgi-bin/carddisp.pl?gene=CYCS
BRAF	B-Raf Proto-Oncogene, Serine/Threonine Kinase	Protein Coding	60	GC07M140742	2.3828	https://www.genecards.org/cgi-bin/carddisp.pl?gene=BRAF
YAP1	Yes1 Associated Transcriptional Regulator	Protein Coding	55	GC11P102110	2.3801	https://www.genecards.org/cgi-bin/carddisp.pl?gene=YAP1
ANKRD13C	Ankyrin Repeat Domain 13C	Protein Coding	38	GC01M070259	2.3539	https://www.genecards.org/cgi-bin/carddisp.pl?gene=ANKRD13C
ITGA2	Integrin Subunit Alpha 2	Protein Coding	53	GC05P052989	2.34546	https://www.genecards.org/cgi-bin/carddisp.pl?gene=ITGA2
ANXA5	Annexin A5	Protein Coding	52	GC04M121667	2.31215	https://www.genecards.org/cgi-bin/carddisp.pl?gene=ANXA5
BIRC5	Baculoviral IAP Repeat Containing 5	Protein Coding	52	GC17P078214	2.30151	https://www.genecards.org/cgi-bin/carddisp.pl?gene=BIRC5
TIMP1	TIMP Metallopeptidase Inhibitor 1	Protein Coding	52	GC0XP047711	2.29157	https://www.genecards.org/cgi-bin/carddisp.pl?gene=TIMP1
MTOR	Mechanistic Target Of Rapamycin Kinase	Protein Coding	62	GC01M011106	2.28411	https://www.genecards.org/cgi-bin/carddisp.pl?gene=MTOR
ATF4	Activating Transcription Factor 4	Protein Coding	52	GC22P039519	2.26984	https://www.genecards.org/cgi-bin/carddisp.pl?gene=ATF4
BDNF	Brain Derived Neurotrophic Factor	Protein Coding	56	GC11M027654	2.26699	https://www.genecards.org/cgi-bin/carddisp.pl?gene=BDNF
CSPG4	Chondroitin Sulfate Proteoglycan 4	Protein Coding	53	GC15M075674	2.24037	https://www.genecards.org/cgi-bin/carddisp.pl?gene=CSPG4
BSG	Basigin (Ok Blood Group)	Protein Coding	51	GC19P000571	2.24037	https://www.genecards.org/cgi-bin/carddisp.pl?gene=BSG
AKT2	AKT Serine/Threonine Kinase 2	Protein Coding	61	GC19M040230	2.22659	https://www.genecards.org/cgi-bin/carddisp.pl?gene=AKT2
MAPK8	Mitogen-Activated Protein Kinase 8	Protein Coding	57	GC10P048306	2.19479	https://www.genecards.org/cgi-bin/carddisp.pl?gene=MAPK8
IGF1	Insulin Like Growth Factor 1	Protein Coding	55	GC12M102395	2.19185	https://www.genecards.org/cgi-bin/carddisp.pl?gene=IGF1
IGF1R	Insulin Like Growth Factor 1 Receptor	Protein Coding	61	GC15P098648	2.19138	https://www.genecards.org/cgi-bin/carddisp.pl?gene=IGF1R
STK11	Serine/Threonine Kinase 11	Protein Coding	57	GC19P001177	2.18248	https://www.genecards.org/cgi-bin/carddisp.pl?gene=STK11
ITGA6	Integrin Subunit Alpha 6	Protein Coding	56	GC02P172427	2.15306	https://www.genecards.org/cgi-bin/carddisp.pl?gene=ITGA6
ILK	Integrin Linked Kinase	Protein Coding	52	GC11P006604	2.13959	https://www.genecards.org/cgi-bin/carddisp.pl?gene=ILK
CFLAR	CASP8 And FADD Like Apoptosis Regulator	Protein Coding	51	GC02P201122	2.12536	https://www.genecards.org/cgi-bin/carddisp.pl?gene=CFLAR
RHOA	Ras Homolog Family Member A	Protein Coding	57	GC03M049359	2.11074	https://www.genecards.org/cgi-bin/carddisp.pl?gene=RHOA
HIF1A	Hypoxia Inducible Factor 1 Subunit Alpha	Protein Coding	54	GC14P061695	2.10689	https://www.genecards.org/cgi-bin/carddisp.pl?gene=HIF1A
DAP3	Death Associated Protein 3	Protein Coding	46	GC01P155825	2.09733	https://www.genecards.org/cgi-bin/carddisp.pl?gene=DAP3
MYBBP1A	MYB Binding Protein 1a	Protein Coding	46	GC17M004538	2.05002	https://www.genecards.org/cgi-bin/carddisp.pl?gene=MYBBP1A
ITGA3	Integrin Subunit Alpha 3	Protein Coding	55	GC17P050055	2.03938	https://www.genecards.org/cgi-bin/carddisp.pl?gene=ITGA3
PTK2B	Protein Tyrosine Kinase 2 Beta	Protein Coding	55	GC08P027311	2.0357	https://www.genecards.org/cgi-bin/carddisp.pl?gene=PTK2B
TLE5	TLE Family Member 5, Transcriptional Modulator	Protein Coding	44	GC19M006803	2.02707	https://www.genecards.org/cgi-bin/carddisp.pl?gene=TLE5
CCND1	Cyclin D1	Protein Coding	60	GC11P069641	2.02153	https://www.genecards.org/cgi-bin/carddisp.pl?gene=CCND1
CTTN	Cortactin	Protein Coding	50	GC11P070398	2.02153	https://www.genecards.org/cgi-bin/carddisp.pl?gene=CTTN
CALR	Calreticulin	Protein Coding	58	GC19P012938	1.9842	https://www.genecards.org/cgi-bin/carddisp.pl?gene=CALR
CDCP1	CUB Domain Containing Protein 1	Protein Coding	46	GC03M045082	1.97155	https://www.genecards.org/cgi-bin/carddisp.pl?gene=CDCP1
PLAUR	Plasminogen Activator, Urokinase Receptor	Protein Coding	52	GC19M043646	1.94648	https://www.genecards.org/cgi-bin/carddisp.pl?gene=PLAUR
SKP2	S-Phase Kinase Associated Protein 2	Protein Coding	50	GC05P036151	1.94648	https://www.genecards.org/cgi-bin/carddisp.pl?gene=SKP2
CHEK2	Checkpoint Kinase 2	Protein Coding	61	GC22M028687	1.93402	https://www.genecards.org/cgi-bin/carddisp.pl?gene=CHEK2
HGF	Hepatocyte Growth Factor	Protein Coding	58	GC07M081699	1.92202	https://www.genecards.org/cgi-bin/carddisp.pl?gene=HGF
EGF	Epidermal Growth Factor	Protein Coding	58	GC04P109912	1.90832	https://www.genecards.org/cgi-bin/carddisp.pl?gene=EGF
E2F1	E2F Transcription Factor 1	Protein Coding	50	GC20M033675	1.90615	https://www.genecards.org/cgi-bin/carddisp.pl?gene=E2F1
PIK3CG	Phosphatidylinositol-4,5-Bisphosphate 3-Kinase Catalytic Subunit Gamma	Protein Coding	55	GC07P106865	1.90515	https://www.genecards.org/cgi-bin/carddisp.pl?gene=PIK3CG
ITGB4	Integrin Subunit Beta 4	Protein Coding	56	GC17P075721	1.89383	https://www.genecards.org/cgi-bin/carddisp.pl?gene=ITGB4
DAPK1	Death Associated Protein Kinase 1	Protein Coding	56	GC09P087497	1.88275	https://www.genecards.org/cgi-bin/carddisp.pl?gene=DAPK1
PIK3R1	Phosphoinositide-3-Kinase Regulatory Subunit 1	Protein Coding	57	GC05P068215	1.85747	https://www.genecards.org/cgi-bin/carddisp.pl?gene=PIK3R1
PIK3R3	Phosphoinositide-3-Kinase Regulatory Subunit 3	Protein Coding	50	GC01M046041	1.84036	https://www.genecards.org/cgi-bin/carddisp.pl?gene=PIK3R3
MAP2K1	Mitogen-Activated Protein Kinase Kinase 1	Protein Coding	60	GC15P066386	1.83281	https://www.genecards.org/cgi-bin/carddisp.pl?gene=MAP2K1
CXCL12	C-X-C Motif Chemokine Ligand 12	Protein Coding	51	GC10M044370	1.81325	https://www.genecards.org/cgi-bin/carddisp.pl?gene=CXCL12
LGALS3	Galectin 3	Protein Coding	52	GC14P055124	1.77702	https://www.genecards.org/cgi-bin/carddisp.pl?gene=LGALS3
BAK1	BCL2 Antagonist/Killer 1	Protein Coding	52	GC06M033572	1.76621	https://www.genecards.org/cgi-bin/carddisp.pl?gene=BAK1
ABHD4	Abhydrolase Domain Containing 4, N-Acyl Phospholipase B	Protein Coding	45	GC14P034666	1.74138	https://www.genecards.org/cgi-bin/carddisp.pl?gene=ABHD4
CD44	CD44 Molecule (Indian Blood Group)	Protein Coding	55	GC11P035139	1.73762	https://www.genecards.org/cgi-bin/carddisp.pl?gene=CD44
ITGA4	Integrin Subunit Alpha 4	Protein Coding	55	GC02P181456	1.72424	https://www.genecards.org/cgi-bin/carddisp.pl?gene=ITGA4
FADD	Fas Associated Via Death Domain	Protein Coding	52	GC11P070203	1.72424	https://www.genecards.org/cgi-bin/carddisp.pl?gene=FADD
PHLDA2	Pleckstrin Homology Like Domain Family A Member 2	Protein Coding	43	GC11M002928	1.72424	https://www.genecards.org/cgi-bin/carddisp.pl?gene=PHLDA2
TGFB1	Transforming Growth Factor Beta 1	Protein Coding	60	GC19M041301	1.7196	https://www.genecards.org/cgi-bin/carddisp.pl?gene=TGFB1
HMCN1	Hemicentin 1	Protein Coding	45	GC01P185734	1.7196	https://www.genecards.org/cgi-bin/carddisp.pl?gene=HMCN1
MMP2	Matrix Metallopeptidase 2	Protein Coding	60	GC16P055390	1.70647	https://www.genecards.org/cgi-bin/carddisp.pl?gene=MMP2
CEBPB	CCAAT Enhancer Binding Protein Beta	Protein Coding	50	GC20P050190	1.70647	https://www.genecards.org/cgi-bin/carddisp.pl?gene=CEBPB
CEMIP	Cell Migration Inducing Hyaluronidase 1	Protein Coding	44	GC15P080779	1.70647	https://www.genecards.org/cgi-bin/carddisp.pl?gene=CEMIP
CDKN3	Cyclin Dependent Kinase Inhibitor 3	Protein Coding	48	GC14P054398	1.70013	https://www.genecards.org/cgi-bin/carddisp.pl?gene=CDKN3
CBL	Cbl Proto-Oncogene	Protein Coding	59	GC11P119206	1.688	https://www.genecards.org/cgi-bin/carddisp.pl?gene=CBL
CASP9	Caspase 9	Protein Coding	53	GC01M015491	1.688	https://www.genecards.org/cgi-bin/carddisp.pl?gene=CASP9
SFN	Stratifin	Protein Coding	52	GC01P028391	1.688	https://www.genecards.org/cgi-bin/carddisp.pl?gene=SFN
MTDH	Metadherin	Protein Coding	47	GC08P097643	1.688	https://www.genecards.org/cgi-bin/carddisp.pl?gene=MTDH
PRKCA	Protein Kinase C Alpha	Protein Coding	57	GC17P066302	1.66875	https://www.genecards.org/cgi-bin/carddisp.pl?gene=PRKCA
TNFRSF10B	TNF Receptor Superfamily Member 10b	Protein Coding	57	GC08M023020	1.66875	https://www.genecards.org/cgi-bin/carddisp.pl?gene=TNFRSF10B
CXCL8	C-X-C Motif Chemokine Ligand 8	Protein Coding	50	GC04P073740	1.66875	https://www.genecards.org/cgi-bin/carddisp.pl?gene=CXCL8
AR	Androgen Receptor	Protein Coding	59	GC0XP067544	1.65061	https://www.genecards.org/cgi-bin/carddisp.pl?gene=AR
CDKN2A	Cyclin Dependent Kinase Inhibitor 2A	Protein Coding	57	GC09M021967	1.6486	https://www.genecards.org/cgi-bin/carddisp.pl?gene=CDKN2A
CPT1A	Carnitine Palmitoyltransferase 1A	Protein Coding	55	GC11M068754	1.6486	https://www.genecards.org/cgi-bin/carddisp.pl?gene=CPT1A
PIK3CB	Phosphatidylinositol-4,5-Bisphosphate 3-Kinase Catalytic Subunit Beta	Protein Coding	55	GC03M138652	1.6486	https://www.genecards.org/cgi-bin/carddisp.pl?gene=PIK3CB
CLDN1	Claudin 1	Protein Coding	53	GC03M190305	1.6486	https://www.genecards.org/cgi-bin/carddisp.pl?gene=CLDN1
CDKN1A	Cyclin Dependent Kinase Inhibitor 1A	Protein Coding	55	GC06P092294	1.62742	https://www.genecards.org/cgi-bin/carddisp.pl?gene=CDKN1A
CDKN1B	Cyclin Dependent Kinase Inhibitor 1B	Protein Coding	54	GC12P023759	1.62742	https://www.genecards.org/cgi-bin/carddisp.pl?gene=CDKN1B
KLF12	KLF Transcription Factor 12	Protein Coding	43	GC13M073686	1.62742	https://www.genecards.org/cgi-bin/carddisp.pl?gene=KLF12
NTRK1	Neurotrophic Receptor Tyrosine Kinase 1	Protein Coding	57	GC01P156815	1.60612	https://www.genecards.org/cgi-bin/carddisp.pl?gene=NTRK1
PDGFRB	Platelet Derived Growth Factor Receptor Beta	Protein Coding	60	GC05M150113	1.60502	https://www.genecards.org/cgi-bin/carddisp.pl?gene=PDGFRB
MYC	MYC Proto-Oncogene, BHLH Transcription Factor	Protein Coding	59	GC08P127735	1.60502	https://www.genecards.org/cgi-bin/carddisp.pl?gene=MYC
PLAU	Plasminogen Activator, Urokinase	Protein Coding	59	GC10P073909	1.60502	https://www.genecards.org/cgi-bin/carddisp.pl?gene=PLAU
SMAD4	SMAD Family Member 4	Protein Coding	59	GC18P051028	1.60502	https://www.genecards.org/cgi-bin/carddisp.pl?gene=SMAD4
PLK1	Polo Like Kinase 1	Protein Coding	58	GC16P024566	1.60502	https://www.genecards.org/cgi-bin/carddisp.pl?gene=PLK1
MUC1	Mucin 1, Cell Surface Associated	Protein Coding	55	GC01M155185	1.60502	https://www.genecards.org/cgi-bin/carddisp.pl?gene=MUC1
LGALS1	Galectin 1	Protein Coding	50	GC22P037675	1.60502	https://www.genecards.org/cgi-bin/carddisp.pl?gene=LGALS1
PYCARD	PYD And CARD Domain Containing	Protein Coding	48	GC16M031201	1.60502	https://www.genecards.org/cgi-bin/carddisp.pl?gene=PYCARD
SESN2	Sestrin 2	Protein Coding	45	GC01P028485	1.60502	https://www.genecards.org/cgi-bin/carddisp.pl?gene=SESN2
ITGB3	Integrin Subunit Beta 3	Protein Coding	59	GC17P062247	1.60104	https://www.genecards.org/cgi-bin/carddisp.pl?gene=ITGB3
KRAS	KRAS Proto-Oncogene, GTPase	Protein Coding	59	GC12M025204	1.60104	https://www.genecards.org/cgi-bin/carddisp.pl?gene=KRAS
BID	BH3 Interacting Domain Death Agonist	Protein Coding	52	GC22M017734	1.58117	https://www.genecards.org/cgi-bin/carddisp.pl?gene=BID
THBS1	Thrombospondin 1	Protein Coding	52	GC15P039581	1.58117	https://www.genecards.org/cgi-bin/carddisp.pl?gene=THBS1
HRAS	HRas Proto-Oncogene, GTPase	Protein Coding	59	GC11M004421	1.56672	https://www.genecards.org/cgi-bin/carddisp.pl?gene=HRAS
CDK11B	Cyclin Dependent Kinase 11B	Protein Coding	47	GC01M007482	1.55555	https://www.genecards.org/cgi-bin/carddisp.pl?gene=CDK11B
CDK11A	Cyclin Dependent Kinase 11A	Protein Coding	46	GC01M001702	1.55555	https://www.genecards.org/cgi-bin/carddisp.pl?gene=CDK11A
XIAP	X-Linked Inhibitor Of Apoptosis	Protein Coding	59	GC0XP123859	1.54954	https://www.genecards.org/cgi-bin/carddisp.pl?gene=XIAP
PPARG	Peroxisome Proliferator Activated Receptor Gamma	Protein Coding	60	GC03P012287	1.52769	https://www.genecards.org/cgi-bin/carddisp.pl?gene=PPARG
IL6	Interleukin 6	Protein Coding	58	GC07P022725	1.52769	https://www.genecards.org/cgi-bin/carddisp.pl?gene=IL6
MYH9	Myosin Heavy Chain 9	Protein Coding	55	GC22M036281	1.49687	https://www.genecards.org/cgi-bin/carddisp.pl?gene=MYH9
CCR7	C-C Motif Chemokine Receptor 7	Protein Coding	51	GC17M051716	1.49687	https://www.genecards.org/cgi-bin/carddisp.pl?gene=CCR7
MSLN	Mesothelin	Protein Coding	50	GC16P013455	1.49687	https://www.genecards.org/cgi-bin/carddisp.pl?gene=MSLN
RAC1	Rac Family Small GTPase 1	Protein Coding	55	GC07P006377	1.49167	https://www.genecards.org/cgi-bin/carddisp.pl?gene=RAC1
GRHL2	Grainyhead Like Transcription Factor 2	Protein Coding	47	GC08P101492	1.49167	https://www.genecards.org/cgi-bin/carddisp.pl?gene=GRHL2
BIRC3	Baculoviral IAP Repeat Containing 3	Protein Coding	53	GC11P102317	1.47829	https://www.genecards.org/cgi-bin/carddisp.pl?gene=BIRC3
RHOG	Ras Homolog Family Member G	Protein Coding	47	GC11M004586	1.46516	https://www.genecards.org/cgi-bin/carddisp.pl?gene=RHOG
CCAR2	Cell Cycle And Apoptosis Regulator 2	Protein Coding	43	GC08P022604	1.46516	https://www.genecards.org/cgi-bin/carddisp.pl?gene=CCAR2
NQO1	NAD(P)H Quinone Dehydrogenase 1	Protein Coding	55	GC16M069706	1.46189	https://www.genecards.org/cgi-bin/carddisp.pl?gene=NQO1
NOTCH1	Notch Receptor 1	Protein Coding	60	GC09M137729	1.45626	https://www.genecards.org/cgi-bin/carddisp.pl?gene=NOTCH1
MMP13	Matrix Metallopeptidase 13	Protein Coding	57	GC11M102942	1.42769	https://www.genecards.org/cgi-bin/carddisp.pl?gene=MMP13
FAS	Fas Cell Surface Death Receptor	Protein Coding	57	GC10P094616	1.42424	https://www.genecards.org/cgi-bin/carddisp.pl?gene=FAS
MTA1	Metastasis Associated 1	Protein Coding	50	GC14P105419	1.42424	https://www.genecards.org/cgi-bin/carddisp.pl?gene=MTA1
MYO5A	Myosin VA	Protein Coding	51	GC15M123722	1.42039	https://www.genecards.org/cgi-bin/carddisp.pl?gene=MYO5A
EDA2R	Ectodysplasin A2 Receptor	Protein Coding	50	GC0XM066595	1.42039	https://www.genecards.org/cgi-bin/carddisp.pl?gene=EDA2R
CCN6	Cellular Communication Network Factor 6	Protein Coding	48	GC06P112053	1.42039	https://www.genecards.org/cgi-bin/carddisp.pl?gene=CCN6
MMP9	Matrix Metallopeptidase 9	Protein Coding	61	GC20P046008	1.40266	https://www.genecards.org/cgi-bin/carddisp.pl?gene=MMP9
ABL1	ABL Proto-Oncogene 1, Non-Receptor Tyrosine Kinase	Protein Coding	59	GC09P130713	1.40266	https://www.genecards.org/cgi-bin/carddisp.pl?gene=ABL1
MAPK11	Mitogen-Activated Protein Kinase 11	Protein Coding	54	GC22M050263	1.40266	https://www.genecards.org/cgi-bin/carddisp.pl?gene=MAPK11
SOD2	Superoxide Dismutase 2	Protein Coding	53	GC06M159669	1.40266	https://www.genecards.org/cgi-bin/carddisp.pl?gene=SOD2
PTHLH	Parathyroid Hormone Like Hormone	Protein Coding	52	GC12M027959	1.39862	https://www.genecards.org/cgi-bin/carddisp.pl?gene=PTHLH
PDGFB	Platelet Derived Growth Factor Subunit B	Protein Coding	58	GC22M062326	1.38147	https://www.genecards.org/cgi-bin/carddisp.pl?gene=PDGFB
GLI2	GLI Family Zinc Finger 2	Protein Coding	56	GC02P120735	1.38147	https://www.genecards.org/cgi-bin/carddisp.pl?gene=GLI2
EZH2	Enhancer Of Zeste 2 Polycomb Repressive Complex 2 Subunit	Protein Coding	60	GC07M148807	1.38	https://www.genecards.org/cgi-bin/carddisp.pl?gene=EZH2
RIPK1	Receptor Interacting Serine/Threonine Kinase 1	Protein Coding	56	GC06P003333	1.37943	https://www.genecards.org/cgi-bin/carddisp.pl?gene=RIPK1
CXCR4	C-X-C Motif Chemokine Receptor 4	Protein Coding	59	GC02M136114	1.37076	https://www.genecards.org/cgi-bin/carddisp.pl?gene=CXCR4
HMGA1	High Mobility Group AT-Hook 1	Protein Coding	53	GC06P092259	1.35907	https://www.genecards.org/cgi-bin/carddisp.pl?gene=HMGA1
SIK2	Salt Inducible Kinase 2	Protein Coding	52	GC11P111989	1.35907	https://www.genecards.org/cgi-bin/carddisp.pl?gene=SIK2
TNFSF10	TNF Superfamily Member 10	Protein Coding	51	GC03M172505	1.35907	https://www.genecards.org/cgi-bin/carddisp.pl?gene=TNFSF10
ANGPTL2	Angiopoietin Like 2	Protein Coding	44	GC09M127087	1.33994	https://www.genecards.org/cgi-bin/carddisp.pl?gene=ANGPTL2
S100A4	S100 Calcium Binding Protein A4	Protein Coding	52	GC01M153543	1.33523	https://www.genecards.org/cgi-bin/carddisp.pl?gene=S100A4
NTF3	Neurotrophin 3	Protein Coding	51	GC12P023503	1.33523	https://www.genecards.org/cgi-bin/carddisp.pl?gene=NTF3
ETV4	ETS Variant Transcription Factor 4	Protein Coding	49	GC17M043527	1.33523	https://www.genecards.org/cgi-bin/carddisp.pl?gene=ETV4
HTRA1	HtrA Serine Peptidase 1	Protein Coding	52	GC10P122461	1.3096	https://www.genecards.org/cgi-bin/carddisp.pl?gene=HTRA1
LATS1	Large Tumor Suppressor Kinase 1	Protein Coding	51	GC06M149658	1.3096	https://www.genecards.org/cgi-bin/carddisp.pl?gene=LATS1
CEACAM3	CEA Cell Adhesion Molecule 3	Protein Coding	49	GC19P041796	1.3096	https://www.genecards.org/cgi-bin/carddisp.pl?gene=CEACAM3
EIF2AK3	Eukaryotic Translation Initiation Factor 2 Alpha Kinase 3	Protein Coding	55	GC02M088556	1.3068	https://www.genecards.org/cgi-bin/carddisp.pl?gene=EIF2AK3
LAMC2	Laminin Subunit Gamma 2	Protein Coding	54	GC01P183186	1.3068	https://www.genecards.org/cgi-bin/carddisp.pl?gene=LAMC2
LAMB3	Laminin Subunit Beta 3	Protein Coding	52	GC01M209614	1.3068	https://www.genecards.org/cgi-bin/carddisp.pl?gene=LAMB3
LAMA3	Laminin Subunit Alpha 3	Protein Coding	51	GC18P023689	1.3068	https://www.genecards.org/cgi-bin/carddisp.pl?gene=LAMA3
CDH2	Cadherin 2	Protein Coding	59	GC18M028088	1.28665	https://www.genecards.org/cgi-bin/carddisp.pl?gene=CDH2
CSNK2A1	Casein Kinase 2 Alpha 1	Protein Coding	57	GC20M000472	1.28665	https://www.genecards.org/cgi-bin/carddisp.pl?gene=CSNK2A1
EDIL3	EGF Like Repeats And Discoidin Domains 3	Protein Coding	47	GC05M083940	1.28665	https://www.genecards.org/cgi-bin/carddisp.pl?gene=EDIL3
ZEB2	Zinc Finger E-Box Binding Homeobox 2	Protein Coding	54	GC02M144384	1.28174	https://www.genecards.org/cgi-bin/carddisp.pl?gene=ZEB2
TLN1	Talin 1	Protein Coding	49	GC09M035696	1.28174	https://www.genecards.org/cgi-bin/carddisp.pl?gene=TLN1
EPHA2	EPH Receptor A2	Protein Coding	60	GC01M016124	1.26547	https://www.genecards.org/cgi-bin/carddisp.pl?gene=EPHA2
SIRT3	Sirtuin 3	Protein Coding	54	GC11M000215	1.26547	https://www.genecards.org/cgi-bin/carddisp.pl?gene=SIRT3
OLFM3	Olfactomedin 3	Protein Coding	44	GC01M101802	1.26547	https://www.genecards.org/cgi-bin/carddisp.pl?gene=OLFM3
CLU	Clusterin	Protein Coding	54	GC08M027596	1.25092	https://www.genecards.org/cgi-bin/carddisp.pl?gene=CLU
SPINK1	Serine Peptidase Inhibitor Kazal Type 1	Protein Coding	48	GC05M147825	1.25092	https://www.genecards.org/cgi-bin/carddisp.pl?gene=SPINK1
CPEB2	Cytoplasmic Polyadenylation Element Binding Protein 2	Protein Coding	41	GC04P019208	1.25092	https://www.genecards.org/cgi-bin/carddisp.pl?gene=CPEB2
NAT1	N-Acetyltransferase 1	Protein Coding	50	GC08P018183	1.24307	https://www.genecards.org/cgi-bin/carddisp.pl?gene=NAT1
TSG101	Tumor Susceptibility 101	Protein Coding	49	GC11M018468	1.24307	https://www.genecards.org/cgi-bin/carddisp.pl?gene=TSG101
SERPINA1	Serpin Family A Member 1	Protein Coding	56	GC14M094376	1.23577	https://www.genecards.org/cgi-bin/carddisp.pl?gene=SERPINA1
AKT3	AKT Serine/Threonine Kinase 3	Protein Coding	61	GC01M243488	1.21922	https://www.genecards.org/cgi-bin/carddisp.pl?gene=AKT3
RELA	RELA Proto-Oncogene, NF-KB Subunit	Protein Coding	59	GC11M065653	1.21922	https://www.genecards.org/cgi-bin/carddisp.pl?gene=RELA
MAPK14	Mitogen-Activated Protein Kinase 14	Protein Coding	58	GC06P092286	1.21922	https://www.genecards.org/cgi-bin/carddisp.pl?gene=MAPK14
RPS6KA1	Ribosomal Protein S6 Kinase A1	Protein Coding	57	GC01P026540	1.21922	https://www.genecards.org/cgi-bin/carddisp.pl?gene=RPS6KA1
TNFRSF1A	TNF Receptor Superfamily Member 1A	Protein Coding	57	GC12M006328	1.21922	https://www.genecards.org/cgi-bin/carddisp.pl?gene=TNFRSF1A
FASLG	Fas Ligand	Protein Coding	55	GC01P172628	1.21922	https://www.genecards.org/cgi-bin/carddisp.pl?gene=FASLG
AFP	Alpha Fetoprotein	Protein Coding	53	GC04P073431	1.21922	https://www.genecards.org/cgi-bin/carddisp.pl?gene=AFP
ITGA8	Integrin Subunit Alpha 8	Protein Coding	52	GC10M015513	1.21922	https://www.genecards.org/cgi-bin/carddisp.pl?gene=ITGA8
PBK	PDZ Binding Kinase	Protein Coding	51	GC08M027809	1.21922	https://www.genecards.org/cgi-bin/carddisp.pl?gene=PBK
SATB1	SATB Homeobox 1	Protein Coding	51	GC03M021920	1.21922	https://www.genecards.org/cgi-bin/carddisp.pl?gene=SATB1
CD63	CD63 Molecule	Protein Coding	50	GC12M055725	1.21922	https://www.genecards.org/cgi-bin/carddisp.pl?gene=CD63
EEF1A1	Eukaryotic Translation Elongation Factor 1 Alpha 1	Protein Coding	50	GC06M074523	1.21922	https://www.genecards.org/cgi-bin/carddisp.pl?gene=EEF1A1
NOX4	NADPH Oxidase 4	Protein Coding	50	GC11M089324	1.21922	https://www.genecards.org/cgi-bin/carddisp.pl?gene=NOX4
LTB4R2	Leukotriene B4 Receptor 2	Protein Coding	49	GC14P034699	1.21922	https://www.genecards.org/cgi-bin/carddisp.pl?gene=LTB4R2
MAVS	Mitochondrial Antiviral Signaling Protein	Protein Coding	46	GC20P004517	1.21922	https://www.genecards.org/cgi-bin/carddisp.pl?gene=MAVS
HRC	Histidine Rich Calcium Binding Protein	Protein Coding	43	GC19M049151	1.21922	https://www.genecards.org/cgi-bin/carddisp.pl?gene=HRC
CCN2	Cellular Communication Network Factor 2	Protein Coding	53	GC06M131948	1.21594	https://www.genecards.org/cgi-bin/carddisp.pl?gene=CCN2
RHOB	Ras Homolog Family Member B	Protein Coding	51	GC02P020447	1.21594	https://www.genecards.org/cgi-bin/carddisp.pl?gene=RHOB
PPP1R13B	Protein Phosphatase 1 Regulatory Subunit 13B	Protein Coding	44	GC14M103733	1.21594	https://www.genecards.org/cgi-bin/carddisp.pl?gene=PPP1R13B
MET	MET Proto-Oncogene, Receptor Tyrosine Kinase	Protein Coding	61	GC07P116672	1.21007	https://www.genecards.org/cgi-bin/carddisp.pl?gene=MET
PLG	Plasminogen	Protein Coding	56	GC06P160702	1.20939	https://www.genecards.org/cgi-bin/carddisp.pl?gene=PLG
RAF1	Raf-1 Proto-Oncogene, Serine/Threonine Kinase	Protein Coding	61	GC03M012583	1.1936	https://www.genecards.org/cgi-bin/carddisp.pl?gene=RAF1
PARP1	Poly(ADP-Ribose) Polymerase 1	Protein Coding	58	GC01M226360	1.1936	https://www.genecards.org/cgi-bin/carddisp.pl?gene=PARP1
MAPK10	Mitogen-Activated Protein Kinase 10	Protein Coding	56	GC04M085990	1.1936	https://www.genecards.org/cgi-bin/carddisp.pl?gene=MAPK10
PRKCQ	Protein Kinase C Theta	Protein Coding	55	GC10M006591	1.1936	https://www.genecards.org/cgi-bin/carddisp.pl?gene=PRKCQ
RB1	RB Transcriptional Corepressor 1	Protein Coding	55	GC13P048303	1.1936	https://www.genecards.org/cgi-bin/carddisp.pl?gene=RB1
BRCA2	BRCA2 DNA Repair Associated	Protein Coding	53	GC13P032315	1.1936	https://www.genecards.org/cgi-bin/carddisp.pl?gene=BRCA2
SP1	Sp1 Transcription Factor	Protein Coding	53	GC12P053380	1.1936	https://www.genecards.org/cgi-bin/carddisp.pl?gene=SP1
HAVCR2	Hepatitis A Virus Cellular Receptor 2	Protein Coding	52	GC05M157063	1.1936	https://www.genecards.org/cgi-bin/carddisp.pl?gene=HAVCR2
VTN	Vitronectin	Protein Coding	51	GC17M051189	1.1936	https://www.genecards.org/cgi-bin/carddisp.pl?gene=VTN
DOCK1	Dedicator Of Cytokinesis 1	Protein Coding	50	GC10P126905	1.1936	https://www.genecards.org/cgi-bin/carddisp.pl?gene=DOCK1
PDCD4	Programmed Cell Death 4	Protein Coding	50	GC10P110871	1.1936	https://www.genecards.org/cgi-bin/carddisp.pl?gene=PDCD4
INHBB	Inhibin Subunit Beta B	Protein Coding	48	GC02P123895	1.1936	https://www.genecards.org/cgi-bin/carddisp.pl?gene=INHBB
RANBP9	RAN Binding Protein 9	Protein Coding	48	GC06M013621	1.1936	https://www.genecards.org/cgi-bin/carddisp.pl?gene=RANBP9
PRPF4B	Pre-MRNA Processing Factor 4B	Protein Coding	47	GC06P004021	1.1936	https://www.genecards.org/cgi-bin/carddisp.pl?gene=PRPF4B
SESN1	Sestrin 1	Protein Coding	47	GC06M108986	1.1936	https://www.genecards.org/cgi-bin/carddisp.pl?gene=SESN1
SESN3	Sestrin 3	Protein Coding	44	GC11M100300	1.1936	https://www.genecards.org/cgi-bin/carddisp.pl?gene=SESN3
ZBTB7A	Zinc Finger And BTB Domain Containing 7A	Protein Coding	44	GC19M006838	1.1936	https://www.genecards.org/cgi-bin/carddisp.pl?gene=ZBTB7A
CD24	CD24 Molecule	Protein Coding	41	GC06M106969	1.1936	https://www.genecards.org/cgi-bin/carddisp.pl?gene=CD24
ELANE	Elastase, Neutrophil Expressed	Protein Coding	58	GC19P003656	1.17445	https://www.genecards.org/cgi-bin/carddisp.pl?gene=ELANE
IDH1	Isocitrate Dehydrogenase (NADP(+)) 1	Protein Coding	60	GC02M208236	1.16574	https://www.genecards.org/cgi-bin/carddisp.pl?gene=IDH1
KDR	Kinase Insert Domain Receptor	Protein Coding	60	GC04M055078	1.16574	https://www.genecards.org/cgi-bin/carddisp.pl?gene=KDR
MDM2	MDM2 Proto-Oncogene	Protein Coding	59	GC12P068808	1.16574	https://www.genecards.org/cgi-bin/carddisp.pl?gene=MDM2
NFE2L2	NFE2 Like BZIP Transcription Factor 2	Protein Coding	57	GC02M177227	1.16574	https://www.genecards.org/cgi-bin/carddisp.pl?gene=NFE2L2
ZEB1	Zinc Finger E-Box Binding Homeobox 1	Protein Coding	56	GC10P031318	1.16574	https://www.genecards.org/cgi-bin/carddisp.pl?gene=ZEB1
KL	Klotho	Protein Coding	54	GC13P033016	1.16574	https://www.genecards.org/cgi-bin/carddisp.pl?gene=KL
CRYAB	Crystallin Alpha B	Protein Coding	53	GC11M111908	1.16574	https://www.genecards.org/cgi-bin/carddisp.pl?gene=CRYAB
PRKCI	Protein Kinase C Iota	Protein Coding	53	GC03P170222	1.16574	https://www.genecards.org/cgi-bin/carddisp.pl?gene=PRKCI
FGF2	Fibroblast Growth Factor 2	Protein Coding	52	GC04P122826	1.16574	https://www.genecards.org/cgi-bin/carddisp.pl?gene=FGF2
HK2	Hexokinase 2	Protein Coding	52	GC02P074833	1.16574	https://www.genecards.org/cgi-bin/carddisp.pl?gene=HK2
LTF	Lactotransferrin	Protein Coding	52	GC03M046435	1.16574	https://www.genecards.org/cgi-bin/carddisp.pl?gene=LTF
EPHB6	EPH Receptor B6	Protein Coding	51	GC07P149981	1.16574	https://www.genecards.org/cgi-bin/carddisp.pl?gene=EPHB6
IQGAP1	IQ Motif Containing GTPase Activating Protein 1	Protein Coding	50	GC15P090388	1.16574	https://www.genecards.org/cgi-bin/carddisp.pl?gene=IQGAP1
MGAT5	Alpha-1,6-Mannosylglycoprotein 6-Beta-N-Acetylglucosaminyltransferase	Protein Coding	48	GC02P134119	1.16574	https://www.genecards.org/cgi-bin/carddisp.pl?gene=MGAT5
SDCBP	Syndecan Binding Protein	Protein Coding	47	GC08P058539	1.16574	https://www.genecards.org/cgi-bin/carddisp.pl?gene=SDCBP
ABHD2	Abhydrolase Domain Containing 2, Acylglycerol Lipase	Protein Coding	46	GC15P089087	1.16574	https://www.genecards.org/cgi-bin/carddisp.pl?gene=ABHD2
SPIB	Spi-B Transcription Factor	Protein Coding	46	GC19P050418	1.16574	https://www.genecards.org/cgi-bin/carddisp.pl?gene=SPIB
TRIM31	Tripartite Motif Containing 31	Protein Coding	44	GC06M071626	1.16574	https://www.genecards.org/cgi-bin/carddisp.pl?gene=TRIM31
PDGFRA	Platelet Derived Growth Factor Receptor Alpha	Protein Coding	60	GC04P054229	1.13492	https://www.genecards.org/cgi-bin/carddisp.pl?gene=PDGFRA
TLR3	Toll Like Receptor 3	Protein Coding	58	GC04P186059	1.13492	https://www.genecards.org/cgi-bin/carddisp.pl?gene=TLR3
NRAS	NRAS Proto-Oncogene, GTPase	Protein Coding	57	GC01M114704	1.13492	https://www.genecards.org/cgi-bin/carddisp.pl?gene=NRAS
PLAT	Plasminogen Activator, Tissue Type	Protein Coding	57	GC08M042174	1.13492	https://www.genecards.org/cgi-bin/carddisp.pl?gene=PLAT
ROCK1	Rho Associated Coiled-Coil Containing Protein Kinase 1	Protein Coding	56	GC18M020946	1.13492	https://www.genecards.org/cgi-bin/carddisp.pl?gene=ROCK1
VEGFA	Vascular Endothelial Growth Factor A	Protein Coding	56	GC06P043770	1.13492	https://www.genecards.org/cgi-bin/carddisp.pl?gene=VEGFA
CASP10	Caspase 10	Protein Coding	55	GC02P201182	1.13492	https://www.genecards.org/cgi-bin/carddisp.pl?gene=CASP10
PAK4	P21 (RAC1) Activated Kinase 4	Protein Coding	55	GC19P039125	1.13492	https://www.genecards.org/cgi-bin/carddisp.pl?gene=PAK4
IL1RAP	Interleukin 1 Receptor Accessory Protein	Protein Coding	53	GC03P190514	1.13492	https://www.genecards.org/cgi-bin/carddisp.pl?gene=IL1RAP
PIN1	Peptidylprolyl Cis/Trans Isomerase, NIMA-Interacting 1	Protein Coding	53	GC19P009835	1.13492	https://www.genecards.org/cgi-bin/carddisp.pl?gene=PIN1
TWIST1	Twist Family BHLH Transcription Factor 1	Protein Coding	52	GC07M019020	1.13492	https://www.genecards.org/cgi-bin/carddisp.pl?gene=TWIST1
UBE2C	Ubiquitin Conjugating Enzyme E2 C	Protein Coding	52	GC20P045812	1.13492	https://www.genecards.org/cgi-bin/carddisp.pl?gene=UBE2C
YWHAZ	Tyrosine 3-Monooxygenase/Tryptophan 5-Monooxygenase Activation Protein Zeta	Protein Coding	52	GC08M100917	1.13492	https://www.genecards.org/cgi-bin/carddisp.pl?gene=YWHAZ
BMP6	Bone Morphogenetic Protein 6	Protein Coding	50	GC06P007726	1.13492	https://www.genecards.org/cgi-bin/carddisp.pl?gene=BMP6
ELK1	ETS Transcription Factor ELK1	Protein Coding	50	GC0XM047635	1.13492	https://www.genecards.org/cgi-bin/carddisp.pl?gene=ELK1
BNIP3L	BCL2 Interacting Protein 3 Like	Protein Coding	49	GC08P026383	1.13492	https://www.genecards.org/cgi-bin/carddisp.pl?gene=BNIP3L
KDM3A	Lysine Demethylase 3A	Protein Coding	49	GC02P086440	1.13492	https://www.genecards.org/cgi-bin/carddisp.pl?gene=KDM3A
BNIP3	BCL2 Interacting Protein 3	Protein Coding	47	GC10M131966	1.13492	https://www.genecards.org/cgi-bin/carddisp.pl?gene=BNIP3
PRDX4	Peroxiredoxin 4	Protein Coding	47	GC0XP023665	1.13492	https://www.genecards.org/cgi-bin/carddisp.pl?gene=PRDX4
LMO3	LIM Domain Only 3	Protein Coding	45	GC12M016548	1.13492	https://www.genecards.org/cgi-bin/carddisp.pl?gene=LMO3
ZNF32	Zinc Finger Protein 32	Protein Coding	39	GC10M043643	1.13492	https://www.genecards.org/cgi-bin/carddisp.pl?gene=ZNF32
TUBB3	Tubulin Beta 3 Class III	Protein Coding	55	GC16P091607	1.12038	https://www.genecards.org/cgi-bin/carddisp.pl?gene=TUBB3
HSP90B1	Heat Shock Protein 90 Beta Family Member 1	Protein Coding	53	GC12P103930	1.12038	https://www.genecards.org/cgi-bin/carddisp.pl?gene=HSP90B1
PTPN11	Protein Tyrosine Phosphatase Non-Receptor Type 11	Protein Coding	61	GC12P112418	1.09994	https://www.genecards.org/cgi-bin/carddisp.pl?gene=PTPN11
SLC2A1	Solute Carrier Family 2 Member 1	Protein Coding	60	GC01M042925	1.09994	https://www.genecards.org/cgi-bin/carddisp.pl?gene=SLC2A1
HMOX1	Heme Oxygenase 1	Protein Coding	59	GC22P035380	1.09994	https://www.genecards.org/cgi-bin/carddisp.pl?gene=HMOX1
PRKACA	Protein Kinase CAMP-Activated Catalytic Subunit Alpha	Protein Coding	59	GC19M014672	1.09994	https://www.genecards.org/cgi-bin/carddisp.pl?gene=PRKACA
PAK3	P21 (RAC1) Activated Kinase 3	Protein Coding	57	GC0XP110944	1.09994	https://www.genecards.org/cgi-bin/carddisp.pl?gene=PAK3
CD36	CD36 Molecule	Protein Coding	56	GC07P080369	1.09994	https://www.genecards.org/cgi-bin/carddisp.pl?gene=CD36
PIK3R2	Phosphoinositide-3-Kinase Regulatory Subunit 2	Protein Coding	56	GC19P018153	1.09994	https://www.genecards.org/cgi-bin/carddisp.pl?gene=PIK3R2
PPP2CA	Protein Phosphatase 2 Catalytic Subunit Alpha	Protein Coding	56	GC05M134194	1.09994	https://www.genecards.org/cgi-bin/carddisp.pl?gene=PPP2CA
CASP6	Caspase 6	Protein Coding	55	GC04M109688	1.09994	https://www.genecards.org/cgi-bin/carddisp.pl?gene=CASP6
PAK2	P21 (RAC1) Activated Kinase 2	Protein Coding	55	GC03P196739	1.09994	https://www.genecards.org/cgi-bin/carddisp.pl?gene=PAK2
CDH3	Cadherin 3	Protein Coding	54	GC16P068637	1.09994	https://www.genecards.org/cgi-bin/carddisp.pl?gene=CDH3
PTK6	Protein Tyrosine Kinase 6	Protein Coding	54	GC20M063528	1.09994	https://www.genecards.org/cgi-bin/carddisp.pl?gene=PTK6
EEF2K	Eukaryotic Elongation Factor 2 Kinase	Protein Coding	53	GC16P024508	1.09994	https://www.genecards.org/cgi-bin/carddisp.pl?gene=EEF2K
LPAR1	Lysophosphatidic Acid Receptor 1	Protein Coding	53	GC09M110873	1.09994	https://www.genecards.org/cgi-bin/carddisp.pl?gene=LPAR1
LRP1	LDL Receptor Related Protein 1	Protein Coding	53	GC12P057128	1.09994	https://www.genecards.org/cgi-bin/carddisp.pl?gene=LRP1
TCF7L2	Transcription Factor 7 Like 2	Protein Coding	53	GC10P112950	1.09994	https://www.genecards.org/cgi-bin/carddisp.pl?gene=TCF7L2
TGFBR3	Transforming Growth Factor Beta Receptor 3	Protein Coding	53	GC01M091680	1.09994	https://www.genecards.org/cgi-bin/carddisp.pl?gene=TGFBR3
GLO1	Glyoxalase I	Protein Coding	52	GC06M071882	1.09994	https://www.genecards.org/cgi-bin/carddisp.pl?gene=GLO1
RBL2	RB Transcriptional Corepressor Like 2	Protein Coding	52	GC16P053433	1.09994	https://www.genecards.org/cgi-bin/carddisp.pl?gene=RBL2
SIRPA	Signal Regulatory Protein Alpha	Protein Coding	52	GC20P001894	1.09994	https://www.genecards.org/cgi-bin/carddisp.pl?gene=SIRPA
CEACAM1	CEA Cell Adhesion Molecule 1	Protein Coding	51	GC19M042507	1.09994	https://www.genecards.org/cgi-bin/carddisp.pl?gene=CEACAM1
GDF2	Growth Differentiation Factor 2	Protein Coding	51	GC10P047322	1.09994	https://www.genecards.org/cgi-bin/carddisp.pl?gene=GDF2
TRAF2	TNF Receptor Associated Factor 2	Protein Coding	51	GC09P136881	1.09994	https://www.genecards.org/cgi-bin/carddisp.pl?gene=TRAF2
ADCY10	Adenylate Cyclase 10	Protein Coding	50	GC01M167809	1.09994	https://www.genecards.org/cgi-bin/carddisp.pl?gene=ADCY10
IL17A	Interleukin 17A	Protein Coding	50	GC06P052186	1.09994	https://www.genecards.org/cgi-bin/carddisp.pl?gene=IL17A
VPS37A	VPS37A Subunit Of ESCRT-I	Protein Coding	49	GC08P017246	1.09994	https://www.genecards.org/cgi-bin/carddisp.pl?gene=VPS37A
TNFRSF12A	TNF Receptor Superfamily Member 12A	Protein Coding	48	GC16P003018	1.09994	https://www.genecards.org/cgi-bin/carddisp.pl?gene=TNFRSF12A
APOBEC3G	Apolipoprotein B MRNA Editing Enzyme Catalytic Subunit 3G	Protein Coding	47	GC22P045185	1.09994	https://www.genecards.org/cgi-bin/carddisp.pl?gene=APOBEC3G
BAG1	BAG Cochaperone 1	Protein Coding	47	GC09M033245	1.09994	https://www.genecards.org/cgi-bin/carddisp.pl?gene=BAG1
COL13A1	Collagen Type XIII Alpha 1 Chain	Protein Coding	47	GC10P069801	1.09994	https://www.genecards.org/cgi-bin/carddisp.pl?gene=COL13A1
MNX1	Motor Neuron And Pancreas Homeobox 1	Protein Coding	47	GC07M156994	1.09994	https://www.genecards.org/cgi-bin/carddisp.pl?gene=MNX1
RAD9A	RAD9 Checkpoint Clamp Component A	Protein Coding	46	GC11P071022	1.09994	https://www.genecards.org/cgi-bin/carddisp.pl?gene=RAD9A
IFI27	Interferon Alpha Inducible Protein 27	Protein Coding	44	GC14P094104	1.09994	https://www.genecards.org/cgi-bin/carddisp.pl?gene=IFI27
MEGF11	Multiple EGF Like Domains 11	Protein Coding	44	GC15M065895	1.09994	https://www.genecards.org/cgi-bin/carddisp.pl?gene=MEGF11
ITPRIP	Inositol 1,4,5-Trisphosphate Receptor Interacting Protein	Protein Coding	41	GC10M104309	1.09994	https://www.genecards.org/cgi-bin/carddisp.pl?gene=ITPRIP
BCL2L15	BCL2 Like 15	Protein Coding	38	GC01M113876	1.09994	https://www.genecards.org/cgi-bin/carddisp.pl?gene=BCL2L15
SNAI2	Snail Family Transcriptional Repressor 2	Protein Coding	51	GC08M048917	1.06019	https://www.genecards.org/cgi-bin/carddisp.pl?gene=SNAI2
NOTCH3	Notch Receptor 3	Protein Coding	58	GC19M015159	1.05845	https://www.genecards.org/cgi-bin/carddisp.pl?gene=NOTCH3
PTPN1	Protein Tyrosine Phosphatase Non-Receptor Type 1	Protein Coding	57	GC20P050510	1.05845	https://www.genecards.org/cgi-bin/carddisp.pl?gene=PTPN1
GLUD1	Glutamate Dehydrogenase 1	Protein Coding	56	GC10M087050	1.05845	https://www.genecards.org/cgi-bin/carddisp.pl?gene=GLUD1
SIRT1	Sirtuin 1	Protein Coding	56	GC10P067884	1.05845	https://www.genecards.org/cgi-bin/carddisp.pl?gene=SIRT1
FASN	Fatty Acid Synthase	Protein Coding	55	GC17M082078	1.05845	https://www.genecards.org/cgi-bin/carddisp.pl?gene=FASN
RPS6KB1	Ribosomal Protein S6 Kinase B1	Protein Coding	55	GC17P059893	1.05845	https://www.genecards.org/cgi-bin/carddisp.pl?gene=RPS6KB1
TPM1	Tropomyosin 1	Protein Coding	55	GC15P126449	1.05845	https://www.genecards.org/cgi-bin/carddisp.pl?gene=TPM1
PPP2R1A	Protein Phosphatase 2 Scaffold Subunit Aalpha	Protein Coding	54	GC19P073371	1.05845	https://www.genecards.org/cgi-bin/carddisp.pl?gene=PPP2R1A
COL4A2	Collagen Type IV Alpha 2 Chain	Protein Coding	53	GC13P110305	1.05845	https://www.genecards.org/cgi-bin/carddisp.pl?gene=COL4A2
CTNND1	Catenin Delta 1	Protein Coding	52	GC11P058206	1.05845	https://www.genecards.org/cgi-bin/carddisp.pl?gene=CTNND1
CD151	CD151 Molecule (Raph Blood Group)	Protein Coding	51	GC11P002115	1.05845	https://www.genecards.org/cgi-bin/carddisp.pl?gene=CD151
MMP11	Matrix Metallopeptidase 11	Protein Coding	51	GC22P023768	1.05845	https://www.genecards.org/cgi-bin/carddisp.pl?gene=MMP11
SEMA7A	Semaphorin 7A (John Milton Hagen Blood Group)	Protein Coding	51	GC15M074409	1.05845	https://www.genecards.org/cgi-bin/carddisp.pl?gene=SEMA7A
PPP2R2A	Protein Phosphatase 2 Regulatory Subunit Balpha	Protein Coding	50	GC08P026292	1.05845	https://www.genecards.org/cgi-bin/carddisp.pl?gene=PPP2R2A
ARHGEF7	Rho Guanine Nucleotide Exchange Factor 7	Protein Coding	49	GC13P111114	1.05845	https://www.genecards.org/cgi-bin/carddisp.pl?gene=ARHGEF7
CCN1	Cellular Communication Network Factor 1	Protein Coding	47	GC01P085581	1.05845	https://www.genecards.org/cgi-bin/carddisp.pl?gene=CCN1
BST2	Bone Marrow Stromal Cell Antigen 2	Protein Coding	46	GC19M017403	1.05845	https://www.genecards.org/cgi-bin/carddisp.pl?gene=BST2
PPP2R5A	Protein Phosphatase 2 Regulatory Subunit B'Alpha	Protein Coding	46	GC01P212285	1.05845	https://www.genecards.org/cgi-bin/carddisp.pl?gene=PPP2R5A
PPP2R2D	Protein Phosphatase 2 Regulatory Subunit Bdelta	Protein Coding	41	GC10P131900	1.05845	https://www.genecards.org/cgi-bin/carddisp.pl?gene=PPP2R2D
CCDC178	Coiled-Coil Domain Containing 178	Protein Coding	35	GC18M032937	1.05845	https://www.genecards.org/cgi-bin/carddisp.pl?gene=CCDC178
SHC1	SHC Adaptor Protein 1	Protein Coding	50	GC01M154962	1.03895	https://www.genecards.org/cgi-bin/carddisp.pl?gene=SHC1
BUB1	BUB1 Mitotic Checkpoint Serine/Threonine Kinase	Protein Coding	56	GC02M110637	1.00437	https://www.genecards.org/cgi-bin/carddisp.pl?gene=BUB1
CDC25C	Cell Division Cycle 25C	Protein Coding	54	GC05M138285	1.00437	https://www.genecards.org/cgi-bin/carddisp.pl?gene=CDC25C
CDK1	Cyclin Dependent Kinase 1	Protein Coding	54	GC10P060772	1.00437	https://www.genecards.org/cgi-bin/carddisp.pl?gene=CDK1
BUB3	BUB3 Mitotic Checkpoint Protein	Protein Coding	53	GC10P123154	1.00437	https://www.genecards.org/cgi-bin/carddisp.pl?gene=BUB3
ITGB5	Integrin Subunit Beta 5	Protein Coding	53	GC03M124761	1.00437	https://www.genecards.org/cgi-bin/carddisp.pl?gene=ITGB5
SETD2	SET Domain Containing 2, Histone Lysine Methyltransferase	Protein Coding	53	GC03M047033	1.00437	https://www.genecards.org/cgi-bin/carddisp.pl?gene=SETD2
FER	FER Tyrosine Kinase	Protein Coding	52	GC05P108747	1.00437	https://www.genecards.org/cgi-bin/carddisp.pl?gene=FER
TP73	Tumor Protein P73	Protein Coding	52	GC01P003652	1.00437	https://www.genecards.org/cgi-bin/carddisp.pl?gene=TP73
MAD2L1	Mitotic Arrest Deficient 2 Like 1	Protein Coding	51	GC04M120055	1.00437	https://www.genecards.org/cgi-bin/carddisp.pl?gene=MAD2L1
SLCO1B3	Solute Carrier Organic Anion Transporter Family Member 1B3	Protein Coding	51	GC12P020810	1.00437	https://www.genecards.org/cgi-bin/carddisp.pl?gene=SLCO1B3
DLG1	Discs Large MAGUK Scaffold Protein 1	Protein Coding	50	GC03M197042	1.00437	https://www.genecards.org/cgi-bin/carddisp.pl?gene=DLG1
PDCD6IP	Programmed Cell Death 6 Interacting Protein	Protein Coding	50	GC03P033798	1.00437	https://www.genecards.org/cgi-bin/carddisp.pl?gene=PDCD6IP
BCL2L2	BCL2 Like 2	Protein Coding	49	GC14P034820	1.00437	https://www.genecards.org/cgi-bin/carddisp.pl?gene=BCL2L2
TDGF1	Teratocarcinoma-Derived Growth Factor 1	Protein Coding	49	GC03P047633	1.00437	https://www.genecards.org/cgi-bin/carddisp.pl?gene=TDGF1
EDAR	Ectodysplasin A Receptor	Protein Coding	48	GC02M108894	1.00437	https://www.genecards.org/cgi-bin/carddisp.pl?gene=EDAR
SH3GLB1	SH3 Domain Containing GRB2 Like, Endophilin B1	Protein Coding	48	GC01P086704	1.00437	https://www.genecards.org/cgi-bin/carddisp.pl?gene=SH3GLB1
SCRIB	Scribble Planar Cell Polarity Protein	Protein Coding	46	GC08M144256	1.00437	https://www.genecards.org/cgi-bin/carddisp.pl?gene=SCRIB
DYNLL2	Dynein Light Chain LC8-Type 2	Protein Coding	44	GC17P058083	1.00437	https://www.genecards.org/cgi-bin/carddisp.pl?gene=DYNLL2
TSC2	TSC Complex Subunit 2	Protein Coding	56	GC16P013513	0.966533	https://www.genecards.org/cgi-bin/carddisp.pl?gene=TSC2
BAG4	BAG Cochaperone 4	Protein Coding	46	GC08P038176	0.939156	https://www.genecards.org/cgi-bin/carddisp.pl?gene=BAG4
MAP3K7	Mitogen-Activated Protein Kinase Kinase Kinase 7	Protein Coding	57	GC06M090513	0.92504	https://www.genecards.org/cgi-bin/carddisp.pl?gene=MAP3K7
F10	Coagulation Factor X	Protein Coding	57	GC13P113122	0.873822	https://www.genecards.org/cgi-bin/carddisp.pl?gene=F10
F3	Coagulation Factor III, Tissue Factor	Protein Coding	52	GC01M094610	0.873822	https://www.genecards.org/cgi-bin/carddisp.pl?gene=F3
ADAMTSL1	ADAMTS Like 1	Protein Coding	49	GC09P017906	0.873822	https://www.genecards.org/cgi-bin/carddisp.pl?gene=ADAMTSL1
SERPINB1	Serpin Family B Member 1	Protein Coding	47	GC06M002852	0.873822	https://www.genecards.org/cgi-bin/carddisp.pl?gene=SERPINB1
MAP3K1	Mitogen-Activated Protein Kinase Kinase Kinase 1	Protein Coding	56	GC05P056815	0.854854	https://www.genecards.org/cgi-bin/carddisp.pl?gene=MAP3K1
CTBP1	C-Terminal Binding Protein 1	Protein Coding	53	GC04M001211	0.854854	https://www.genecards.org/cgi-bin/carddisp.pl?gene=CTBP1
CEACAM4	CEA Cell Adhesion Molecule 4	Protein Coding	40	GC19M070615	0.819874	https://www.genecards.org/cgi-bin/carddisp.pl?gene=CEACAM4
PRKD1	Protein Kinase D1	Protein Coding	56	GC14M029576	0.808899	https://www.genecards.org/cgi-bin/carddisp.pl?gene=PRKD1
PXN	Paxillin	Protein Coding	52	GC12M120210	0.808899	https://www.genecards.org/cgi-bin/carddisp.pl?gene=PXN
GSTP1	Glutathione S-Transferase Pi 1	Protein Coding	57	GC11P067583	0.778381	https://www.genecards.org/cgi-bin/carddisp.pl?gene=GSTP1
PRDX1	Peroxiredoxin 1	Protein Coding	56	GC01M045512	0.778381	https://www.genecards.org/cgi-bin/carddisp.pl?gene=PRDX1
SERPINE1	Serpin Family E Member 1	Protein Coding	57	GC07P101127	0.746181	https://www.genecards.org/cgi-bin/carddisp.pl?gene=SERPINE1
FOXO3	Forkhead Box O3	Protein Coding	53	GC06P108559	0.744751	https://www.genecards.org/cgi-bin/carddisp.pl?gene=FOXO3
IKBKG	Inhibitor Of Nuclear Factor Kappa B Kinase Regulatory Subunit Gamma	Protein Coding	55	GC0XP154541	0.740417	https://www.genecards.org/cgi-bin/carddisp.pl?gene=IKBKG
TFDP1	Transcription Factor Dp-1	Protein Coding	49	GC13P113584	0.740417	https://www.genecards.org/cgi-bin/carddisp.pl?gene=TFDP1
CRYBA1	Crystallin Beta A1	Protein Coding	46	GC17P029246	0.740417	https://www.genecards.org/cgi-bin/carddisp.pl?gene=CRYBA1
ACTG1	Actin Gamma 1	Protein Coding	55	GC17M081509	0.724306	https://www.genecards.org/cgi-bin/carddisp.pl?gene=ACTG1
ARHGDIA	Rho GDP Dissociation Inhibitor Alpha	Protein Coding	53	GC17M081867	0.724306	https://www.genecards.org/cgi-bin/carddisp.pl?gene=ARHGDIA
EZR	Ezrin	Protein Coding	53	GC06M158765	0.724306	https://www.genecards.org/cgi-bin/carddisp.pl?gene=EZR
SLC39A6	Solute Carrier Family 39 Member 6	Protein Coding	47	GC18M036108	0.724306	https://www.genecards.org/cgi-bin/carddisp.pl?gene=SLC39A6
BIN1	Bridging Integrator 1	Protein Coding	53	GC02M127048	0.715846	https://www.genecards.org/cgi-bin/carddisp.pl?gene=BIN1
TIAM1	TIAM Rac1 Associated GEF 1	Protein Coding	51	GC21M031118	0.715846	https://www.genecards.org/cgi-bin/carddisp.pl?gene=TIAM1
CRABP2	Cellular Retinoic Acid Binding Protein 2	Protein Coding	50	GC01M156701	0.715846	https://www.genecards.org/cgi-bin/carddisp.pl?gene=CRABP2
PDPK1	3-Phosphoinositide Dependent Protein Kinase 1	Protein Coding	55	GC16P002537	0.711201	https://www.genecards.org/cgi-bin/carddisp.pl?gene=PDPK1
SMAD7	SMAD Family Member 7	Protein Coding	51	GC18M048919	0.687985	https://www.genecards.org/cgi-bin/carddisp.pl?gene=SMAD7
NTRK3	Neurotrophic Receptor Tyrosine Kinase 3	Protein Coding	59	GC15M087859	0.657166	https://www.genecards.org/cgi-bin/carddisp.pl?gene=NTRK3
RHOC	Ras Homolog Family Member C	Protein Coding	48	GC01M112701	0.657166	https://www.genecards.org/cgi-bin/carddisp.pl?gene=RHOC
CASP2	Caspase 2	Protein Coding	53	GC07P149988	0.64931	https://www.genecards.org/cgi-bin/carddisp.pl?gene=CASP2
TNC	Tenascin C	Protein Coding	56	GC09M115019	0.625462	https://www.genecards.org/cgi-bin/carddisp.pl?gene=TNC
IRF6	Interferon Regulatory Factor 6	Protein Coding	50	GC01M209785	0.625462	https://www.genecards.org/cgi-bin/carddisp.pl?gene=IRF6
GNE	Glucosamine (UDP-N-Acetyl)-2-Epimerase/N-Acetylmannosamine Kinase	Protein Coding	48	GC09M036214	0.59984	https://www.genecards.org/cgi-bin/carddisp.pl?gene=GNE
XAF1	XIAP Associated Factor 1	Protein Coding	46	GC17P006757	0.59984	https://www.genecards.org/cgi-bin/carddisp.pl?gene=XAF1
SFRP1	Secreted Frizzled Related Protein 1	Protein Coding	51	GC08M041262	0.593758	https://www.genecards.org/cgi-bin/carddisp.pl?gene=SFRP1
MAP2K2	Mitogen-Activated Protein Kinase Kinase 2	Protein Coding	61	GC19M004090	0.580693	https://www.genecards.org/cgi-bin/carddisp.pl?gene=MAP2K2
CSK	C-Terminal Src Kinase	Protein Coding	53	GC15P074782	0.580693	https://www.genecards.org/cgi-bin/carddisp.pl?gene=CSK
PIK3C2B	Phosphatidylinositol-4-Phosphate 3-Kinase Catalytic Subunit Type 2 Beta	Protein Coding	53	GC01M204422	0.580693	https://www.genecards.org/cgi-bin/carddisp.pl?gene=PIK3C2B
ENDOG	Endonuclease G	Protein Coding	50	GC09P128818	0.580693	https://www.genecards.org/cgi-bin/carddisp.pl?gene=ENDOG
RACK1	Receptor For Activated C Kinase 1	Protein Coding	50	GC05M181933	0.580693	https://www.genecards.org/cgi-bin/carddisp.pl?gene=RACK1
TAGLN	Transgelin	Protein Coding	50	GC11P117199	0.580693	https://www.genecards.org/cgi-bin/carddisp.pl?gene=TAGLN
FOXC2	Forkhead Box C2	Protein Coding	49	GC16P086593	0.580693	https://www.genecards.org/cgi-bin/carddisp.pl?gene=FOXC2
ARHGDIB	Rho GDP Dissociation Inhibitor Beta	Protein Coding	48	GC12M014942	0.580693	https://www.genecards.org/cgi-bin/carddisp.pl?gene=ARHGDIB
FBLIM1	Filamin Binding LIM Protein 1	Protein Coding	44	GC01P015756	0.580693	https://www.genecards.org/cgi-bin/carddisp.pl?gene=FBLIM1
CCDC80	Coiled-Coil Domain Containing 80	Protein Coding	43	GC03M112604	0.580693	https://www.genecards.org/cgi-bin/carddisp.pl?gene=CCDC80
LDHA	Lactate Dehydrogenase A	Protein Coding	57	GC11P018394	0.54116	https://www.genecards.org/cgi-bin/carddisp.pl?gene=LDHA
ANXA2	Annexin A2	Protein Coding	55	GC15M060347	0.54116	https://www.genecards.org/cgi-bin/carddisp.pl?gene=ANXA2
BLNK	B Cell Linker	Protein Coding	53	GC10M096259	0.54116	https://www.genecards.org/cgi-bin/carddisp.pl?gene=BLNK
SPP1	Secreted Phosphoprotein 1	Protein Coding	53	GC04P087975	0.54116	https://www.genecards.org/cgi-bin/carddisp.pl?gene=SPP1
SMARCE1	SWI/SNF Related, Matrix Associated, Actin Dependent Regulator Of Chromatin, Subfamily E, Member 1	Protein Coding	51	GC17M040624	0.54116	https://www.genecards.org/cgi-bin/carddisp.pl?gene=SMARCE1
QSOX1	Quiescin Sulfhydryl Oxidase 1	Protein Coding	46	GC01P180154	0.54116	https://www.genecards.org/cgi-bin/carddisp.pl?gene=QSOX1
RBFOX2	RNA Binding Fox-1 Homolog 2	Protein Coding	46	GC22M035738	0.54116	https://www.genecards.org/cgi-bin/carddisp.pl?gene=RBFOX2
RPS6KA3	Ribosomal Protein S6 Kinase A3	Protein Coding	59	GC0XM020149	0.50618	https://www.genecards.org/cgi-bin/carddisp.pl?gene=RPS6KA3
CDC42	Cell Division Cycle 42	Protein Coding	57	GC01P022052	0.50618	https://www.genecards.org/cgi-bin/carddisp.pl?gene=CDC42
JUP	Junction Plakoglobin	Protein Coding	55	GC17M041754	0.50618	https://www.genecards.org/cgi-bin/carddisp.pl?gene=JUP
MAOA	Monoamine Oxidase A	Protein Coding	55	GC0XP043654	0.50618	https://www.genecards.org/cgi-bin/carddisp.pl?gene=MAOA
PIP5K1C	Phosphatidylinositol-4-Phosphate 5-Kinase Type 1 Gamma	Protein Coding	55	GC19M006822	0.50618	https://www.genecards.org/cgi-bin/carddisp.pl?gene=PIP5K1C
ATF2	Activating Transcription Factor 2	Protein Coding	54	GC02M175072	0.50618	https://www.genecards.org/cgi-bin/carddisp.pl?gene=ATF2
NKX2-1	NK2 Homeobox 1	Protein Coding	53	GC14M036516	0.50618	https://www.genecards.org/cgi-bin/carddisp.pl?gene=NKX2-1
NDRG1	N-Myc Downstream Regulated 1	Protein Coding	52	GC08M133237	0.50618	https://www.genecards.org/cgi-bin/carddisp.pl?gene=NDRG1
OCLN	Occludin	Protein Coding	51	GC05P069492	0.50618	https://www.genecards.org/cgi-bin/carddisp.pl?gene=OCLN
ID2	Inhibitor Of DNA Binding 2	Protein Coding	50	GC02P008678	0.50618	https://www.genecards.org/cgi-bin/carddisp.pl?gene=ID2
CEACAM8	CEA Cell Adhesion Molecule 8	Protein Coding	45	GC19M042580	0.50618	https://www.genecards.org/cgi-bin/carddisp.pl?gene=CEACAM8
AFAP1L1	Actin Filament Associated Protein 1 Like 1	Protein Coding	42	GC05P149271	0.50618	https://www.genecards.org/cgi-bin/carddisp.pl?gene=AFAP1L1
PITPNC1	Phosphatidylinositol Transfer Protein Cytoplasmic 1	Protein Coding	42	GC17P067377	0.50618	https://www.genecards.org/cgi-bin/carddisp.pl?gene=PITPNC1
INSR	Insulin Receptor	Protein Coding	60	GC19M007112	0.464687	https://www.genecards.org/cgi-bin/carddisp.pl?gene=INSR
HSPB1	Heat Shock Protein Family B (Small) Member 1	Protein Coding	59	GC07P076302	0.464687	https://www.genecards.org/cgi-bin/carddisp.pl?gene=HSPB1
NGF	Nerve Growth Factor	Protein Coding	58	GC01M115285	0.464687	https://www.genecards.org/cgi-bin/carddisp.pl?gene=NGF
GSK3B	Glycogen Synthase Kinase 3 Beta	Protein Coding	57	GC03M119821	0.464687	https://www.genecards.org/cgi-bin/carddisp.pl?gene=GSK3B
PCNA	Proliferating Cell Nuclear Antigen	Protein Coding	57	GC20M005114	0.464687	https://www.genecards.org/cgi-bin/carddisp.pl?gene=PCNA
KRT14	Keratin 14	Protein Coding	53	GC17M041582	0.464687	https://www.genecards.org/cgi-bin/carddisp.pl?gene=KRT14
SPHK1	Sphingosine Kinase 1	Protein Coding	53	GC17P076376	0.464687	https://www.genecards.org/cgi-bin/carddisp.pl?gene=SPHK1
TP63	Tumor Protein P63	Protein Coding	53	GC03P189598	0.464687	https://www.genecards.org/cgi-bin/carddisp.pl?gene=TP63
CTNNA1	Catenin Alpha 1	Protein Coding	52	GC05P138613	0.464687	https://www.genecards.org/cgi-bin/carddisp.pl?gene=CTNNA1
EHMT2	Euchromatic Histone Lysine Methyltransferase 2	Protein Coding	52	GC06M031879	0.464687	https://www.genecards.org/cgi-bin/carddisp.pl?gene=EHMT2
SIRT6	Sirtuin 6	Protein Coding	52	GC19M004174	0.464687	https://www.genecards.org/cgi-bin/carddisp.pl?gene=SIRT6
FOXA1	Forkhead Box A1	Protein Coding	51	GC14M037589	0.464687	https://www.genecards.org/cgi-bin/carddisp.pl?gene=FOXA1
OGT	O-Linked N-Acetylglucosamine (GlcNAc) Transferase	Protein Coding	51	GC0XP071534	0.464687	https://www.genecards.org/cgi-bin/carddisp.pl?gene=OGT
RAC3	Rac Family Small GTPase 3	Protein Coding	51	GC17P082031	0.464687	https://www.genecards.org/cgi-bin/carddisp.pl?gene=RAC3
ACP1	Acid Phosphatase 1	Protein Coding	50	GC02P000402	0.464687	https://www.genecards.org/cgi-bin/carddisp.pl?gene=ACP1
STK38	Serine/Threonine Kinase 38	Protein Coding	49	GC06M036493	0.464687	https://www.genecards.org/cgi-bin/carddisp.pl?gene=STK38
RHOQ	Ras Homolog Family Member Q	Protein Coding	48	GC02P046543	0.464687	https://www.genecards.org/cgi-bin/carddisp.pl?gene=RHOQ
MUC4	Mucin 4, Cell Surface Associated	Protein Coding	47	GC03M195746	0.464687	https://www.genecards.org/cgi-bin/carddisp.pl?gene=MUC4
SRSF3	Serine And Arginine Rich Splicing Factor 3	Protein Coding	47	GC06P092291	0.464687	https://www.genecards.org/cgi-bin/carddisp.pl?gene=SRSF3
ONECUT1	One Cut Homeobox 1	Protein Coding	46	GC15M121949	0.464687	https://www.genecards.org/cgi-bin/carddisp.pl?gene=ONECUT1
S100A7	S100 Calcium Binding Protein A7	Protein Coding	46	GC01M153457	0.464687	https://www.genecards.org/cgi-bin/carddisp.pl?gene=S100A7
GKN1	Gastrokine 1	Protein Coding	45	GC02P068974	0.464687	https://www.genecards.org/cgi-bin/carddisp.pl?gene=GKN1
DNMT1	DNA Methyltransferase 1	Protein Coding	59	GC19M010133	0.410612	https://www.genecards.org/cgi-bin/carddisp.pl?gene=DNMT1
LCK	LCK Proto-Oncogene, Src Family Tyrosine Kinase	Protein Coding	59	GC01P032251	0.410612	https://www.genecards.org/cgi-bin/carddisp.pl?gene=LCK
MERTK	MER Proto-Oncogene, Tyrosine Kinase	Protein Coding	59	GC02P111898	0.410612	https://www.genecards.org/cgi-bin/carddisp.pl?gene=MERTK
UCHL1	Ubiquitin C-Terminal Hydrolase L1	Protein Coding	59	GC04P041256	0.410612	https://www.genecards.org/cgi-bin/carddisp.pl?gene=UCHL1
CDK2	Cyclin Dependent Kinase 2	Protein Coding	58	GC12P055966	0.410612	https://www.genecards.org/cgi-bin/carddisp.pl?gene=CDK2
MMP3	Matrix Metallopeptidase 3	Protein Coding	57	GC11M102835	0.410612	https://www.genecards.org/cgi-bin/carddisp.pl?gene=MMP3
ACTB	Actin Beta	Protein Coding	56	GC07M005527	0.410612	https://www.genecards.org/cgi-bin/carddisp.pl?gene=ACTB
BRCA1	BRCA1 DNA Repair Associated	Protein Coding	56	GC17M043044	0.410612	https://www.genecards.org/cgi-bin/carddisp.pl?gene=BRCA1
NOS2	Nitric Oxide Synthase 2	Protein Coding	56	GC17M027756	0.410612	https://www.genecards.org/cgi-bin/carddisp.pl?gene=NOS2
SLC2A2	Solute Carrier Family 2 Member 2	Protein Coding	56	GC03M170996	0.410612	https://www.genecards.org/cgi-bin/carddisp.pl?gene=SLC2A2
USP9X	Ubiquitin Specific Peptidase 9 X-Linked	Protein Coding	55	GC0XP041085	0.410612	https://www.genecards.org/cgi-bin/carddisp.pl?gene=USP9X
FYN	FYN Proto-Oncogene, Src Family Tyrosine Kinase	Protein Coding	53	GC06M111660	0.410612	https://www.genecards.org/cgi-bin/carddisp.pl?gene=FYN
HSPA1A	Heat Shock Protein Family A (Hsp70) Member 1A	Protein Coding	53	GC06P092171	0.410612	https://www.genecards.org/cgi-bin/carddisp.pl?gene=HSPA1A
ROR1	Receptor Tyrosine Kinase Like Orphan Receptor 1	Protein Coding	53	GC01P063774	0.410612	https://www.genecards.org/cgi-bin/carddisp.pl?gene=ROR1
HTRA2	HtrA Serine Peptidase 2	Protein Coding	52	GC02P074529	0.410612	https://www.genecards.org/cgi-bin/carddisp.pl?gene=HTRA2
SKI	SKI Proto-Oncogene	Protein Coding	52	GC01P004416	0.410612	https://www.genecards.org/cgi-bin/carddisp.pl?gene=SKI
C5AR1	Complement C5a Receptor 1	Protein Coding	51	GC19P047290	0.410612	https://www.genecards.org/cgi-bin/carddisp.pl?gene=C5AR1
LATS2	Large Tumor Suppressor Kinase 2	Protein Coding	51	GC13M020973	0.410612	https://www.genecards.org/cgi-bin/carddisp.pl?gene=LATS2
PRDM1	PR/SET Domain 1	Protein Coding	51	GC06P105993	0.410612	https://www.genecards.org/cgi-bin/carddisp.pl?gene=PRDM1
SNAI1	Snail Family Transcriptional Repressor 1	Protein Coding	51	GC20P049982	0.410612	https://www.genecards.org/cgi-bin/carddisp.pl?gene=SNAI1
SPTA1	Spectrin Alpha, Erythrocytic 1	Protein Coding	51	GC01M158610	0.410612	https://www.genecards.org/cgi-bin/carddisp.pl?gene=SPTA1
TJP1	Tight Junction Protein 1	Protein Coding	51	GC15M029699	0.410612	https://www.genecards.org/cgi-bin/carddisp.pl?gene=TJP1
TPP2	Tripeptidyl Peptidase 2	Protein Coding	51	GC13P102596	0.410612	https://www.genecards.org/cgi-bin/carddisp.pl?gene=TPP2
XRCC5	X-Ray Repair Cross Complementing 5	Protein Coding	51	GC02P216107	0.410612	https://www.genecards.org/cgi-bin/carddisp.pl?gene=XRCC5
CLDN18	Claudin 18	Protein Coding	50	GC03P137998	0.410612	https://www.genecards.org/cgi-bin/carddisp.pl?gene=CLDN18
THY1	Thy-1 Cell Surface Antigen	Protein Coding	50	GC11M119417	0.410612	https://www.genecards.org/cgi-bin/carddisp.pl?gene=THY1
DOK2	Docking Protein 2	Protein Coding	49	GC08M021908	0.410612	https://www.genecards.org/cgi-bin/carddisp.pl?gene=DOK2
SERPINB5	Serpin Family B Member 5	Protein Coding	49	GC18P063476	0.410612	https://www.genecards.org/cgi-bin/carddisp.pl?gene=SERPINB5
CDX2	Caudal Type Homeobox 2	Protein Coding	48	GC13M027962	0.410612	https://www.genecards.org/cgi-bin/carddisp.pl?gene=CDX2
CENPF	Centromere Protein F	Protein Coding	48	GC01P214603	0.410612	https://www.genecards.org/cgi-bin/carddisp.pl?gene=CENPF
IKZF3	IKAROS Family Zinc Finger 3	Protein Coding	48	GC17M051680	0.410612	https://www.genecards.org/cgi-bin/carddisp.pl?gene=IKZF3
S100A11	S100 Calcium Binding Protein A11	Protein Coding	48	GC01M152032	0.410612	https://www.genecards.org/cgi-bin/carddisp.pl?gene=S100A11
SNCG	Synuclein Gamma	Protein Coding	48	GC10P094523	0.410612	https://www.genecards.org/cgi-bin/carddisp.pl?gene=SNCG
SRPX2	Sushi Repeat Containing Protein X-Linked 2	Protein Coding	48	GC0XP100648	0.410612	https://www.genecards.org/cgi-bin/carddisp.pl?gene=SRPX2
USP11	Ubiquitin Specific Peptidase 11	Protein Coding	48	GC0XP047232	0.410612	https://www.genecards.org/cgi-bin/carddisp.pl?gene=USP11
ELAVL1	ELAV Like RNA Binding Protein 1	Protein Coding	47	GC19M007958	0.410612	https://www.genecards.org/cgi-bin/carddisp.pl?gene=ELAVL1
HOXA10	Homeobox A10	Protein Coding	47	GC07M027673	0.410612	https://www.genecards.org/cgi-bin/carddisp.pl?gene=HOXA10
LGALS8	Galectin 8	Protein Coding	47	GC01P236518	0.410612	https://www.genecards.org/cgi-bin/carddisp.pl?gene=LGALS8
SLPI	Secretory Leukocyte Peptidase Inhibitor	Protein Coding	47	GC20M045252	0.410612	https://www.genecards.org/cgi-bin/carddisp.pl?gene=SLPI
CLIC4	Chloride Intracellular Channel 4	Protein Coding	46	GC01P024745	0.410612	https://www.genecards.org/cgi-bin/carddisp.pl?gene=CLIC4
HTRA3	HtrA Serine Peptidase 3	Protein Coding	45	GC04P008269	0.410612	https://www.genecards.org/cgi-bin/carddisp.pl?gene=HTRA3
EFHD2	EF-Hand Domain Family Member D2	Protein Coding	44	GC01P015409	0.410612	https://www.genecards.org/cgi-bin/carddisp.pl?gene=EFHD2
IRX1	Iroquois Homeobox 1	Protein Coding	44	GC05P003596	0.410612	https://www.genecards.org/cgi-bin/carddisp.pl?gene=IRX1
CXCL14	C-X-C Motif Chemokine Ligand 14	Protein Coding	43	GC05M135617	0.410612	https://www.genecards.org/cgi-bin/carddisp.pl?gene=CXCL14
KIF18A	Kinesin Family Member 18A	Protein Coding	43	GC11M028020	0.410612	https://www.genecards.org/cgi-bin/carddisp.pl?gene=KIF18A
ZG16B	Zymogen Granule Protein 16B	Protein Coding	41	GC16P013543	0.410612	https://www.genecards.org/cgi-bin/carddisp.pl?gene=ZG16B
SBSN	Suprabasin	Protein Coding	39	GC19M073250	0.410612	https://www.genecards.org/cgi-bin/carddisp.pl?gene=SBSN
BMI1	BMI1 Proto-Oncogene, Polycomb Ring Finger	Protein Coding	50	GC10P022326	0.39607	https://www.genecards.org/cgi-bin/carddisp.pl?gene=BMI1
KIF14	Kinesin Family Member 14	Protein Coding	48	GC01M200551	0.39607	https://www.genecards.org/cgi-bin/carddisp.pl?gene=KIF14
NKX3-1	NK3 Homeobox 1	Protein Coding	47	GC08M023678	0.39607	https://www.genecards.org/cgi-bin/carddisp.pl?gene=NKX3-1
PECAM1	Platelet And Endothelial Cell Adhesion Molecule 1	Protein Coding	47	GC17M064319	0.391644	https://www.genecards.org/cgi-bin/carddisp.pl?gene=PECAM1
GZMB	Granzyme B	Protein Coding	54	GC14M024630	0.369246	https://www.genecards.org/cgi-bin/carddisp.pl?gene=GZMB
NRP1	Neuropilin 1	Protein Coding	54	GC10M033177	0.345398	https://www.genecards.org/cgi-bin/carddisp.pl?gene=NRP1
CHUK	Component Of Inhibitor Of Nuclear Factor Kappa B Kinase Complex	Protein Coding	58	GC10M100202	0.319776	https://www.genecards.org/cgi-bin/carddisp.pl?gene=CHUK
MST1	Macrophage Stimulating 1	Protein Coding	53	GC03M049683	0.319776	https://www.genecards.org/cgi-bin/carddisp.pl?gene=MST1
KLF5	KLF Transcription Factor 5	Protein Coding	51	GC13P073054	0.319776	https://www.genecards.org/cgi-bin/carddisp.pl?gene=KLF5
CTNNBIP1	Catenin Beta Interacting Protein 1	Protein Coding	46	GC01M009848	0.319776	https://www.genecards.org/cgi-bin/carddisp.pl?gene=CTNNBIP1
BLTP2	Bridge-Like Lipid Transfer Protein Family Member 2	Protein Coding	39	GC17M052229	0.319776	https://www.genecards.org/cgi-bin/carddisp.pl?gene=BLTP2
MAP2K4	Mitogen-Activated Protein Kinase Kinase 4	Protein Coding	53	GC17P012020	0.291914	https://www.genecards.org/cgi-bin/carddisp.pl?gene=MAP2K4
BMPR2	Bone Morphogenetic Protein Receptor Type 2	Protein Coding	57	GC02P202376	0.280064	https://www.genecards.org/cgi-bin/carddisp.pl?gene=BMPR2
SCD	Stearoyl-CoA Desaturase	Protein Coding	57	GC10P100347	0.280064	https://www.genecards.org/cgi-bin/carddisp.pl?gene=SCD
GLI1	GLI Family Zinc Finger 1	Protein Coding	56	GC12P057616	0.280064	https://www.genecards.org/cgi-bin/carddisp.pl?gene=GLI1
KRT18	Keratin 18	Protein Coding	56	GC12P052948	0.280064	https://www.genecards.org/cgi-bin/carddisp.pl?gene=KRT18
GRN	Granulin Precursor	Protein Coding	55	GC17P044345	0.280064	https://www.genecards.org/cgi-bin/carddisp.pl?gene=GRN
F9	Coagulation Factor IX	Protein Coding	54	GC0XP139530	0.280064	https://www.genecards.org/cgi-bin/carddisp.pl?gene=F9
SH2B3	SH2B Adaptor Protein 3	Protein Coding	54	GC12P111405	0.280064	https://www.genecards.org/cgi-bin/carddisp.pl?gene=SH2B3
BMP2	Bone Morphogenetic Protein 2	Protein Coding	53	GC20P006767	0.280064	https://www.genecards.org/cgi-bin/carddisp.pl?gene=BMP2
ETS1	ETS Proto-Oncogene 1, Transcription Factor	Protein Coding	53	GC11M128458	0.280064	https://www.genecards.org/cgi-bin/carddisp.pl?gene=ETS1
BTRC	Beta-Transducin Repeat Containing E3 Ubiquitin Protein Ligase	Protein Coding	52	GC10P101354	0.280064	https://www.genecards.org/cgi-bin/carddisp.pl?gene=BTRC
SOX9	SRY-Box Transcription Factor 9	Protein Coding	52	GC17P072121	0.280064	https://www.genecards.org/cgi-bin/carddisp.pl?gene=SOX9
SKP1	S-Phase Kinase Associated Protein 1	Protein Coding	51	GC05M134148	0.280064	https://www.genecards.org/cgi-bin/carddisp.pl?gene=SKP1
SMAD1	SMAD Family Member 1	Protein Coding	51	GC04P145481	0.280064	https://www.genecards.org/cgi-bin/carddisp.pl?gene=SMAD1
SPOP	Speckle Type BTB/POZ Protein	Protein Coding	51	GC17M049598	0.280064	https://www.genecards.org/cgi-bin/carddisp.pl?gene=SPOP
S100A10	S100 Calcium Binding Protein A10	Protein Coding	50	GC01M152817	0.280064	https://www.genecards.org/cgi-bin/carddisp.pl?gene=S100A10
S100A9	S100 Calcium Binding Protein A9	Protein Coding	50	GC01P153357	0.280064	https://www.genecards.org/cgi-bin/carddisp.pl?gene=S100A9
RALGDS	Ral Guanine Nucleotide Dissociation Stimulator	Protein Coding	48	GC09M133097	0.280064	https://www.genecards.org/cgi-bin/carddisp.pl?gene=RALGDS
S100A8	S100 Calcium Binding Protein A8	Protein Coding	48	GC01M153391	0.280064	https://www.genecards.org/cgi-bin/carddisp.pl?gene=S100A8
UBE2S	Ubiquitin Conjugating Enzyme E2 S	Protein Coding	48	GC19M055399	0.280064	https://www.genecards.org/cgi-bin/carddisp.pl?gene=UBE2S
CLDN6	Claudin 6	Protein Coding	47	GC16M003014	0.280064	https://www.genecards.org/cgi-bin/carddisp.pl?gene=CLDN6
STRN4	Striatin 4	Protein Coding	46	GC19M046719	0.280064	https://www.genecards.org/cgi-bin/carddisp.pl?gene=STRN4
FBLN7	Fibulin 7	Protein Coding	43	GC02P123786	0.280064	https://www.genecards.org/cgi-bin/carddisp.pl?gene=FBLN7
ITGB1BP1	Integrin Subunit Beta 1 Binding Protein 1	Protein Coding	43	GC02M009391	0.280064	https://www.genecards.org/cgi-bin/carddisp.pl?gene=ITGB1BP1
LPCAT1	Lysophosphatidylcholine Acyltransferase 1	Protein Coding	42	GC05M001456	0.280064	https://www.genecards.org/cgi-bin/carddisp.pl?gene=LPCAT1
PHLDA1	Pleckstrin Homology Like Domain Family A Member 1	Protein Coding	41	GC12M076025	0.280064	https://www.genecards.org/cgi-bin/carddisp.pl?gene=PHLDA1
ETV7	ETS Variant Transcription Factor 7	Protein Coding	40	GC06M071871	0.280064	https://www.genecards.org/cgi-bin/carddisp.pl?gene=ETV7
TRIM50	Tripartite Motif Containing 50	Protein Coding	39	GC07M073312	0.280064	https://www.genecards.org/cgi-bin/carddisp.pl?gene=TRIM50
JAG1	Jagged Canonical Notch Ligand 1	Protein Coding	58	GC20M010637	0.261096	https://www.genecards.org/cgi-bin/carddisp.pl?gene=JAG1
PRKAA2	Protein Kinase AMP-Activated Catalytic Subunit Alpha 2	Protein Coding	57	GC01P056645	0.261096	https://www.genecards.org/cgi-bin/carddisp.pl?gene=PRKAA2
CSF1	Colony Stimulating Factor 1	Protein Coding	51	GC01P109911	0.261096	https://www.genecards.org/cgi-bin/carddisp.pl?gene=CSF1
SDC4	Syndecan 4	Protein Coding	51	GC20M045325	0.261096	https://www.genecards.org/cgi-bin/carddisp.pl?gene=SDC4
IGFBP5	Insulin Like Growth Factor Binding Protein 5	Protein Coding	49	GC02M216672	0.261096	https://www.genecards.org/cgi-bin/carddisp.pl?gene=IGFBP5
VSNL1	Visinin Like 1	Protein Coding	47	GC02P017539	0.261096	https://www.genecards.org/cgi-bin/carddisp.pl?gene=VSNL1
PCMT1	Protein-L-Isoaspartate (D-Aspartate) O-Methyltransferase	Protein Coding	46	GC06P149749	0.261096	https://www.genecards.org/cgi-bin/carddisp.pl?gene=PCMT1
ERBB4	Erb-B2 Receptor Tyrosine Kinase 4	Protein Coding	61	GC02M211375	0.226116	https://www.genecards.org/cgi-bin/carddisp.pl?gene=ERBB4
EP300	E1A Binding Protein P300	Protein Coding	59	GC22P045272	0.226116	https://www.genecards.org/cgi-bin/carddisp.pl?gene=EP300
CAT	Catalase	Protein Coding	58	GC11P034460	0.226116	https://www.genecards.org/cgi-bin/carddisp.pl?gene=CAT
ITGB2	Integrin Subunit Beta 2	Protein Coding	57	GC21M044885	0.226116	https://www.genecards.org/cgi-bin/carddisp.pl?gene=ITGB2
KEAP1	Kelch Like ECH Associated Protein 1	Protein Coding	56	GC19M010486	0.226116	https://www.genecards.org/cgi-bin/carddisp.pl?gene=KEAP1
NOS3	Nitric Oxide Synthase 3	Protein Coding	56	GC07P150990	0.226116	https://www.genecards.org/cgi-bin/carddisp.pl?gene=NOS3
SGK1	Serum/Glucocorticoid Regulated Kinase 1	Protein Coding	56	GC06M134169	0.226116	https://www.genecards.org/cgi-bin/carddisp.pl?gene=SGK1
PRKAA1	Protein Kinase AMP-Activated Catalytic Subunit Alpha 1	Protein Coding	54	GC05M040759	0.226116	https://www.genecards.org/cgi-bin/carddisp.pl?gene=PRKAA1
CASP14	Caspase 14	Protein Coding	53	GC19P015049	0.226116	https://www.genecards.org/cgi-bin/carddisp.pl?gene=CASP14
NOTCH4	Notch Receptor 4	Protein Coding	53	GC06M071755	0.226116	https://www.genecards.org/cgi-bin/carddisp.pl?gene=NOTCH4
CDH5	Cadherin 5	Protein Coding	52	GC16P066366	0.226116	https://www.genecards.org/cgi-bin/carddisp.pl?gene=CDH5
GRB2	Growth Factor Receptor Bound Protein 2	Protein Coding	52	GC17M075318	0.226116	https://www.genecards.org/cgi-bin/carddisp.pl?gene=GRB2
KLF4	KLF Transcription Factor 4	Protein Coding	52	GC09M107484	0.226116	https://www.genecards.org/cgi-bin/carddisp.pl?gene=KLF4
MAP3K14	Mitogen-Activated Protein Kinase Kinase Kinase 14	Protein Coding	51	GC17M045263	0.226116	https://www.genecards.org/cgi-bin/carddisp.pl?gene=MAP3K14
TMEM43	Transmembrane Protein 43	Protein Coding	50	GC03P014124	0.226116	https://www.genecards.org/cgi-bin/carddisp.pl?gene=TMEM43
VTCN1	V-Set Domain Containing T Cell Activation Inhibitor 1	Protein Coding	48	GC01M117143	0.226116	https://www.genecards.org/cgi-bin/carddisp.pl?gene=VTCN1
TLN2	Talin 2	Protein Coding	47	GC15P062390	0.226116	https://www.genecards.org/cgi-bin/carddisp.pl?gene=TLN2
ZKSCAN3	Zinc Finger With KRAB And SCAN Domains 3	Protein Coding	39	GC06P028349	0.226116	https://www.genecards.org/cgi-bin/carddisp.pl?gene=ZKSCAN3
RET	Ret Proto-Oncogene	Protein Coding	61	GC10P043237	0.184623	https://www.genecards.org/cgi-bin/carddisp.pl?gene=RET
NFKB1	Nuclear Factor Kappa B Subunit 1	Protein Coding	60	GC04P102501	0.184623	https://www.genecards.org/cgi-bin/carddisp.pl?gene=NFKB1
CSF1R	Colony Stimulating Factor 1 Receptor	Protein Coding	59	GC05M150053	0.184623	https://www.genecards.org/cgi-bin/carddisp.pl?gene=CSF1R
MPO	Myeloperoxidase	Protein Coding	59	GC17M058269	0.184623	https://www.genecards.org/cgi-bin/carddisp.pl?gene=MPO
TNF	Tumor Necrosis Factor	Protein Coding	59	GC06P092154	0.184623	https://www.genecards.org/cgi-bin/carddisp.pl?gene=TNF
EDNRB	Endothelin Receptor Type B	Protein Coding	56	GC13M077895	0.184623	https://www.genecards.org/cgi-bin/carddisp.pl?gene=EDNRB
SMPD1	Sphingomyelin Phosphodiesterase 1	Protein Coding	56	GC11P006390	0.184623	https://www.genecards.org/cgi-bin/carddisp.pl?gene=SMPD1
FLNA	Filamin A	Protein Coding	55	GC0XM154348	0.184623	https://www.genecards.org/cgi-bin/carddisp.pl?gene=FLNA
IGF2	Insulin Like Growth Factor 2	Protein Coding	55	GC11M004506	0.184623	https://www.genecards.org/cgi-bin/carddisp.pl?gene=IGF2
MAP2K3	Mitogen-Activated Protein Kinase Kinase 3	Protein Coding	55	GC17P061212	0.184623	https://www.genecards.org/cgi-bin/carddisp.pl?gene=MAP2K3
MMP8	Matrix Metallopeptidase 8	Protein Coding	55	GC11M102712	0.184623	https://www.genecards.org/cgi-bin/carddisp.pl?gene=MMP8
WT1	WT1 Transcription Factor	Protein Coding	55	GC11M032365	0.184623	https://www.genecards.org/cgi-bin/carddisp.pl?gene=WT1
XDH	Xanthine Dehydrogenase	Protein Coding	54	GC02M031334	0.184623	https://www.genecards.org/cgi-bin/carddisp.pl?gene=XDH
BIRC2	Baculoviral IAP Repeat Containing 2	Protein Coding	53	GC11P102347	0.184623	https://www.genecards.org/cgi-bin/carddisp.pl?gene=BIRC2
IRS1	Insulin Receptor Substrate 1	Protein Coding	53	GC02M226731	0.184623	https://www.genecards.org/cgi-bin/carddisp.pl?gene=IRS1
MAP3K8	Mitogen-Activated Protein Kinase Kinase Kinase 8	Protein Coding	53	GC10P030533	0.184623	https://www.genecards.org/cgi-bin/carddisp.pl?gene=MAP3K8
MMP7	Matrix Metallopeptidase 7	Protein Coding	53	GC11M102425	0.184623	https://www.genecards.org/cgi-bin/carddisp.pl?gene=MMP7
NR4A2	Nuclear Receptor Subfamily 4 Group A Member 2	Protein Coding	53	GC02M156324	0.184623	https://www.genecards.org/cgi-bin/carddisp.pl?gene=NR4A2
PML	PML Nuclear Body Scaffold	Protein Coding	53	GC15P073994	0.184623	https://www.genecards.org/cgi-bin/carddisp.pl?gene=PML
ADAM12	ADAM Metallopeptidase Domain 12	Protein Coding	52	GC10M126012	0.184623	https://www.genecards.org/cgi-bin/carddisp.pl?gene=ADAM12
TGM1	Transglutaminase 1	Protein Coding	52	GC14M024249	0.184623	https://www.genecards.org/cgi-bin/carddisp.pl?gene=TGM1
ADGRG1	Adhesion G Protein-Coupled Receptor G1	Protein Coding	51	GC16P057610	0.184623	https://www.genecards.org/cgi-bin/carddisp.pl?gene=ADGRG1
CMA1	Chymase 1	Protein Coding	51	GC14M024506	0.184623	https://www.genecards.org/cgi-bin/carddisp.pl?gene=CMA1
FOXP1	Forkhead Box P1	Protein Coding	51	GC03M070954	0.184623	https://www.genecards.org/cgi-bin/carddisp.pl?gene=FOXP1
TRIM28	Tripartite Motif Containing 28	Protein Coding	51	GC19P058544	0.184623	https://www.genecards.org/cgi-bin/carddisp.pl?gene=TRIM28
CXCR1	C-X-C Motif Chemokine Receptor 1	Protein Coding	50	GC02M218162	0.184623	https://www.genecards.org/cgi-bin/carddisp.pl?gene=CXCR1
DGAT2	Diacylglycerol O-Acyltransferase 2	Protein Coding	49	GC11P075759	0.184623	https://www.genecards.org/cgi-bin/carddisp.pl?gene=DGAT2
MAP1LC3A	Microtubule Associated Protein 1 Light Chain 3 Alpha	Protein Coding	47	GC20P034546	0.184623	https://www.genecards.org/cgi-bin/carddisp.pl?gene=MAP1LC3A
RBP1	Retinol Binding Protein 1	Protein Coding	47	GC03M139517	0.184623	https://www.genecards.org/cgi-bin/carddisp.pl?gene=RBP1
CARD10	Caspase Recruitment Domain Family Member 10	Protein Coding	46	GC22M061474	0.184623	https://www.genecards.org/cgi-bin/carddisp.pl?gene=CARD10
CD99	CD99 Molecule (Xg Blood Group)	Protein Coding	46	GC0XP002691	0.184623	https://www.genecards.org/cgi-bin/carddisp.pl?gene=CD99
SNX1	Sorting Nexin 1	Protein Coding	46	GC15P064094	0.184623	https://www.genecards.org/cgi-bin/carddisp.pl?gene=SNX1
IVL	Involucrin	Protein Coding	45	GC01P153037	0.184623	https://www.genecards.org/cgi-bin/carddisp.pl?gene=IVL
ARHGEF28	Rho Guanine Nucleotide Exchange Factor 28	Protein Coding	44	GC05P073626	0.184623	https://www.genecards.org/cgi-bin/carddisp.pl?gene=ARHGEF28
CLPTM1	CLPTM1 Regulator Of GABA Type A Receptor Forward Trafficking	Protein Coding	44	GC19P044954	0.184623	https://www.genecards.org/cgi-bin/carddisp.pl?gene=CLPTM1
IFI6	Interferon Alpha Inducible Protein 6	Protein Coding	44	GC01M027666	0.184623	https://www.genecards.org/cgi-bin/carddisp.pl?gene=IFI6
LYPD1	LY6/PLAUR Domain Containing 1	Protein Coding	44	GC02M134651	0.184623	https://www.genecards.org/cgi-bin/carddisp.pl?gene=LYPD1
RAB25	RAB25, Member RAS Oncogene Family	Protein Coding	44	GC01P156061	0.184623	https://www.genecards.org/cgi-bin/carddisp.pl?gene=RAB25
STX2	Syntaxin 2	Protein Coding	44	GC12M130789	0.184623	https://www.genecards.org/cgi-bin/carddisp.pl?gene=STX2
TP53I11	Tumor Protein P53 Inducible Protein 11	Protein Coding	40	GC11M044881	0.184623	https://www.genecards.org/cgi-bin/carddisp.pl?gene=TP53I11
ATOH8	Atonal BHLH Transcription Factor 8	Protein Coding	39	GC02P085751	0.184623	https://www.genecards.org/cgi-bin/carddisp.pl?gene=ATOH8
FGFR1	Fibroblast Growth Factor Receptor 1	Protein Coding	63	GC08M038400	0.130548	https://www.genecards.org/cgi-bin/carddisp.pl?gene=FGFR1
HDAC6	Histone Deacetylase 6	Protein Coding	61	GC0XP048801	0.130548	https://www.genecards.org/cgi-bin/carddisp.pl?gene=HDAC6
TGFBR1	Transforming Growth Factor Beta Receptor 1	Protein Coding	61	GC09P099104	0.130548	https://www.genecards.org/cgi-bin/carddisp.pl?gene=TGFBR1
STAT1	Signal Transducer And Activator Of Transcription 1	Protein Coding	60	GC02M190908	0.130548	https://www.genecards.org/cgi-bin/carddisp.pl?gene=STAT1
NFKB2	Nuclear Factor Kappa B Subunit 2	Protein Coding	59	GC10P102394	0.130548	https://www.genecards.org/cgi-bin/carddisp.pl?gene=NFKB2
SMAD3	SMAD Family Member 3	Protein Coding	59	GC15P067063	0.130548	https://www.genecards.org/cgi-bin/carddisp.pl?gene=SMAD3
TGFBR2	Transforming Growth Factor Beta Receptor 2	Protein Coding	59	GC03P030623	0.130548	https://www.genecards.org/cgi-bin/carddisp.pl?gene=TGFBR2
TGFB2	Transforming Growth Factor Beta 2	Protein Coding	58	GC01P218345	0.130548	https://www.genecards.org/cgi-bin/carddisp.pl?gene=TGFB2
ICAM1	Intercellular Adhesion Molecule 1	Protein Coding	57	GC19P010749	0.130548	https://www.genecards.org/cgi-bin/carddisp.pl?gene=ICAM1
IFNG	Interferon Gamma	Protein Coding	57	GC12M068154	0.130548	https://www.genecards.org/cgi-bin/carddisp.pl?gene=IFNG
LAMB1	Laminin Subunit Beta 1	Protein Coding	57	GC07M107923	0.130548	https://www.genecards.org/cgi-bin/carddisp.pl?gene=LAMB1
RARA	Retinoic Acid Receptor Alpha	Protein Coding	57	GC17P040309	0.130548	https://www.genecards.org/cgi-bin/carddisp.pl?gene=RARA
TF	Transferrin	Protein Coding	57	GC03P135056	0.130548	https://www.genecards.org/cgi-bin/carddisp.pl?gene=TF
VIM	Vimentin	Protein Coding	57	GC10P017227	0.130548	https://www.genecards.org/cgi-bin/carddisp.pl?gene=VIM
CASP7	Caspase 7	Protein Coding	56	GC10P113679	0.130548	https://www.genecards.org/cgi-bin/carddisp.pl?gene=CASP7
CBS	Cystathionine Beta-Synthase	Protein Coding	56	GC21M043053	0.130548	https://www.genecards.org/cgi-bin/carddisp.pl?gene=CBS
CYP3A4	Cytochrome P450 Family 3 Subfamily A Member 4	Protein Coding	56	GC07M099759	0.130548	https://www.genecards.org/cgi-bin/carddisp.pl?gene=CYP3A4
EDNRA	Endothelin Receptor Type A	Protein Coding	56	GC04P147480	0.130548	https://www.genecards.org/cgi-bin/carddisp.pl?gene=EDNRA
ESR2	Estrogen Receptor 2	Protein Coding	56	GC14M064084	0.130548	https://www.genecards.org/cgi-bin/carddisp.pl?gene=ESR2
GSN	Gelsolin	Protein Coding	56	GC09P121201	0.130548	https://www.genecards.org/cgi-bin/carddisp.pl?gene=GSN
MST1R	Macrophage Stimulating 1 Receptor	Protein Coding	56	GC03M051598	0.130548	https://www.genecards.org/cgi-bin/carddisp.pl?gene=MST1R
WNT5A	Wnt Family Member 5A	Protein Coding	56	GC03M055465	0.130548	https://www.genecards.org/cgi-bin/carddisp.pl?gene=WNT5A
YWHAE	Tyrosine 3-Monooxygenase/Tryptophan 5-Monooxygenase Activation Protein Epsilon	Protein Coding	56	GC17M006716	0.130548	https://www.genecards.org/cgi-bin/carddisp.pl?gene=YWHAE
BMP4	Bone Morphogenetic Protein 4	Protein Coding	55	GC14M053949	0.130548	https://www.genecards.org/cgi-bin/carddisp.pl?gene=BMP4
BRD4	Bromodomain Containing 4	Protein Coding	55	GC19M015236	0.130548	https://www.genecards.org/cgi-bin/carddisp.pl?gene=BRD4
IL10	Interleukin 10	Protein Coding	55	GC01M206767	0.130548	https://www.genecards.org/cgi-bin/carddisp.pl?gene=IL10
INS	Insulin	Protein Coding	55	GC11M002159	0.130548	https://www.genecards.org/cgi-bin/carddisp.pl?gene=INS
JUN	Jun Proto-Oncogene, AP-1 Transcription Factor Subunit	Protein Coding	55	GC01M058780	0.130548	https://www.genecards.org/cgi-bin/carddisp.pl?gene=JUN
LEF1	Lymphoid Enhancer Binding Factor 1	Protein Coding	55	GC04M108047	0.130548	https://www.genecards.org/cgi-bin/carddisp.pl?gene=LEF1
PRNP	Prion Protein	Protein Coding	55	GC20P004686	0.130548	https://www.genecards.org/cgi-bin/carddisp.pl?gene=PRNP
PTPN12	Protein Tyrosine Phosphatase Non-Receptor Type 12	Protein Coding	55	GC07P077537	0.130548	https://www.genecards.org/cgi-bin/carddisp.pl?gene=PTPN12
RAB27A	RAB27A, Member RAS Oncogene Family	Protein Coding	55	GC15M055202	0.130548	https://www.genecards.org/cgi-bin/carddisp.pl?gene=RAB27A
ALDH1A1	Aldehyde Dehydrogenase 1 Family Member A1	Protein Coding	54	GC09M072900	0.130548	https://www.genecards.org/cgi-bin/carddisp.pl?gene=ALDH1A1
FGF1	Fibroblast Growth Factor 1	Protein Coding	54	GC05M142555	0.130548	https://www.genecards.org/cgi-bin/carddisp.pl?gene=FGF1
IGFBP3	Insulin Like Growth Factor Binding Protein 3	Protein Coding	54	GC07M045912	0.130548	https://www.genecards.org/cgi-bin/carddisp.pl?gene=IGFBP3
IL1B	Interleukin 1 Beta	Protein Coding	54	GC02M112829	0.130548	https://www.genecards.org/cgi-bin/carddisp.pl?gene=IL1B
L1CAM	L1 Cell Adhesion Molecule	Protein Coding	54	GC0XM153864	0.130548	https://www.genecards.org/cgi-bin/carddisp.pl?gene=L1CAM
NCOA3	Nuclear Receptor Coactivator 3	Protein Coding	54	GC20P047501	0.130548	https://www.genecards.org/cgi-bin/carddisp.pl?gene=NCOA3
NGFR	Nerve Growth Factor Receptor	Protein Coding	54	GC17P049495	0.130548	https://www.genecards.org/cgi-bin/carddisp.pl?gene=NGFR
NR4A1	Nuclear Receptor Subfamily 4 Group A Member 1	Protein Coding	54	GC12P052022	0.130548	https://www.genecards.org/cgi-bin/carddisp.pl?gene=NR4A1
VCL	Vinculin	Protein Coding	54	GC10P073995	0.130548	https://www.genecards.org/cgi-bin/carddisp.pl?gene=VCL
ACTN4	Actinin Alpha 4	Protein Coding	53	GC19P038647	0.130548	https://www.genecards.org/cgi-bin/carddisp.pl?gene=ACTN4
DIABLO	Diablo IAP-Binding Mitochondrial Protein	Protein Coding	53	GC12M122497	0.130548	https://www.genecards.org/cgi-bin/carddisp.pl?gene=DIABLO
EEF1A2	Eukaryotic Translation Elongation Factor 1 Alpha 2	Protein Coding	53	GC20M063488	0.130548	https://www.genecards.org/cgi-bin/carddisp.pl?gene=EEF1A2
EIF4EBP1	Eukaryotic Translation Initiation Factor 4E Binding Protein 1	Protein Coding	53	GC08P038607	0.130548	https://www.genecards.org/cgi-bin/carddisp.pl?gene=EIF4EBP1
GATA6	GATA Binding Protein 6	Protein Coding	53	GC18P022169	0.130548	https://www.genecards.org/cgi-bin/carddisp.pl?gene=GATA6
IL2	Interleukin 2	Protein Coding	53	GC04M122451	0.130548	https://www.genecards.org/cgi-bin/carddisp.pl?gene=IL2
IL4	Interleukin 4	Protein Coding	53	GC05P132673	0.130548	https://www.genecards.org/cgi-bin/carddisp.pl?gene=IL4
KITLG	KIT Ligand	Protein Coding	53	GC12M088492	0.130548	https://www.genecards.org/cgi-bin/carddisp.pl?gene=KITLG
NTF4	Neurotrophin 4	Protein Coding	53	GC19M070877	0.130548	https://www.genecards.org/cgi-bin/carddisp.pl?gene=NTF4
PDK1	Pyruvate Dehydrogenase Kinase 1	Protein Coding	53	GC02P172555	0.130548	https://www.genecards.org/cgi-bin/carddisp.pl?gene=PDK1
ROCK2	Rho Associated Coiled-Coil Containing Protein Kinase 2	Protein Coding	53	GC02M011331	0.130548	https://www.genecards.org/cgi-bin/carddisp.pl?gene=ROCK2
SMARCB1	SWI/SNF Related, Matrix Associated, Actin Dependent Regulator Of Chromatin, Subfamily B, Member 1	Protein Coding	53	GC22P023786	0.130548	https://www.genecards.org/cgi-bin/carddisp.pl?gene=SMARCB1
ADIPOQ	Adiponectin, C1Q And Collagen Domain Containing	Protein Coding	52	GC03P186842	0.130548	https://www.genecards.org/cgi-bin/carddisp.pl?gene=ADIPOQ
ATP2A3	ATPase Sarcoplasmic/Endoplasmic Reticulum Ca2+ Transporting 3	Protein Coding	52	GC17M003923	0.130548	https://www.genecards.org/cgi-bin/carddisp.pl?gene=ATP2A3
BMP7	Bone Morphogenetic Protein 7	Protein Coding	52	GC20M057168	0.130548	https://www.genecards.org/cgi-bin/carddisp.pl?gene=BMP7
CD274	CD274 Molecule	Protein Coding	52	GC09P005450	0.130548	https://www.genecards.org/cgi-bin/carddisp.pl?gene=CD274
IKBKE	Inhibitor Of Nuclear Factor Kappa B Kinase Subunit Epsilon	Protein Coding	52	GC01P206470	0.130548	https://www.genecards.org/cgi-bin/carddisp.pl?gene=IKBKE
IL1A	Interleukin 1 Alpha	Protein Coding	52	GC02M112773	0.130548	https://www.genecards.org/cgi-bin/carddisp.pl?gene=IL1A
IL3	Interleukin 3	Protein Coding	52	GC05P132060	0.130548	https://www.genecards.org/cgi-bin/carddisp.pl?gene=IL3
LAMA1	Laminin Subunit Alpha 1	Protein Coding	52	GC18M006941	0.130548	https://www.genecards.org/cgi-bin/carddisp.pl?gene=LAMA1
S1PR1	Sphingosine-1-Phosphate Receptor 1	Protein Coding	52	GC01P101236	0.130548	https://www.genecards.org/cgi-bin/carddisp.pl?gene=S1PR1
BCL10	BCL10 Immune Signaling Adaptor	Protein Coding	51	GC01M085265	0.130548	https://www.genecards.org/cgi-bin/carddisp.pl?gene=BCL10
CAST	Calpastatin	Protein Coding	51	GC05P096525	0.130548	https://www.genecards.org/cgi-bin/carddisp.pl?gene=CAST
CCL5	C-C Motif Chemokine Ligand 5	Protein Coding	51	GC17M035871	0.130548	https://www.genecards.org/cgi-bin/carddisp.pl?gene=CCL5
CCT5	Chaperonin Containing TCP1 Subunit 5	Protein Coding	51	GC05P010236	0.130548	https://www.genecards.org/cgi-bin/carddisp.pl?gene=CCT5
CHI3L1	Chitinase 3 Like 1	Protein Coding	51	GC01M203148	0.130548	https://www.genecards.org/cgi-bin/carddisp.pl?gene=CHI3L1
COL17A1	Collagen Type XVII Alpha 1 Chain	Protein Coding	51	GC10M104031	0.130548	https://www.genecards.org/cgi-bin/carddisp.pl?gene=COL17A1
CSF2	Colony Stimulating Factor 2	Protein Coding	51	GC05P132073	0.130548	https://www.genecards.org/cgi-bin/carddisp.pl?gene=CSF2
DFFA	DNA Fragmentation Factor Subunit Alpha	Protein Coding	51	GC01M010456	0.130548	https://www.genecards.org/cgi-bin/carddisp.pl?gene=DFFA
DLK1	Delta Like Non-Canonical Notch Ligand 1	Protein Coding	51	GC14P110708	0.130548	https://www.genecards.org/cgi-bin/carddisp.pl?gene=DLK1
FOSL1	FOS Like 1, AP-1 Transcription Factor Subunit	Protein Coding	51	GC11M099737	0.130548	https://www.genecards.org/cgi-bin/carddisp.pl?gene=FOSL1
KRT17	Keratin 17	Protein Coding	51	GC17M041619	0.130548	https://www.genecards.org/cgi-bin/carddisp.pl?gene=KRT17
NME1	NME/NM23 Nucleoside Diphosphate Kinase 1	Protein Coding	51	GC17P062974	0.130548	https://www.genecards.org/cgi-bin/carddisp.pl?gene=NME1
PAK6	P21 (RAC1) Activated Kinase 6	Protein Coding	51	GC15P040217	0.130548	https://www.genecards.org/cgi-bin/carddisp.pl?gene=PAK6
PLA2G1B	Phospholipase A2 Group IB	Protein Coding	51	GC12M120322	0.130548	https://www.genecards.org/cgi-bin/carddisp.pl?gene=PLA2G1B
PTPN3	Protein Tyrosine Phosphatase Non-Receptor Type 3	Protein Coding	51	GC09M109375	0.130548	https://www.genecards.org/cgi-bin/carddisp.pl?gene=PTPN3
RAB5A	RAB5A, Member RAS Oncogene Family	Protein Coding	51	GC03P019948	0.130548	https://www.genecards.org/cgi-bin/carddisp.pl?gene=RAB5A
RACGAP1	Rac GTPase Activating Protein 1	Protein Coding	51	GC12M049980	0.130548	https://www.genecards.org/cgi-bin/carddisp.pl?gene=RACGAP1
RAP1A	RAP1A, Member Of RAS Oncogene Family	Protein Coding	51	GC01P111542	0.130548	https://www.genecards.org/cgi-bin/carddisp.pl?gene=RAP1A
SORT1	Sortilin 1	Protein Coding	51	GC01M109310	0.130548	https://www.genecards.org/cgi-bin/carddisp.pl?gene=SORT1
CXADR	CXADR Ig-Like Cell Adhesion Molecule	Protein Coding	50	GC21P017513	0.130548	https://www.genecards.org/cgi-bin/carddisp.pl?gene=CXADR
CXCL1	C-X-C Motif Chemokine Ligand 1	Protein Coding	50	GC04P073869	0.130548	https://www.genecards.org/cgi-bin/carddisp.pl?gene=CXCL1
KRT10	Keratin 10	Protein Coding	50	GC17M040818	0.130548	https://www.genecards.org/cgi-bin/carddisp.pl?gene=KRT10
LAMA5	Laminin Subunit Alpha 5	Protein Coding	50	GC20M062307	0.130548	https://www.genecards.org/cgi-bin/carddisp.pl?gene=LAMA5
LAMC1	Laminin Subunit Gamma 1	Protein Coding	50	GC01P182992	0.130548	https://www.genecards.org/cgi-bin/carddisp.pl?gene=LAMC1
LIF	LIF Interleukin 6 Family Cytokine	Protein Coding	50	GC22M030240	0.130548	https://www.genecards.org/cgi-bin/carddisp.pl?gene=LIF
MDK	Midkine	Protein Coding	50	GC11P046380	0.130548	https://www.genecards.org/cgi-bin/carddisp.pl?gene=MDK
NNT	Nicotinamide Nucleotide Transhydrogenase	Protein Coding	50	GC05P043602	0.130548	https://www.genecards.org/cgi-bin/carddisp.pl?gene=NNT
PON2	Paraoxonase 2	Protein Coding	50	GC07M095404	0.130548	https://www.genecards.org/cgi-bin/carddisp.pl?gene=PON2
PTPA	Protein Phosphatase 2 Phosphatase Activator	Protein Coding	50	GC09P129119	0.130548	https://www.genecards.org/cgi-bin/carddisp.pl?gene=PTPA
SALL4	Spalt Like Transcription Factor 4	Protein Coding	50	GC20M051784	0.130548	https://www.genecards.org/cgi-bin/carddisp.pl?gene=SALL4
TRIP12	Thyroid Hormone Receptor Interactor 12	Protein Coding	50	GC02M229763	0.130548	https://www.genecards.org/cgi-bin/carddisp.pl?gene=TRIP12
WIPF1	WAS/WASL Interacting Protein Family Member 1	Protein Coding	50	GC02M174559	0.130548	https://www.genecards.org/cgi-bin/carddisp.pl?gene=WIPF1
WNT2	Wnt Family Member 2	Protein Coding	50	GC07M117313	0.130548	https://www.genecards.org/cgi-bin/carddisp.pl?gene=WNT2
BST1	Bone Marrow Stromal Cell Antigen 1	Protein Coding	49	GC04P019222	0.130548	https://www.genecards.org/cgi-bin/carddisp.pl?gene=BST1
EPO	Erythropoietin	Protein Coding	49	GC07P100720	0.130548	https://www.genecards.org/cgi-bin/carddisp.pl?gene=EPO
IGBP1	Immunoglobulin Binding Protein 1	Protein Coding	49	GC0XP070133	0.130548	https://www.genecards.org/cgi-bin/carddisp.pl?gene=IGBP1
LTA	Lymphotoxin Alpha	Protein Coding	49	GC06P092152	0.130548	https://www.genecards.org/cgi-bin/carddisp.pl?gene=LTA
MCAM	Melanoma Cell Adhesion Molecule	Protein Coding	49	GC11M119308	0.130548	https://www.genecards.org/cgi-bin/carddisp.pl?gene=MCAM
NR4A3	Nuclear Receptor Subfamily 4 Group A Member 3	Protein Coding	49	GC09P099821	0.130548	https://www.genecards.org/cgi-bin/carddisp.pl?gene=NR4A3
PRPF8	Pre-MRNA Processing Factor 8	Protein Coding	49	GC17M001650	0.130548	https://www.genecards.org/cgi-bin/carddisp.pl?gene=PRPF8
SIX1	SIX Homeobox 1	Protein Coding	49	GC14M060643	0.130548	https://www.genecards.org/cgi-bin/carddisp.pl?gene=SIX1
TBX3	T-Box Transcription Factor 3	Protein Coding	49	GC12M114670	0.130548	https://www.genecards.org/cgi-bin/carddisp.pl?gene=TBX3
ATP6V1F	ATPase H+ Transporting V1 Subunit F	Protein Coding	48	GC07P128862	0.130548	https://www.genecards.org/cgi-bin/carddisp.pl?gene=ATP6V1F
ATP6V1H	ATPase H+ Transporting V1 Subunit H	Protein Coding	48	GC08M053715	0.130548	https://www.genecards.org/cgi-bin/carddisp.pl?gene=ATP6V1H
COPS5	COP9 Signalosome Subunit 5	Protein Coding	48	GC08M067043	0.130548	https://www.genecards.org/cgi-bin/carddisp.pl?gene=COPS5
DUSP4	Dual Specificity Phosphatase 4	Protein Coding	48	GC08M029334	0.130548	https://www.genecards.org/cgi-bin/carddisp.pl?gene=DUSP4
FRZB	Frizzled Related Protein	Protein Coding	48	GC02M182833	0.130548	https://www.genecards.org/cgi-bin/carddisp.pl?gene=FRZB
HIP1R	Huntingtin Interacting Protein 1 Related	Protein Coding	48	GC12P122834	0.130548	https://www.genecards.org/cgi-bin/carddisp.pl?gene=HIP1R
HOXB13	Homeobox B13	Protein Coding	48	GC17M052151	0.130548	https://www.genecards.org/cgi-bin/carddisp.pl?gene=HOXB13
IGF2BP3	Insulin Like Growth Factor 2 MRNA Binding Protein 3	Protein Coding	48	GC07M023354	0.130548	https://www.genecards.org/cgi-bin/carddisp.pl?gene=IGF2BP3
ME1	Malic Enzyme 1	Protein Coding	48	GC06M083210	0.130548	https://www.genecards.org/cgi-bin/carddisp.pl?gene=ME1
MID1	Midline 1	Protein Coding	48	GC0XM010445	0.130548	https://www.genecards.org/cgi-bin/carddisp.pl?gene=MID1
NDN	Necdin, MAGE Family Member	Protein Coding	48	GC15M024541	0.130548	https://www.genecards.org/cgi-bin/carddisp.pl?gene=NDN
NUDT1	Nudix Hydrolase 1	Protein Coding	48	GC07P002242	0.130548	https://www.genecards.org/cgi-bin/carddisp.pl?gene=NUDT1
PPM1F	Protein Phosphatase, Mg2+/Mn2+ Dependent 1F	Protein Coding	48	GC22M021919	0.130548	https://www.genecards.org/cgi-bin/carddisp.pl?gene=PPM1F
TFAP2C	Transcription Factor AP-2 Gamma	Protein Coding	48	GC20P056629	0.130548	https://www.genecards.org/cgi-bin/carddisp.pl?gene=TFAP2C
AGK	Acylglycerol Kinase	Protein Coding	47	GC07P141551	0.130548	https://www.genecards.org/cgi-bin/carddisp.pl?gene=AGK
CAMTA1	Calmodulin Binding Transcription Activator 1	Protein Coding	47	GC01P007013	0.130548	https://www.genecards.org/cgi-bin/carddisp.pl?gene=CAMTA1
CSF3	Colony Stimulating Factor 3	Protein Coding	47	GC17P040015	0.130548	https://www.genecards.org/cgi-bin/carddisp.pl?gene=CSF3
IL11	Interleukin 11	Protein Coding	47	GC19M055364	0.130548	https://www.genecards.org/cgi-bin/carddisp.pl?gene=IL11
MCF2	MCF.2 Cell Line Derived Transforming Sequence	Protein Coding	47	GC0XM139581	0.130548	https://www.genecards.org/cgi-bin/carddisp.pl?gene=MCF2
MRTFA	Myocardin Related Transcription Factor A	Protein Coding	47	GC22M062320	0.130548	https://www.genecards.org/cgi-bin/carddisp.pl?gene=MRTFA
PF4	Platelet Factor 4	Protein Coding	47	GC04M073980	0.130548	https://www.genecards.org/cgi-bin/carddisp.pl?gene=PF4
PRG2	Proteoglycan 2, Pro Eosinophil Major Basic Protein	Protein Coding	47	GC11M057386	0.130548	https://www.genecards.org/cgi-bin/carddisp.pl?gene=PRG2
SRGN	Serglycin	Protein Coding	47	GC10P069088	0.130548	https://www.genecards.org/cgi-bin/carddisp.pl?gene=SRGN
TFF3	Trefoil Factor 3	Protein Coding	47	GC21M042311	0.130548	https://www.genecards.org/cgi-bin/carddisp.pl?gene=TFF3
WWP1	WW Domain Containing E3 Ubiquitin Protein Ligase 1	Protein Coding	47	GC08P086342	0.130548	https://www.genecards.org/cgi-bin/carddisp.pl?gene=WWP1
CAPNS1	Calpain Small Subunit 1	Protein Coding	46	GC19P072756	0.130548	https://www.genecards.org/cgi-bin/carddisp.pl?gene=CAPNS1
EGFL7	EGF Like Domain Multiple 7	Protein Coding	46	GC09P136658	0.130548	https://www.genecards.org/cgi-bin/carddisp.pl?gene=EGFL7
ID4	Inhibitor Of DNA Binding 4	Protein Coding	46	GC06P019837	0.130548	https://www.genecards.org/cgi-bin/carddisp.pl?gene=ID4
OAS2	2'-5'-Oligoadenylate Synthetase 2	Protein Coding	46	GC12P112978	0.130548	https://www.genecards.org/cgi-bin/carddisp.pl?gene=OAS2
SS18	SS18 Subunit Of BAF Chromatin Remodeling Complex	Protein Coding	46	GC18M026016	0.130548	https://www.genecards.org/cgi-bin/carddisp.pl?gene=SS18
WWTR1	WW Domain Containing Transcription Regulator 1	Protein Coding	46	GC03M149517	0.130548	https://www.genecards.org/cgi-bin/carddisp.pl?gene=WWTR1
CLPTM1L	CLPTM1 Like	Protein Coding	45	GC05M001317	0.130548	https://www.genecards.org/cgi-bin/carddisp.pl?gene=CLPTM1L
HOXA9	Homeobox A9	Protein Coding	45	GC07M027162	0.130548	https://www.genecards.org/cgi-bin/carddisp.pl?gene=HOXA9
KHDRBS3	KH RNA Binding Domain Containing, Signal Transduction Associated 3	Protein Coding	45	GC08P135457	0.130548	https://www.genecards.org/cgi-bin/carddisp.pl?gene=KHDRBS3
NUMBL	NUMB Like Endocytic Adaptor Protein	Protein Coding	45	GC19M040665	0.130548	https://www.genecards.org/cgi-bin/carddisp.pl?gene=NUMBL
RAB27B	RAB27B, Member RAS Oncogene Family	Protein Coding	45	GC18P054717	0.130548	https://www.genecards.org/cgi-bin/carddisp.pl?gene=RAB27B
ARVCF	ARVCF Delta Catenin Family Member	Protein Coding	44	GC22M019966	0.130548	https://www.genecards.org/cgi-bin/carddisp.pl?gene=ARVCF
DUSP19	Dual Specificity Phosphatase 19	Protein Coding	44	GC02P183078	0.130548	https://www.genecards.org/cgi-bin/carddisp.pl?gene=DUSP19
GALNT4	Polypeptide N-Acetylgalactosaminyltransferase 4	Protein Coding	44	GC12M089520	0.130548	https://www.genecards.org/cgi-bin/carddisp.pl?gene=GALNT4
GRSF1	G-Rich RNA Sequence Binding Factor 1	Protein Coding	44	GC04M070815	0.130548	https://www.genecards.org/cgi-bin/carddisp.pl?gene=GRSF1
KRT15	Keratin 15	Protein Coding	44	GC17M041513	0.130548	https://www.genecards.org/cgi-bin/carddisp.pl?gene=KRT15
NMU	Neuromedin U	Protein Coding	44	GC04M055595	0.130548	https://www.genecards.org/cgi-bin/carddisp.pl?gene=NMU
TRIM62	Tripartite Motif Containing 62	Protein Coding	44	GC01M033264	0.130548	https://www.genecards.org/cgi-bin/carddisp.pl?gene=TRIM62
UBR4	Ubiquitin Protein Ligase E3 Component N-Recognin 4	Protein Coding	44	GC01M019074	0.130548	https://www.genecards.org/cgi-bin/carddisp.pl?gene=UBR4
VASH1	Vasohibin 1	Protein Coding	44	GC14P076761	0.130548	https://www.genecards.org/cgi-bin/carddisp.pl?gene=VASH1
MIA	MIA SH3 Domain Containing	Protein Coding	43	GC19P040771	0.130548	https://www.genecards.org/cgi-bin/carddisp.pl?gene=MIA
RHOD	Ras Homolog Family Member D	Protein Coding	43	GC11P071007	0.130548	https://www.genecards.org/cgi-bin/carddisp.pl?gene=RHOD
EI24	EI24 Autophagy Associated Transmembrane Protein	Protein Coding	42	GC11P125570	0.130548	https://www.genecards.org/cgi-bin/carddisp.pl?gene=EI24
DOC2B	Double C2 Domain Beta	Protein Coding	41	GC17M000142	0.130548	https://www.genecards.org/cgi-bin/carddisp.pl?gene=DOC2B
ISM1	Isthmin 1	Protein Coding	41	GC20P013221	0.130548	https://www.genecards.org/cgi-bin/carddisp.pl?gene=ISM1
SNAI3	Snail Family Transcriptional Repressor 3	Protein Coding	41	GC16M088677	0.130548	https://www.genecards.org/cgi-bin/carddisp.pl?gene=SNAI3
TRIM16	Tripartite Motif Containing 16	Protein Coding	41	GC17M015627	0.130548	https://www.genecards.org/cgi-bin/carddisp.pl?gene=TRIM16
PIMREG	PICALM Interacting Mitotic Regulator	Protein Coding	40	GC17P006444	0.130548	https://www.genecards.org/cgi-bin/carddisp.pl?gene=PIMREG
SYDE1	Synapse Defective Rho GTPase Homolog 1	Protein Coding	40	GC19P015107	0.130548	https://www.genecards.org/cgi-bin/carddisp.pl?gene=SYDE1
UBAP2	Ubiquitin Associated Protein 2	Protein Coding	40	GC09M033921	0.130548	https://www.genecards.org/cgi-bin/carddisp.pl?gene=UBAP2
MOB2	MOB Kinase Activator 2	Protein Coding	39	GC11M004484	0.130548	https://www.genecards.org/cgi-bin/carddisp.pl?gene=MOB2
SSX1	SSX Family Member 1	Protein Coding	39	GC0XP051124	0.130548	https://www.genecards.org/cgi-bin/carddisp.pl?gene=SSX1

## Sheet: Table S7
DEGs	Genes realted Anoikis	DEGs|Genes realted Anoikis
OTOP2	BRMS1	CDH3
VSTM2A	PTK2	ETV4
LINC00974	NTRK2	SPIB
BEST4	BCL2L11	ELANE
SLC30A10	SRC	CLDN1
CA7	CEACAM6	CEMIP
DAO	CAV1	SFRP1
GLP2R	AKT1	CMA1
CDH3	ITGB1	TNFRSF12A
RXRG	CEACAM5	NME1
CDKN2B-AS1	EGFR	CCND1
TEX11	BCL2	WNT2
SLC25A34	CASP8	SOX9
RERGL	SIK1	SCD
BMP3	PTRH2	PDCD4
GFRA2	STAT3	PDK4
OTOP3	TLE1	UBE2C
PLP1	CTNNB1	MET
AC007182.1	DAPK2	S100A11
ABCA8	ZNF304	CDK2
AL772337.1	MAPK1	TIMP1
SCGN	BMF	KLF4
ENPP6	ITGA5	PHLDA1
AC073283.2	TP53	LAMA1
ASPA	MCL1	EZH2
ETV4	CASP3	VEGFA
CADM3	CDH1	CASP7
GCNT2	BAD	CD44
SPIB	MAPK3	MMP7
KRT24	PAK1	MMP11
ABCB11	PIK3CA	MYC
SLC17A8	ITGAV	BUB1
FAM180B	FN1	CD36
MYOC	PTGS2	ITGA8
PCSK2	BCL2L1	E2F1
TMIGD1	BAX	CXCL12
AMPD1	BCAR1	ADAMTSL1
PRKG2	ERBB2	DGAT2
RN7SKP127	PTEN	BIRC5
ABCG2	ANGPTL4	SGK1
UGT1A8	PDK4	UBE2S
SCARA5	CYCS	CXCL1
CLEC3B	BRAF	LPAR1
TMEM72	YAP1	FOSL1
MTHFD1L	ANKRD13C	SMPD1
SGCG	ITGA2	RACGAP1
VEGFD	ANXA5	TLR3
USP2	BIRC5	CEBPB
SULT1A2	TIMP1	CEACAM1
ELANE	MTOR	PLAU
MAMDC2	ATF4	TNFRSF10B
CD177P1	BDNF	LIF
PYY	CSPG4	FBLIM1
TMEM100	BSG	LMO3
PHOX2B	AKT2	PRDX4
CA1	MAPK8	MAD2L1
GUCA2B	IGF1	BID
HPSE2	IGF1R	PLK1
ABCC13	STK11	CDC25C
AC012317.2	ITGA6	MMP3
AC087379.1	ILK	CDK1
LINC01645	CFLAR	PTRH2
KRT80	RHOA	XDH
FEV	HIF1A	VSNL1
PRIMA1	DAP3	GSN
FOLR1P1	MYBBP1A	BMP6
CLDN1	ITGA3	SNAI1
NFE2L3	PTK2B	RAB27A
PI16	TLE5	CHI3L1
PIRT	CCND1	KIF18A
CLDN8	CTTN	CDKN3
LINC02000	CALR	MAOA
AC009570.2	CDCP1	KIF14
SST	PLAUR	BRCA1
NSG2	SKP2	ITGA2
NAP1L2	CHEK2	EDIL3
ADH1B	HGF	ATP6V1F
LINC02023	EGF	SALL4
AJUBA	E2F1	BRCA2
ECRG4	PIK3CG	BMP2
GBA3	ITGB4	HMGA1
SCN9A	DAPK1	CLU
TRIB3	PIK3R1	CCT5
CEMIP	PIK3R3	EIF4EBP1
SH2D7	MAP2K1	CXCL8
RSPO2	CXCL12	CHEK2
MT1CP	LGALS3	CENPF
FOXQ1	BAK1	TFDP1
DMRTA1	ABHD4	CPT1A
LYVE1	CD44	LEF1
PDE6A	ITGA4	DNMT1
LINC02490	FADD	PIMREG
FAM107A	PHLDA2	CRYAB
C2orf88	TGFB1	SNCG
ALPI	HMCN1	NDN
SCN7A	MMP2	FASN
GCG	CEBPB	HMOX1
SLC25A47P1	CEMIP	ADGRG1
GSTM5	CDKN3	TNFSF10
SLC4A4	CBL	SERPINB5
TRIP13	CASP9	KRT17
HPGDS	SFN	PCNA
SFRP1	MTDH	NUDT1
TNFRSF13B	PRKCA	SRPX2
ENC1	TNFRSF10B	UCHL1
TRPM6	CXCL8	NAT1
SLCO4A1	AR	PTK2B
AQP8	CDKN2A	SKP2
SLC51A	CPT1A	MYBBP1A
C6orf223	PIK3CB	SERPINE1
CD177	CLDN1	NGFR
AL121790.2	CDKN1A	SLC2A1
KRTAP13-2	CDKN1B	PIK3CG
BRINP3	KLF12	ADAM12
ESM1	NTRK1	PHLDA2
LRRN2	PDGFRB	BCL2L1
CA3-AS1	MYC	ATP2A3
AC023157.1	PLAU	BCL2
AC092652.1	SMAD4	CAV1
TNXB	PLK1	CYP3A4
GRIN2D	MUC1	IL11
ATP1A2	LGALS1	LPCAT1
MAL	PYCARD	TDGF1
LIFR	SESN2	EDNRB
GREM2	ITGB3	DUSP4
AC016027.1	KRAS	TRIM28
PHLPP2	BID	SPP1
CMA1	THBS1	OGT
PKIB	HRAS	ARVCF
BCHE	CDK11B	KRT15
AC073050.1	CDK11A	BMP4
PRSS22	XIAP	THY1
HSD3B2	PPARG	MST1
GRIK3	IL6	NOTCH3
PRPH	MYH9	L1CAM
CCN5	CCR7	EDNRA
TPH1	MSLN	PRKAA2
C16orf89	RAC1	MGAT5
IL6R	GRHL2	CDKN2A
SLC6A19	BIRC3	LGALS3
LEXM	RHOG	CCDC80
TEAD4	CCAR2	TP73
TNFRSF12A	NQO1	TAGLN
SOX10	NOTCH1	ZNF304
CHGA	MMP13	WNT5A
CNTFR	FAS	BCL2L15
SCNN1B	MTA1	CDKN1A
CWH43	MYO5A	IL1A
SLC7A5	EDA2R	GSTP1
SLC22A5	CCN6	EPHA2
SEMA6D	MMP9	GZMB
ANO5	ABL1	NDRG1
STMN2	MAPK11	ME1
UGT1A10	SOD2	KRT18
RPL12P14	PTHLH	TWIST1
SLCO4C1	PDGFB	LAMC2
GTF2IRD1	GLI2	BMP7
CNR1	EZH2	PBK
GLTP	RIPK1	CSF1R
B3GALT1	CXCR4	EEF1A2
SLAMF6P1	HMGA1	ADIPOQ
NPY	SIK2	SPHK1
SNHG15	TNFSF10	CSF2
CLCA4	ANGPTL2	EDAR
MEP1B	S100A4	NMU
IQANK1	NTF3	RAC3
AC020978.4	ETV4	KITLG
TMEM253	HTRA1	MUC4
CDH19	LATS1	RHOD
AL121785.1	CEACAM3	SLCO1B3
NGB	EIF2AK3	CCL5
ACKR2	LAMC2	FLNA
TMEM220	LAMB3	NQO1
CA2	LAMA3	IFI6
TINCR	CDH2	ALDH1A1
CDKN2B	CSNK2A1	COL17A1
ZNF575	EDIL3	INHBB
DUSP14	ZEB2	MMP13
PEX26	TLN1	FRZB
SORCS1	EPHA2	MSLN
MS4A12	SIRT3	IL1B
PLAC9	OLFM3	HTRA3
ADCYAP1R1	CLU	MMP9
SPTBN2	SPINK1	S100A9
ANGPTL7	CPEB2	CCN6
ANAPC7	NAT1	IGF2
SLC51B	TSG101	CLDN18
EPOP	SERPINA1
TCEAL5	AKT3
B4GALNT2	RELA
AC105749.1	MAPK14
CCL23	RPS6KA1
AC082651.2	TNFRSF1A
PACC1	FASLG
MAFG-DT	AFP
CDC25B	ITGA8
POLR1C	PBK
PGM5-AS1	SATB1
HILPDA	CD63
SLC17A4	EEF1A1
GPR15	NOX4
TMEM220-AS1	LTB4R2
CA4	MAVS
TMEM236	HRC
ZC3HAV1L	CCN2
PPM1H	RHOB
SEMA3E	PPP1R13B
ORC6	MET
DDX31	PLG
GUCA2A	RAF1
DPP6	PARP1
AP001554.1	MAPK10
RNF152	PRKCQ
TUBB4A	RB1
MDFI	BRCA2
AC020779.2	SP1
TMEM82	HAVCR2
AFF3	VTN
PDZD4	DOCK1
WSCD1	PDCD4
SCN2B	INHBB
AC004707.1	RANBP9
GDPD2	PRPF4B
MS4A10	SESN1
GNG7	SESN3
DUSP26	ZBTB7A
OR2S1P	CD24
HTR4	ELANE
HJURP	IDH1
PDX1	KDR
CBX8	MDM2
PLCD1	NFE2L2
AC103563.1	ZEB1
OGN	KL
IQGAP3	CRYAB
CLDN23	PRKCI
AC005622.1	FGF2
RHEX	HK2
TRIM27	LTF
LILRB5	EPHB6
MPZ	IQGAP1
LINC01668	MGAT5
PDCD2L	SDCBP
KIAA1549	ABHD2
NPY6R	SPIB
APPL2	TRIM31
SMPDL3A	PDGFRA
PGM5P4	TLR3
OSBPL3	NRAS
CHAD	PLAT
ARHGAP20	ROCK1
MT1M	VEGFA
SLC6A6	CASP10
CD163L1	PAK4
ETFDH	IL1RAP
MRGBP	PIN1
SPINK2	TWIST1
UGP2	UBE2C
AC110995.1	YWHAZ
UNC5C	BMP6
AC123912.4	ELK1
RIPK2	BNIP3L
TP53INP2	KDM3A
TRPV3	BNIP3
BEST2	PRDX4
SLC26A2	LMO3
ADGRL3	ZNF32
AUNIP	TUBB3
TROAP	HSP90B1
POLR1G	PTPN11
HTR3E	SLC2A1
CTSG	HMOX1
NEGR1	PRKACA
XPO5	PAK3
CNNM2	CD36
NME1	PIK3R2
URB2	PPP2CA
BYSL	CASP6
TMEM41A	PAK2
CCND1	CDH3
ABI3BP	PTK6
SNHG16	EEF2K
ZFAS1	LPAR1
CPNE7	LRP1
NCAM1	TCF7L2
WNT2	TGFBR3
RUVBL1	GLO1
LINC02884	RBL2
PIANP	SIRPA
EPHX4	CEACAM1
ENTPD5	GDF2
SOX9	TRAF2
FAM89A	ADCY10
EDN3	IL17A
SCD	VPS37A
EXOSC2	TNFRSF12A
GPAT3	APOBEC3G
PCSK5	BAG1
TMEM59L	COL13A1
P2RY4	MNX1
SKA3	RAD9A
CGREF1	IFI27
PYGM	MEGF11
FUT1	ITPRIP
NAALADL1	BCL2L15
PDCD4	SNAI2
TMEM37	NOTCH3
PDK4	PTPN1
DNASE1L3	GLUD1
TFAP4	SIRT1
LRP8	FASN
HSD17B2	RPS6KB1
NOVA1	TPM1
DKC1	PPP2R1A
SLC39A10	COL4A2
NKX2-3	CTNND1
NR1H4	CD151
CNTN4	MMP11
AHCYL2	SEMA7A
LARGE2	PPP2R2A
NR3C2	ARHGEF7
NAAA	CCN1
SNHG1	BST2
RETSAT	PPP2R5A
ADCY5	PPP2R2D
MYOM1	CCDC178
NEBL	SHC1
HAND2-AS1	BUB1
METTL1	CDC25C
UBE2C	CDK1
AC092723.1	BUB3
POLR1B	ITGB5
C11orf86	SETD2
DPF3	FER
PUS7	TP73
RHPN1	MAD2L1
IGHV3OR16-13	SLCO1B3
MET	DLG1
P2RY12	PDCD6IP
TGFBI	BCL2L2
FTSJ1	TDGF1
RDH5	EDAR
RNU6-140P	SH3GLB1
UTP4	SCRIB
S100A11	DYNLL2
AC092834.1	TSC2
TWNK	BAG4
RCL1	MAP3K7
GFRA3	F10
GFRA1	F3
ANGPTL1	ADAMTSL1
ANK2	SERPINB1
IGKV2D-30	MAP3K1
PTGDR2	CTBP1
NPTX1	CEACAM4
GDF15	PRKD1
RTKN	PXN
GARS1	GSTP1
C7	PRDX1
NKRF	SERPINE1
HS3ST6	FOXO3
CEP72	IKBKG
SCUBE2	TFDP1
TPX2	CRYBA1
ZMYND19	ACTG1
ZG16	ARHGDIA
PDE2A	EZR
ANLN	SLC39A6
P2RX1	BIN1
PCOLCE2	TIAM1
DHRS11	CRABP2
MMRN1	PDPK1
PLPP1	SMAD7
NR5A2	NTRK3
TMEM132A	RHOC
TMEM35A	CASP2
AEN	TNC
VWA2	IRF6
SMOX	GNE
GTPBP4	XAF1
B3GNTL1	SFRP1
INSL5	MAP2K2
VIT	CSK
GPM6A	PIK3C2B
CCNO	ENDOG
ULBP3	RACK1
LINC02568	TAGLN
AL132642.1	FOXC2
CSNK1E	ARHGDIB
PRR7	FBLIM1
SLC36A1	CCDC80
ELFN1-AS1	LDHA
GNAO1	ANXA2
CDK2	BLNK
B3GALT5-AS1	SPP1
ADAMDEC1	SMARCE1
DPT	QSOX1
TIMP1	RBFOX2
DNAI4	RPS6KA3
GAP43	CDC42
MRPL17	JUP
KIF20A	MAOA
EPHA7	PIP5K1C
KLF4	ATF2
CCNF	NKX2-1
NOB1	NDRG1
PHLDA1	OCLN
CHODL	ID2
LAMA1	CEACAM8
PLCE1	AFAP1L1
EZH2	PITPNC1
NTN1	INSR
LDHD	HSPB1
AC095031.1	NGF
PTN	GSK3B
EXOSC3	PCNA
TMCC3	KRT14
P2RY1	SPHK1
EXOSC7	TP63
GPT	CTNNA1
SLC4A10	EHMT2
CTPS1	SIRT6
QSOX2	FOXA1
AL357054.4	OGT
ARNTL2	RAC3
POLR2D	ACP1
SLC12A8	STK38
METTL7A	RHOQ
RRP12	MUC4
ASB2	SRSF3
P2RY14	ONECUT1
RBM28	S100A7
MT1H	GKN1
MTHFD2	DNMT1
IGKV1OR9-2	LCK
BTNL8	MERTK
CBX4	UCHL1
FUCA1	CDK2
TTC26	MMP3
PUS1	ACTB
RFC3	BRCA1
HAPLN1	NOS2
ENOPH1	SLC2A2
ACBD6	USP9X
LDB3	FYN
ATP11A	HSPA1A
CITED2	ROR1
RUNDC3B	HTRA2
TAGLN3	SKI
MAPK4	C5AR1
CSE1L	LATS2
RCN1	PRDM1
IGSF10	SNAI1
CDCA3	SPTA1
FHL1	TJP1
SCNN1G	TPP2
ENTR1	XRCC5
KIF18B	CLDN18
EPB41L3	THY1
CMSS1	DOK2
FJX1	SERPINB5
INHBA	CDX2
CNTN3	CENPF
KAT2A	IKZF3
CCBE1	S100A11
WDR77	SNCG
VEGFA	SRPX2
TSPAN7	USP11
RMDN2	ELAVL1
CCT6A	HOXA10
CPM	LGALS8
VIP	SLPI
NOP16	CLIC4
ANPEP	HTRA3
PAQR4	EFHD2
MFSD12	IRX1
SNTB1	CXCL14
ADH1C	KIF18A
ENHO	ZG16B
CNN2	SBSN
SNHG17	BMI1
ASPG	KIF14
DHRS9	NKX3-1
MSX2	PECAM1
FGFBP2	GZMB
CASQ2	NRP1
SHCBP1	CHUK
CASP7	MST1
DCUN1D5	KLF5
NTMT1	CTNNBIP1
ZNF121	BLTP2
PADI2	MAP2K4
TTLL6	BMPR2
SIM2	SCD
PSAT1	GLI1
WDR4	KRT18
PLAAT2	GRN
TNFRSF17	F9
RRM2	SH2B3
SOX4	BMP2
DISP2	ETS1
SULT1A1	BTRC
RAN	SOX9
SCIN	SKP1
PLEKHN1	SMAD1
XRCC2	SPOP
AC021613.3	S100A10
AL359736.2	S100A9
WDR43	RALGDS
AL353572.4	S100A8
APLN	UBE2S
CBX2	CLDN6
DCLK1	STRN4
SCUBE1	FBLN7
ATP13A4	ITGB1BP1
DSCC1	LPCAT1
TEX10	PHLDA1
ATP1B2	ETV7
DDX55	TRIM50
PDZRN4	JAG1
CLEC10A	PRKAA2
ANKRD13B	CSF1
CCDC69	SDC4
IGKV2D-28	IGFBP5
ZNF692	VSNL1
TCF21	PCMT1
IARS1	ERBB4
CD44	EP300
TGIF2	CAT
GGTA1	ITGB2
RPL15P21	KEAP1
MMP7	NOS3
MADCAM1	SGK1
JAM2	PRKAA1
MT1F	CASP14
NCAPG2	NOTCH4
PPA1	CDH5
EYA2	GRB2
MMP11	KLF4
ADTRP	MAP3K14
CBFB	TMEM43
WDR74	VTCN1
TMEM97	TLN2
SAPCD2	ZKSCAN3
PTGS1	RET
TTLL4	NFKB1
DDX56	CSF1R
SCN4B	MPO
TRIM29	TNF
KIF2C	EDNRB
ADAMTSL3	SMPD1
SHB	FLNA
UBE2T	IGF2
MYC	MAP2K3
BMP5	MMP8
TNS4	WT1
PDE7B	XDH
SLC25A23	BIRC2
AP000866.2	IRS1
RCC2	MAP3K8
TOMM34	MMP7
NMB	NR4A2
SULT2B1	PML
SLC22A18AS	ADAM12
FXYD5	TGM1
PPAT	ADGRG1
SCG3	CMA1
IGHV3OR16-9	FOXP1
HPGD	TRIM28
BUB1	CXCR1
CD36	DGAT2
MMP28	MAP1LC3A
ACTR3B	RBP1
MACC1	CARD10
ITGA8	CD99
CHP2	SNX1
C1orf115	IVL
BMX	ARHGEF28
PPIL1	CLPTM1
CLPB	IFI6
FAM163B	LYPD1
IGHV3OR16-6	RAB25
HAUS5	STX2
ENDOD1	TP53I11
E2F1	ATOH8
SF3B3	FGFR1
PDE9A	HDAC6
TRANK1	TGFBR1
METTL24	STAT1
SETD6	NFKB2
CENPA	SMAD3
HROB	TGFBR2
PUM3	TGFB2
CXCL12	ICAM1
SMYD3	IFNG
AGTR1	LAMB1
SRPX	RARA
NEFL	TF
AC005180.1	VIM
UGT2A3	CASP7
ZPR1	CBS
GRAMD2B	CYP3A4
WDR62	EDNRA
MEP1AP4	ESR2
LINC02057	GSN
PRR11	MST1R
PLCL2	WNT5A
IRAG2	YWHAE
KPNA2	BMP4
UHRF1	BRD4
SLC26A3	IL10
MCM10	INS
CDC45	JUN
TGIF1	LEF1
TEF	PRNP
CHL1	PTPN12
NOP56	RAB27A
NUTF2	ALDH1A1
PRELID3A	FGF1
ABHD3	IGFBP3
MELK	IL1B
SELENOP	L1CAM
CKS2	NCOA3
HAND2	NGFR
LINC00940	NR4A1
CDCA5	VCL
AC034105.1	ACTN4
XPNPEP3	DIABLO
ZZEF1	EEF1A2
NEK2	EIF4EBP1
LGALS9C	GATA6
ASAP3	IL2
SNHG12	IL4
IGKV3OR2-268	KITLG
CAVIN2	NTF4
KIF23	PDK1
C19orf48	ROCK2
PRDX6	SMARCB1
MALL	ADIPOQ
CDCA4	ATP2A3
SEC14L2	BMP7
CAD	CD274
FANCA	IKBKE
CEP55	IL1A
EVA1A	IL3
MORN5	LAMA1
TCEAL2	S1PR1
KIAA0513	BCL10
BEND5	CAST
ZBTB16	CCL5
NUP43	CCT5
RBFOX3	CHI3L1
CXCL3	COL17A1
PPP2R3A	CSF2
CHGB	DFFA
CMTM8	DLK1
NUGGC	FOSL1
IGKV1D-33	KRT17
AC005180.2	NME1
RFWD3	PAK6
AMPD2	PLA2G1B
TXNRD3	PTPN3
PSMD14	RAB5A
CPNE5	RACGAP1
CST1	RAP1A
PRPF4	SORT1
SFRP5	CXADR
CDC14A	CXCL1
CNGA3	KRT10
RGS16	LAMA5
IGKV2-28	LAMC1
FCER2	LIF
TRAP1	MDK
GRAMD1A	NNT
ADAMTSL1	PON2
EEF1AKMT4	PTPA
NDE1	SALL4
SLC9A9	TRIP12
GGCT	WIPF1
PRKCB	WNT2
RBPMS2	BST1
NOM1	EPO
HSD11B2	IGBP1
CCT2	LTA
MIR1-1HG-AS1	MCAM
VAT1L	NR4A3
ZNF74	PRPF8
SECTM1	SIX1
WDR12	TBX3
TRIM40	ATP6V1F
TESC	ATP6V1H
CYP2B7P	COPS5
PBLD	DUSP4
RANBP1	FRZB
ACADS	HIP1R
CCNB1	HOXB13
CTHRC1	IGF2BP3
MXI1	ME1
FAM151A	MID1
STBD1	NDN
RAD54L	NUDT1
SMYD5	PPM1F
DGAT2	TFAP2C
PNO1	AGK
C1QTNF7	CAMTA1
SPPL2A	CSF3
AC021218.1	IL11
PBX4	MCF2
ARMC10	MRTFA
EME1	PF4
CASC19	PRG2
GPT2	SRGN
GTF3A	TFF3
AURKA	WWP1
GINS1	CAPNS1
SNHG3	EGFL7
CYP27B1	ID4
ECT2	OAS2
SPATA33	SS18
PPIH	WWTR1
SUGCT	CLPTM1L
ITM2C	HOXA9
MYH11	KHDRBS3
PAICS	NUMBL
C2CD4A	RAB27B
IGHV3OR16-10	ARVCF
VPS9D1-AS1	DUSP19
SORD	GALNT4
CDC6	GRSF1
ADORA3	KRT15
GTSE1	NMU
BIRC5	TRIM62
CEACAM7	UBR4
GNG8	VASH1
FGL2	MIA
CENPN	RHOD
RFC4	EI24
PLXNA1	DOC2B
PYCR1	ISM1
MIER3	SNAI3
SGK1	TRIM16
CD209	PIMREG
ANKZF1	SYDE1
XPOT	UBAP2
HSP90AB1	MOB2
DLGAP1-AS2	SSX1
SPC24
IGKV3D-7
NIBAN1
IGKV1OR2-11
CNNM4
EIF3B
TTC22
CELSR1
BEX1
GALNT6
UBE2S
PTPRH
CXCL1
AC026401.3
RHBDF2
FANCI
CLDN2
SLC23A1
UGDH
KIF4A
DDIAS
WDR75
LPAR1
NOL6
C1orf109
CHAF1B
ARHGAP44
C5orf34
ADAT2
SEMA6A
DIAPH3
PPRC1
AL353801.1
EXO1
ANKS6
KCNK3
AC135068.3
RECQL4
SMYD2
JPH1
PMAIP1
TRHDE
NOP14
CCNE1
DBNDD1
CHRDL1
BLACAT1
DPEP1
IGKV1OR2-3
CCDC86
S100P
TMOD1
CORO2B
PGM5
GPX3
LRRC19
FMO4
FBXO41
MLXIPL
FOXP4-AS1
FABP2
FAM166C
TMEM255A
FOSL1
SMPD1
HHLA2
KCNMA1
RACGAP1
C1orf112
SIGLEC8
GMPS
RELN
TCF7
NONO
MELTF-AS1
ACOX1
CFAP157
PDCD5
SLIT3
BTNL3
NCAPH
PSRC1
SHMT2
STX1A
CENPH
TLR3
GNA11
RPUSD4
YTHDF1
PTPN21
RRS1
SNRPF
CBX7
ACACB
SPATA12
SLCO2A1
CKAP2L
UGT1A1
BCAR3
LINC02038
CNTN1
SND1
TMEM147-AS1
CREB3L3
IGHV3OR16-15
POP1
TRMT1
NAT10
SLC25A20
RPP40
ANK3
FANCD2
CEBPB
MTFR2
CEACAM1
CDK5RAP1
SYNM
AKR1B10
IGKV1-39
CHP1
MCM3
LYAR
IQCN
GRIK5
PLAC8
PLEKHA8P1
GPD1L
NCAPD3
EFHC2
TRAIP
PALB2
IGHV3OR16-11
PRMT3
CIPC
THRB
HM13
PLAU
IMPDH1
RCAN2
ODF2
DPH7
DONSON
SULT1B1
CCNB1IP1
CPNE8
SHISAL1
HACD3
NFXL1
TNFRSF10B
MYOCD
PCID2
ALKAL2
MYBL2
SPINDOC
TEDC2
EXOSC8
TLCD3A
IGKV1D-39
AP001107.5
BCAS1
NEU4
NIT2
MYLK
NOP58
LIF
RAD18
TOP1MT
SLC5A6
HIGD1A
FCRLA
GNL3
NR2C2AP
FBLIM1
AC142381.1
PA2G4
THUMPD2
LMOD1
CLBA1
TUBAL3
LYPD8
AC130371.2
AC144831.1
CENPI
SMIM14
PINK1
SUV39H2
NOLC1
AP1S3
NLE1
LINC00582
RPS17
TTYH3
MARCHF9
MOGAT2
ALKBH2
SIGMAR1
CPOX
DCAF13
NKD2
MSX1
MT1G
EEF1E1
STRIP2
KCNN3
HMCN2
AC092718.4
LMO3
PABPC1L
POLR1E
CDCA7
RAE1
NUF2
INA
CSTF1
ZBTB7B
SFXN3
TDP2
CKAP2
C2orf15
UTP14A
CCT3
SYNPO2
ATIC
HSPD1
VSIR
MNX1-AS1
TMEM171
CLIC5
PRDX4
SRPRB
DHX34
ADRB2
TAF1D
CDK4
GNPDA1
URB1
EIF2S2
SNHG4
SGCA
PVT1
LYNX1
CDHR5
ITM2A
PCSK9
RNF43
RP9P
CHEK1
C7orf31
JADE3
TARBP1
DAAM2
MRPS23
MARCHF8
B3GALT5
MAD2L1
SPC25
FGFRL1
SH2D6
STUM
ARHGEF39
CHCHD6
CCDC68
C1orf210
FCER1A
IGKV1OR22-1
SYNPO
PLPP3
PKMYT1
RNF150
NIFK
NBPF1
GNL3L
SDCBP2
RHEBL1
S100A2
MOCS1
NQO2
ARL14
EGFL6
PAFAH1B3
LGI4
ERCC6L
HSPB8
BID
TSPAN1
RUNX1
PLK1
NELFCD
ATP8B1
MT1DP
NUP107
CILP
PIF1
FMO5
EBPL
TNFSF15
FOXM1
UBE2FP1
KIF9
TM6SF2
AC124067.2
NUP37
AL365361.1
DNAAF5
NUDCD1
AHCY
MBNL1-AS1
AGAP3
C1QTNF2
B3GNT7
CDC25C
E2F7
POLD2
SMYD1
CFAP92
SNHG6
NAT9
ADAMTS12
SSBP2
PHF19
ZNF239
BUD23
KCNA3
CHTF18
SLC25A15
EIF2S3
TTI1
CRACD
SLC2A13
SLC29A1
PTTG1
CD1D
C1orf198
MMP3
RAB36
SSBP1
CDK1
ARHGEF37
RRP7BP
GNG2
SCGB2A1
ADCY9
GART
HAGHL
SLC7A6
TICRR
PCK1
PTRH2
PGAM5
RTL10
IRF4
XDH
GLIPR2
EIF4E3
ACTR5
EPHB4
AL354743.2
HTR1D
JCHAIN
ATAD2
CPSF4
WNT3
PSD
DDN
PAPSS2
PCP4L1
GTPBP3
PPP1R1A
SUV39H1
IER5L
EIF5A2
PSPH
SYP
VSNL1
ACAN
RPL10L
GPER1
HLF
C8orf88
IRF2BP2
NANP
LMTK3
CARS2
TRPC7-AS1
AQP7
WDR90
PDCD4-AS1
GDPD3
RPN2
GSN
OPN3
NUFIP1
LGALS4
REXO2
MOB3B
PNPT1
FCRL2
KIFC1
IGKV1-33
P2RX4
OVGP1
FBXL22
UNC5CL
CCNP
GRPEL2
MCM6
FOXF2
KCNMB1
GLA
DXO
NUP155
FAM241B
AC136428.1
BMP6
E2F5
KCTD14
PGGHG
IPO5
CP
STYK1
GPM6B
SLC52A1
ASIC1
HSPE1
TACR2
YARS1
PPP2R3B
DDX10
RRP9
SPRY4
CCT4
SNAI1
SHISA3
SQLE
SLC2A4
RAB27A
ODC1
COL11A1
MAD2L2
AFMID
LINC01605
DTL
NTAQ1
SLC3A2
DNER
PLEKHG4
CES2
MEST
FGFR2
SHH
RRP1
SLC7A11
RGMA
APOBEC3A
TMEM63A
HASPIN
OSR1
CDC25A
CHI3L1
CA12
SCG2
AC036108.3
TRAF5
IGHV3OR16-7
VMA21
BOP1
COLGALT1
MCIDAS
FABP6
INTS13
TLCD2
DSN1
HRCT1
TRIM59
IGHV1OR16-1
TIMELESS
SLC9A3
MIR22HG
DDX21
CCDC113
HEATR1
MCM4
CD276
MGLL
RASD2
POLR1D
KIF18A
SLC22A3
POLR1H
AZGP1
CDKN3
ZNRF3
AL109615.3
SNAP25
PAQR5
DTD1
ZER1
CFD
COL7A1
CHPF
HOMER1
CDCA8
ANKRD13D
SMKR1
PVR
F13A1
MAOA
AC131009.3
TMEM238L
B3GALT4
AL049836.1
KIF14
P3H1
NACAD
MAPK15
PLCG2
E2F3
IGKV3D-15
STIL
FNBP1
ZC3H8
MMP1
STAP1
SHE
NXT1
MCM7
FAM222A-AS1
FLVCR2
RPS6KL1
HAGLR
DPCD
ZNF485
HHIP
SLC25A29
ASCL2
SEMA3G
IGKV1OR2-6
BHLHE40
GCNT4
CCNA2
BRCA1
CELSR3
PALD1
RCC1
RNF183
PERP
MSI2
LAS1L
ITGA2
FER1L6
MRPL3
MASP1
NAA10
MFAP5
MSANTD3
EDN2
EDIL3
MHENCR
CCN4
ABCC1
FRMD3
TOMM40P4
SRI
DPH2
PAMR1
IGKV2OR2-1
CNPY2
MAGOHB
MID1IP1
RIOK3
PEX11A
FGF14-AS2
CENPW
IGHA2
HELLS
DDX11
REEP2
CCR2
STC2
IGKV6D-21
PCNX2
BOD1
ATP6V1F
IGLL5
MRTO4
MB
LIG1
KNSTRN
NCAPG
SETBP1
ANXA3
SPAG5
SALL4
MTERF3
DTYMK
TKT
NT5DC2
SALL2
RCSD1
SIAE
FOLR2
GHR
MRPL20-DT
HSD17B7
DHCR7
NPM3
DTNB
TPD52L2
CSRP1
BRCA2
GSTA1
ASF1B
BMP2
HSPB6
NAP1L1
IL16
GAS5
IGHV3OR16-8
HMGA1
LRRC20
ENTPD3
CLU
SI
ZNF511
JPH2
ENTPD8
AC022034.1
CHST5
SMIM6
OTX1
MORC4
CNN1
OTUB2
MEX3D
JAG2
CYS1
ATAD3B
SLC9A2
MEX3A
CCT5
EIF4EBP1
IGLV1-50
ZDHHC9
NUP62CL
EFNA3
VARS1
SLC11A2
GDPD5
LRRC66
TOP2A
RRP1B
SYNGR1
HYAL3
GLRX3
NOC3L
LZTS3
ATP6V0D2
MASTL
BBOX1-AS1
S100B
UGT2B15
TIMM50
OLA1
BUB1B
IGKV6-21
SLC7A1
CXCL8
HBB
ADAM33
SLC22A23
GINS3
NPY1R
NUP205
SGO1
RABEPK
IGKV1D-12
CCL28
KAT2B
ZBTB7C
PRKACB
NBEAL2
ACAA2
CTU2
NXPE4
PTGER4
IL20RA
MTBP
LINC02441
IGKV3-7
CMTM7
IGLV7-43
NPRL3
PABPC1
MXD1
ACTL6A
AL135905.1
PDCD11
NUP188
REP15
AP3M2
ESPL1
TRMT11
CHEK2
NECTIN4
MS4A2
GRHL3
DARS1
GNB1L
HEPACAM2
CLDN5
ATAT1
TCFL5
UBXN11
LDLRAD3
KLHL35
PPP1R12B
GIMAP1
WDR3
GRINA
TGDS
IGKV1OR2-108
PLN
MTM1
BLK
BVES
RPF2
CENPF
LINC01133
TFDP1
BX470102.1
MT2A
IGHV3-52
IGHV1OR16-3
GPATCH4
IGLV5-48
TSEN2
TAZ
SLC12A9-AS1
CPT1A
ACVRL1
CHRM2
PYCR3
IGKV1D-16
TAF1A
GPR3
PPP1R14A
DIRAS1
TACC3
NSUN5P1
MEIS3P1
FIGNL1
TENT5C
CPED1
IGHV3-72
LIMK1
DNA2
TEX45
MARCKSL1
PLSCR4
IGSF9
CBX3
ZBTB12
C4orf19
BZW2
LRRN4CL
GRHL1
NEIL3
SET
MACIR
IGHV3OR16-12
SH3TC2
SYNC
GLDN
PTGDR
LEF1
CES3
C9orf116
DNMT1
SP5
BRIX1
NDRG2
PIMREG
C14orf132
CKAP5
FEN1
SLC4A11
ARRDC4
AC104958.2
PRPS1
TRMT112
TLX1
POLB
RPL36A
EMG1
KNTC1
FSIP2
TTK
PSMG3
PLEKHS1
CYSRT1
CCL13
MFAP2
ACKR1
FAM189A1
RCBTB1
KLHL17
GPR157
TGS1
VSIG2
MPEG1
CRYAB
SLC9A1
ACTG2
SLC35G1
SNRPD1
SNHG32
IL23A
BGN
DACT3
H2AW
TCOF1
SNCG
LGALS2
DEPDC1B
IGHV1OR15-2
AGTRAP
SERPINH1
LOXL2
CIP2A
RPL12
CPNE1
PGM1
FANCB
PARPBP
SKA1
LINC00659
PLIN4
ATG9B
MFAP4
CAPN5
NEURL1B
AOC3
KRT20
GINS2
AC106900.1
RHOU
RSL1D1
GRB7
LINC02418
MROH6
SNHG7
PDRG1
FABP4
PDE3A
SRP14P4
CD79A
TMEM105
SNHG11
HAND1
CLCA1
POPDC2
ISX
GINS4
AL162595.1
NDN
CLDN11
MYO1A
CLSPN
IFITM1
COL10A1
VPREB3
IGFBP6
SLC17A9
AURKB
PRKAR2B
PPARGC1A
FASN
NDUFAF8
IGHV3OR15-7
ICA1
ARL4D
OLFM1
DNAJC2
CKS1B
CDK5RAP3
SRM
PRR7-AS1
AL355355.2
GIMAP7
MYEOV
KLF9
FOXA2
IGKV2D-24
CCNL2
SPEG
SLC12A2
AC009065.2
DDX39A
STC1
TBC1D16
ZNF280C
CCL8
PAG1
IGKV2-30
LIPC
IGHV3-74
HSF4
DES
HMOX1
PIGCP1
PRELP
AL512363.1
KLRB1
SLC16A9
AC064836.3
SLC22A17
CXXC5
RILP
TONSL
ADGRG1
SQOR
MYORG
CCNB2
KRT23
NAA25
MIR3189
BEX4
AC007128.1
DBF4
CCDC78
PRR36
TNFSF10
IFITM3
AC053503.3
CR2
MAB21L2
PSMA7
IGKV1OR10-1
CXCL2
UCN3
NPR1
SAMD10
ITIH5
SPDL1
CFL2
DDIT4
POLQ
PTP4A3
PAQR8
PRKDC
ZNF697
METTL26
FENDRR
GYPC
CASP5
SERPINB5
PITX1
LINC01752
PPP1R16B
TCEAL7
SINHCAF
FBL
PFDN2
MFSD4A
CA9
C15orf48
BACE2
LINC02320
IGHV3-63
NXPE1
TMEM161A
NOL3
IFRD2
BICDL1
SELENBP1
SLC1A5
C2
TCN2
SLC41A2
KRT17
LMNB2
POLE2
TMEM147
TXLNG
AOC1
UGGT2
KIR2DL4
AC123023.1
ZNF367
DENND2A
SUCLG2
UTP18
OMD
IMPDH2
ASPHD1
IGKV1OR22-5
MTAP
RBL1
CD22
CLMN
TPSG1
GNG13
EXOSC5
UCN
ACD
KHDC4
MINCR
GJB4
TSPAN5
IGKV3D-20
IGKV2-18
KLK6
RNU6-1065P
SEMA3D
UCKL1
DLGAP5
LINC01315
BFSP1
VAMP2
SH3BP4
CRNDE
DNMT3B
PDGFD
RANGAP1
TCF7L1
AKR1C2
NPEPL1
DSC2
SCML1
GPSM2
ARFGAP1
AL162424.1
CD46
GPA33
BTBD16
IGLV5-45
DUSP2
PLK3
SPARCL1
DUSP10
POLR3K
VIPR1
KIT
FERMT1
ALG3
NR3C1
B3GNT6
IGLV10-54
LTV1
PCNA
PPP1R14B
TRMT6
ADK
AOX1
NUDT1
ZP3
TLR7
NSDHL
TFR2
PDP1
TRPM2-AS
GALNT12
PRMT1
CALB2
CDT1
ZNF251
HGH1
EML1
FAM83D
SPIN4
DNAJB5
AC015922.2
AL031727.1
JAML
RAD51AP1
MS4A1
SRPX2
CCNJL
IGHV3-13
ATP6V1C2
ARID3A
PLOD3
GTF2F2
BCL2L12
MYL9
IGHVIII-22-2
GPR180
CHAF1A
XKRX
DNTTIP1
IGHJ3P
NAP1L3
NSUN5
UCHL1
FABP1
TCF3
HSPB3
FPGS
CCT7
GIMAP8
SLCO4A1-AS1
PAK1IP1
MT1E
LEMD1
FMNL2
UGT2B17
ADCY3
PSMA1
NAT1
PTK2B
RELL1
SHISA2
FBXO32
SKP2
CD79B
PALM
GCNT3
MAOB
IGLV7-46
APOBR
RAB37
NCF1B
EMP1
EPAS1
AC010719.1
TENT5B
TARBP2
TEX30
PNCK
HIF3A
EEF1AKMT1
LINC01232
BLM
CDHR2
LRRC75A
ASPM
IGKV1D-27
MYBBP1A
SERPINE1
RIMKLA
NEUROD1
LIPG
PSMG1
H2AZ1
GALNT15
ACSF2
KLK10
F12
LIMS2
EMSLR
LIMA1
LGALS9B
P2RY8
IGKV1D-42
PROSER1
NGFR
ALDH4A1
IGHV3-71
ABCE1
IL1R2
SLC2A1
SLC6A9
C3orf85
PRIM1
PIK3CG
TP53RK
TBRG4
TYRO3
PLXNA3
EXOSC4
TNFSF9
ACBD7
PIGZ
MIR7111
IGKV2-24
LINC01836
TMPRSS2
MCM2
WDR54
OXTR
CCDC74A
CCL19
UTP20
GALK1
CHRNA3
PLCD3
ASB9
ARMCX1
OSBPL1A
PLS3
POU5F1B
AC112777.1
FCGBP
PLK4
MZT1
ALYREF
PDE5A
CCL15
HES6
GAS6-AS1
SLC35D1
COL1A1
SPNS3
RAB15
IGSF3
ARHGEF25
ARHGAP39
CROT
AP005233.2
CD27
FAM111B
AC009065.5
TACSTD2
RASGRP2
TNS1
ADAM12
CIDEC
IGLV2-18
AC010326.4
TXNIP
OBI1
EPB41L4B
DPY19L1
FOXP2
IGHA1
CYP2S1
NEMP1
KLK15
UCHL3
EVPL
COLEC12
CYBRD1
IGHV3-75
IRAK2
PTX3
MEP1A
KIAA0895
AL356299.2
AL163953.1
POU2AF1
IGKV1-27
ULBP2
AC107959.3
HSD17B11
SHROOM4
MIR145
FAM83H
CST2
HSPH1
POGLUT2
TMEM9
SNRPB
BARX2
[truncated: 1,336 more rows]

## Sheet: Table S8
	p.value	HR (95% CI for HR)
NAT1	0.0001624	0.5985 (0.4584-0.7815)
EEF1A2	0.005203	1.297 (1.081-1.556)
CDKN2A	0.005917	1.222 (1.059-1.41)
SNAI1	0.007444	1.416 (1.098-1.827)
CDC25C	0.01912	0.6812 (0.4941-0.9392)
TDGF1	0.02126	0.877 (0.7843-0.9806)
TIMP1	0.02259	1.325 (1.04-1.687)
INHBB	0.02584	1.164 (1.018-1.331)
CXCL1	0.03106	0.8585 (0.7474-0.9862)
NOTCH3	0.04361	1.219 (1.006-1.477)
MMP3	0.04609	0.9083 (0.8265-0.9983)
PBK	0.04777	0.8305 (0.691-0.9982)
ATP2A3	0.04915	0.8391 (0.7046-0.9994)
SERPINE1	0.05756	1.142 (0.9957-1.31)
UCHL1	0.06315	1.152 (0.9923-1.338)
NDRG1	0.06363	1.227 (0.9885-1.524)
VEGFA	0.06733	1.324 (0.9802-1.788)
SNCG	0.07324	1.179 (0.9846-1.412)
KRT15	0.07574	1.242 (0.9778-1.578)
EDNRB	0.0812	0.8112 (0.6412-1.026)
MAD2L1	0.08198	0.7998 (0.6219-1.029)
WNT5A	0.08485	0.8408 (0.6904-1.024)
EDAR	0.09032	1.112 (0.9834-1.258)
TNFRSF10B	0.09178	0.7722 (0.5718-1.043)
SPP1	0.09193	1.078 (0.9879-1.176)
PRDX4	0.09715	0.762 (0.5527-1.051)
SPHK1	0.09936	1.142 (0.9752-1.338)
CRYAB	0.1074	1.152 (0.9697-1.368)
NGFR	0.1188	1.157 (0.9632-1.39)
BIRC5	0.1236	0.7952 (0.594-1.064)
FOSL1	0.1239	1.129 (0.9673-1.317)
EPHA2	0.1359	1.205 (0.943-1.541)
RAC3	0.1378	1.171 (0.9506-1.443)
NME1	0.1415	0.8186 (0.6269-1.069)
XDH	0.1569	0.8878 (0.753-1.047)
CCN6	0.157	1.092 (0.9667-1.233)
CXCL8	0.1573	0.9252 (0.8308-1.03)
CEACAM1	0.1592	0.865 (0.7069-1.058)
LIF	0.1603	1.188 (0.9341-1.511)
MYBBP1A	0.1633	1.27 (0.9075-1.778)
LEF1	0.1721	1.151 (0.9407-1.408)
SALL4	0.1816	1.147 (0.9379-1.403)
CD36	0.1872	1.154 (0.9327-1.428)
ADIPOQ	0.1902	1.133 (0.9399-1.366)
SCD	0.195	1.147 (0.9321-1.412)
GSTP1	0.1984	0.8574 (0.6782-1.084)
NUDT1	0.2085	1.257 (0.8801-1.795)
HMGA1	0.2116	1.216 (0.8946-1.654)
CYP3A4	0.215	1.153 (0.9204-1.445)
SLCO1B3	0.2181	1.093 (0.949-1.258)
PHLDA2	0.2216	1.15 (0.9192-1.439)
OGT	0.2401	1.172 (0.8993-1.528)
TNFSF10	0.2476	0.8528 (0.6511-1.117)
ELANE	0.2488	0.6395 (0.2991-1.367)
NMU	0.251	1.073 (0.9516-1.209)
MSLN	0.2634	1.052 (0.9627-1.149)
PTK2B	0.2645	0.8424 (0.6233-1.139)
EDIL3	0.2662	0.8985 (0.7439-1.085)
WNT2	0.2714	0.8931 (0.73-1.092)
BCL2L15	0.2726	0.904 (0.7548-1.083)
TAGLN	0.2744	1.076 (0.9434-1.228)
CMA1	0.2755	0.8348 (0.6034-1.155)
LAMA1	0.2839	1.215 (0.8511-1.734)
GZMB	0.2907	0.9327 (0.8197-1.061)
CASP7	0.2937	0.8397 (0.6061-1.163)
ADAM12	0.3126	1.076 (0.9334-1.24)
FLNA	0.316	1.082 (0.9279-1.261)
BID	0.3199	0.8261 (0.5669-1.204)
TLR3	0.3289	0.8844 (0.691-1.132)
KLF4	0.3353	0.9041 (0.7366-1.11)
ITGA2	0.3413	0.8895 (0.6989-1.132)
CLU	0.346	1.071 (0.9291-1.233)
BUB1	0.3517	0.8708 (0.6509-1.165)
ITGA8	0.3535	0.8505 (0.6041-1.197)
LPCAT1	0.3549	1.12 (0.881-1.424)
PLK1	0.3585	0.874 (0.6556-1.165)
SOX9	0.3603	0.8868 (0.6857-1.147)
SERPINB5	0.3604	1.05 (0.9454-1.167)
MUC4	0.3679	0.9438 (0.832-1.07)
SRPX2	0.3695	0.9358 (0.8095-1.082)
IL1A	0.3819	0.9235 (0.7727-1.104)
VSNL1	0.3981	0.9326 (0.7933-1.096)
SGK1	0.408	0.9077 (0.7216-1.142)
RHOD	0.41	1.089 (0.8889-1.335)
RACGAP1	0.4111	0.8692 (0.6222-1.214)
ETV4	0.4113	0.9143 (0.7384-1.132)
BCL2L1	0.4131	1.134 (0.8389-1.534)
RAB27A	0.4139	0.8965 (0.6898-1.165)
LPAR1	0.4164	0.9147 (0.7377-1.134)
MYC	0.4174	0.9004 (0.6987-1.16)
CCDC80	0.4179	1.059 (0.9212-1.219)
SPIB	0.4199	0.9046 (0.709-1.154)
LGALS3	0.4212	0.8999 (0.696-1.164)
PDCD4	0.4238	0.8841 (0.6538-1.196)
MAOA	0.4308	0.9369 (0.7966-1.102)
CLDN1	0.4401	1.075 (0.8949-1.291)
KRT17	0.4458	1.042 (0.937-1.159)
ALDH1A1	0.4483	1.047 (0.9302-1.178)
THY1	0.4502	1.074 (0.8929-1.291)
TWIST1	0.4564	1.073 (0.8908-1.294)
PLAU	0.4735	0.9279 (0.7564-1.138)
BRCA2	0.4741	0.8986 (0.6705-1.204)
TFDP1	0.4826	0.8852 (0.6297-1.244)
BRCA1	0.4833	0.9002 (0.6709-1.208)
CDK1	0.4946	0.9233 (0.7343-1.161)
GSN	0.505	1.074 (0.8699-1.327)
CDKN3	0.5073	0.9149 (0.7032-1.19)
CCL5	0.5123	0.9523 (0.8229-1.102)
PRKAA2	0.5126	0.9074 (0.6784-1.214)
COL17A1	0.5172	1.047 (0.9109-1.204)
NQO1	0.5189	0.9394 (0.7768-1.136)
MMP11	0.519	1.043 (0.9182-1.184)
CPT1A	0.5207	0.8892 (0.6215-1.272)
SMPD1	0.5251	1.096 (0.8266-1.452)
BMP7	0.5326	1.035 (0.9296-1.152)
HTRA3	0.5371	1.048 (0.9025-1.218)
CEBPB	0.5419	1.092 (0.8229-1.449)
TP73	0.5564	1.072 (0.8506-1.351)
PCNA	0.5571	0.9189 (0.6928-1.219)
EZH2	0.5679	0.9014 (0.6313-1.287)
CHI3L1	0.5738	0.9634 (0.8459-1.097)
PIK3CG	0.5746	0.9232 (0.6983-1.22)
CSF2	0.5961	0.9473 (0.7753-1.157)
IL11	0.5964	0.9588 (0.8208-1.12)
CDH3	0.599	0.9388 (0.7418-1.188)
SFRP1	0.6049	1.05 (0.8717-1.266)
MET	0.6209	1.072 (0.8147-1.409)
MMP13	0.6487	1.039 (0.8814-1.225)
LAMC2	0.6512	0.946 (0.7437-1.203)
CXCL12	0.6527	1.041 (0.8736-1.241)
IL1B	0.6639	0.9709 (0.8499-1.109)
L1CAM	0.6819	1.029 (0.8985-1.178)
EIF4EBP1	0.6835	1.058 (0.8064-1.388)
DGAT2	0.6851	0.9468 (0.7271-1.233)
UBE2C	0.6853	0.9496 (0.7394-1.22)
CAV1	0.6978	1.04 (0.8542-1.265)
S100A9	0.7135	0.9754 (0.8538-1.114)
NDN	0.7143	1.036 (0.859-1.248)
BMP6	0.7216	1.048 (0.8085-1.359)
SLC2A1	0.7302	1.033 (0.8588-1.243)
HMOX1	0.7408	0.9641 (0.7762-1.197)
MMP9	0.7436	0.9805 (0.8716-1.103)
LMO3	0.7461	1.041 (0.816-1.328)
FRZB	0.747	0.9744 (0.8325-1.14)
IGF2	0.7491	0.9837 (0.8897-1.088)
ARVCF	0.7544	0.9549 (0.7154-1.275)
ADAMTSL1	0.7567	1.054 (0.7543-1.474)
FBLIM1	0.7595	1.064 (0.7159-1.581)
KRT18	0.77	0.9574 (0.7151-1.282)
PHLDA1	0.7756	0.9712 (0.7946-1.187)
CCT5	0.7825	1.068 (0.6704-1.701)
PTRH2	0.783	0.9448 (0.6309-1.415)
KIF14	0.7882	0.964 (0.7375-1.26)
CLDN18	0.8003	0.9875 (0.8957-1.089)
ZNF304	0.8052	0.9702 (0.7626-1.234)
CD44	0.8062	1.037 (0.774-1.39)
MMP7	0.8113	0.989 (0.9028-1.083)
CCND1	0.8119	1.036 (0.7743-1.386)
CDK2	0.8154	0.9547 (0.6469-1.409)
MST1	0.817	1.031 (0.7987-1.33)
CDKN1A	0.8172	0.9739 (0.7784-1.219)
CENPF	0.8206	0.9731 (0.7689-1.232)
S100A11	0.8355	0.967 (0.7045-1.327)
KIF18A	0.8388	0.97 (0.7235-1.3)
CEMIP	0.8487	1.016 (0.8607-1.2)
KITLG	0.8493	0.98 (0.796-1.207)
PIMREG	0.8509	1.029 (0.7634-1.387)
MGAT5	0.8594	0.9786 (0.7702-1.243)
TRIM28	0.8692	1.033 (0.6982-1.53)
ME1	0.8762	1.015 (0.8379-1.23)
BMP2	0.8859	1.015 (0.832-1.237)
SKP2	0.8921	0.9786 (0.7153-1.339)
ADGRG1	0.9186	0.9856 (0.7456-1.303)
PDK4	0.9246	0.9917 (0.834-1.179)
CSF1R	0.9433	1.006 (0.8564-1.181)
DUSP4	0.9483	0.9958 (0.8782-1.129)
E2F1	0.9527	1.009 (0.7584-1.342)
IFI6	0.9623	0.9968 (0.8712-1.14)
DNMT1	0.9663	0.9927 (0.7057-1.396)
CHEK2	0.9674	0.9928 (0.7023-1.403)
FASN	0.9681	1.005 (0.785-1.287)
EDNRA	0.9681	1.004 (0.8364-1.204)
BMP4	0.9782	0.9975 (0.8332-1.194)
ATP6V1F	0.9824	1.004 (0.6852-1.472)
BCL2	0.9929	0.9988 (0.7598-1.313)
UBE2S	0.9935	1.001 (0.7489-1.338)
TNFRSF12A	0.9941	0.999 (0.7671-1.301)

## Sheet: Table S9
	p.value	HR (95% CI for HR)
INHBB	5.94e-05	1.256 (1.124-1.403)
EDAR	9.6e-05	1.252 (1.118-1.401)
L1CAM	0.0005316	1.209 (1.086-1.346)
NAT1	0.0006561	0.6647 (0.5256-0.8407)
SNCG	0.0006932	1.309 (1.121-1.53)
EEF1A2	0.001448	1.287 (1.102-1.503)
KRT15	0.001636	1.414 (1.14-1.753)
UCHL1	0.001707	1.232 (1.082-1.404)
VEGFA	0.002017	1.537 (1.17-2.019)
SNAI1	0.002039	1.436 (1.141-1.806)
LIF	0.00214	1.401 (1.13-1.738)
FLNA	0.002504	1.235 (1.077-1.417)
NOTCH3	0.003043	1.301 (1.093-1.549)
CDKN2A	0.003309	1.214 (1.067-1.381)
TNFSF10	0.003625	0.7014 (0.5523-0.8907)
SERPINE1	0.004265	1.197 (1.058-1.354)
KRT17	0.005049	1.139 (1.04-1.247)
NGFR	0.01056	1.229 (1.049-1.44)
CLU	0.01088	1.175 (1.038-1.329)
BCL2L15	0.01152	0.8126 (0.6918-0.9545)
TLR3	0.01576	0.7595 (0.6076-0.9495)
SLC2A1	0.01657	1.221 (1.037-1.438)
KLF4	0.01753	0.8079 (0.6775-0.9634)
ADGRG1	0.01794	1.391 (1.058-1.827)
CRYAB	0.01845	1.202 (1.031-1.401)
OGT	0.01981	1.329 (1.046-1.689)
TIMP1	0.02091	1.304 (1.041-1.633)
EPHA2	0.02316	1.29 (1.036-1.608)
MMP11	0.03075	1.136 (1.012-1.275)
CXCL1	0.03322	0.8726 (0.7697-0.9892)
MGAT5	0.03716	1.263 (1.014-1.572)
CASP7	0.04727	0.7501 (0.5647-0.9965)
TAGLN	0.04779	1.127 (1.001-1.269)
MAD2L1	0.05281	0.8043 (0.6452-1.003)
BCL2	0.05703	0.7841 (0.6103-1.007)
CDC25C	0.06602	0.7629 (0.5717-1.018)
CEMIP	0.06798	1.155 (0.9894-1.347)
PBK	0.06807	0.8581 (0.728-1.011)
SPP1	0.07137	1.075 (0.9938-1.162)
BCL2L1	0.07267	1.282 (0.9774-1.681)
PHLDA1	0.07702	1.175 (0.9827-1.405)
SALL4	0.07873	1.175 (0.9816-1.408)
TWIST1	0.08165	1.162 (0.9814-1.375)
HTRA3	0.08279	1.128 (0.9845-1.292)
MYC	0.08524	0.8225 (0.6583-1.028)
THY1	0.09142	1.157 (0.9767-1.372)
MYBBP1A	0.09445	1.287 (0.9576-1.728)
CCL5	0.09447	0.892 (0.7803-1.02)
NMU	0.09774	1.097 (0.9831-1.225)
HMOX1	0.1021	0.848 (0.696-1.033)
TRIM28	0.1155	1.324 (0.9335-1.877)
IL1A	0.1271	0.8816 (0.7499-1.037)
SPHK1	0.133	1.117 (0.9668-1.291)
LGALS3	0.1367	0.8377 (0.6635-1.058)
FOSL1	0.1391	1.113 (0.9659-1.281)
PDCD4	0.1406	0.823 (0.6351-1.066)
GZMB	0.1449	0.9176 (0.8174-1.03)
KRT18	0.1449	1.215 (0.9351-1.578)
MMP3	0.1454	0.937 (0.8584-1.023)
BMP4	0.1459	1.128 (0.959-1.327)
LAMC2	0.1472	1.169 (0.9465-1.444)
KITLG	0.1477	0.8766 (0.7334-1.048)
ADAM12	0.1498	1.099 (0.9666-1.249)
HMGA1	0.153	1.219 (0.929-1.6)
CDK1	0.1575	0.8673 (0.7119-1.057)
NUDT1	0.1586	1.258 (0.9143-1.732)
CLDN1	0.1588	1.124 (0.9553-1.323)
CCDC80	0.1604	1.094 (0.9651-1.24)
ADIPOQ	0.1673	1.124 (0.952-1.328)
RAB27A	0.1677	0.8469 (0.6687-1.072)
XDH	0.1781	0.903 (0.7784-1.048)
MMP13	0.1785	1.104 (0.9557-1.276)
ETV4	0.1815	1.154 (0.9354-1.423)
LEF1	0.1925	1.128 (0.9411-1.352)
S100A9	0.1991	1.081 (0.9596-1.219)
MAOA	0.2171	0.9121 (0.7882-1.056)
PHLDA2	0.221	1.129 (0.9294-1.373)
BID	0.2282	0.8113 (0.5774-1.14)
SERPINB5	0.2335	1.06 (0.9632-1.166)
WNT2	0.2372	0.8944 (0.7433-1.076)
RHOD	0.2389	1.114 (0.9309-1.333)
CEACAM1	0.2427	0.8961 (0.7456-1.077)
SFRP1	0.2429	1.099 (0.9379-1.288)
BIRC5	0.2485	0.8574 (0.6602-1.113)
BMP7	0.2538	1.057 (0.9609-1.163)
PCNA	0.258	0.865 (0.6728-1.112)
ATP2A3	0.2613	0.9137 (0.7806-1.07)
CAV1	0.2703	1.107 (0.9239-1.327)
SMPD1	0.2898	1.149 (0.8888-1.484)
TDGF1	0.2945	0.9447 (0.8494-1.051)
MET	0.2948	1.143 (0.8902-1.467)
CEBPB	0.3172	1.136 (0.8848-1.459)
EDNRA	0.3249	1.085 (0.9225-1.276)
BMP2	0.3421	0.9177 (0.7686-1.096)
RAC3	0.3468	1.097 (0.9049-1.329)
FASN	0.3559	1.109 (0.8905-1.381)
CYP3A4	0.3569	0.8713 (0.65-1.168)
CD36	0.3678	1.094 (0.8993-1.332)
SKP2	0.3719	0.8811 (0.6673-1.163)
PIMREG	0.3826	0.8926 (0.6916-1.152)
EZH2	0.3909	0.873 (0.6402-1.191)
GSTP1	0.3962	0.9093 (0.7299-1.133)
DGAT2	0.3979	0.9054 (0.7192-1.14)
CCT5	0.4289	1.183 (0.7805-1.792)
BUB1	0.4353	0.9017 (0.6952-1.169)
ARVCF	0.4433	1.107 (0.854-1.434)
IFI6	0.45	1.05 (0.9258-1.19)
PRKAA2	0.452	1.092 (0.8677-1.375)
NDRG1	0.4571	0.9286 (0.7638-1.129)
ELANE	0.4583	1.231 (0.7107-2.133)
MSLN	0.4695	1.03 (0.9505-1.116)
LAMA1	0.4717	0.8704 (0.5964-1.27)
DNMT1	0.512	1.105 (0.8194-1.491)
NDN	0.5158	1.059 (0.8909-1.259)
TFDP1	0.5265	1.106 (0.8104-1.508)
CCND1	0.5274	1.091 (0.8328-1.429)
BMP6	0.5414	1.075 (0.8523-1.356)
ATP6V1F	0.5433	1.109 (0.7944-1.548)
CDK2	0.5565	0.9033 (0.6435-1.268)
UBE2C	0.5641	0.9364 (0.7488-1.171)
ITGA2	0.5647	0.9375 (0.7525-1.168)
TNFRSF12A	0.5745	1.07 (0.8445-1.356)
BRCA1	0.584	0.9294 (0.7153-1.208)
SCD	0.5852	1.051 (0.8783-1.258)
KIF18A	0.5925	0.9314 (0.718-1.208)
CXCL12	0.5954	1.044 (0.8909-1.223)
BRCA2	0.6003	0.9322 (0.717-1.212)
NME1	0.6047	0.9398 (0.743-1.189)
CLDN18	0.6229	0.9777 (0.8935-1.07)
SLCO1B3	0.6242	0.967 (0.8453-1.106)
EDNRB	0.63	0.9483 (0.7641-1.177)
CDH3	0.6365	0.9482 (0.7605-1.182)
PLK1	0.6386	1.066 (0.8171-1.39)
PRDX4	0.6399	0.9331 (0.6981-1.247)
LPCAT1	0.649	1.051 (0.8485-1.302)
COL17A1	0.655	1.029 (0.9076-1.167)
NQO1	0.666	0.9631 (0.812-1.142)
CENPF	0.6723	1.047 (0.8459-1.296)
CDKN3	0.6751	0.9505 (0.7495-1.205)
PTK2B	0.6874	1.057 (0.8061-1.387)
CHI3L1	0.6906	1.024 (0.9101-1.153)
CHEK2	0.6909	0.9388 (0.6877-1.282)
CPT1A	0.6958	0.9396 (0.6875-1.284)
MST1	0.6986	1.046 (0.8321-1.316)
MMP9	0.7046	0.9792 (0.8782-1.092)
ZNF304	0.7082	1.042 (0.8389-1.295)
RACGAP1	0.7209	0.9465 (0.6999-1.28)
MUC4	0.7211	0.9796 (0.8745-1.097)
TP73	0.7303	0.9642 (0.7834-1.187)
WNT5A	0.7429	0.9689 (0.8023-1.17)
PLAU	0.7503	1.031 (0.8552-1.242)
LPAR1	0.7522	1.032 (0.8474-1.258)
S100A11	0.7592	1.046 (0.7837-1.397)
ME1	0.7614	0.9741 (0.822-1.154)
CDKN1A	0.7774	0.9708 (0.7908-1.192)
PTRH2	0.7874	0.9528 (0.6707-1.354)
FRZB	0.7912	0.9815 (0.8546-1.127)
KIF14	0.8085	1.03 (0.8093-1.312)
ADAMTSL1	0.8156	0.9636 (0.7054-1.316)
PDK4	0.8194	1.018 (0.8717-1.189)
EDIL3	0.8257	0.9807 (0.8243-1.167)
LMO3	0.8267	1.026 (0.8145-1.293)
PIK3CG	0.8427	0.9749 (0.7584-1.253)
SRPX2	0.8528	0.9878 (0.8677-1.125)
UBE2S	0.8538	1.024 (0.795-1.319)
CMA1	0.8619	1.021 (0.8067-1.293)
VSNL1	0.8804	1.012 (0.8694-1.177)
GSN	0.8836	1.015 (0.8367-1.23)
CSF1R	0.891	1.01 (0.8719-1.171)
ITGA8	0.8981	0.9805 (0.7258-1.325)
IGF2	0.9016	1.005 (0.9223-1.096)
TNFRSF10B	0.9094	1.016 (0.7722-1.337)
SGK1	0.912	0.9884 (0.8042-1.215)
CD44	0.9132	0.9849 (0.7493-1.295)
ALDH1A1	0.9216	1.005 (0.9027-1.12)
E2F1	0.9268	1.012 (0.7873-1.3)
EIF4EBP1	0.9299	1.011 (0.7915-1.291)
DUSP4	0.9342	1.005 (0.8975-1.125)
FBLIM1	0.9351	1.015 (0.7089-1.453)
CSF2	0.9377	1.007 (0.8477-1.196)
IL11	0.9492	1.004 (0.8752-1.153)
CCN6	0.9592	1.003 (0.8928-1.127)
MMP7	0.9647	1.002 (0.9204-1.091)
SPIB	0.9715	0.9962 (0.8085-1.228)
SOX9	0.9723	0.9958 (0.7857-1.262)
IL1B	0.9724	1.002 (0.8876-1.131)
CXCL8	0.9998	1 (0.9093-1.1)

## Sheet: Table S10
Call:
coxph(formula = Surv(OS.time, OS) ~ risk, data = b)								Call:
								coxph(formula = Surv(PFS.time, PFS) ~ risk, data = b)
n= 426, number of events= 92
								n= 426, number of events= 115
coef exp(coef) se(coef) z Pr(>|z|)
risk 1.0224 2.7797 0.1761 5.805 6.45e-09 ***								coef exp(coef) se(coef) z Pr(>|z|)
---								risk 0.7575 2.1330 0.1529 4.956 7.2e-07 ***
Signif. codes: 0 ‘***’ 0.001 ‘**’ 0.01 ‘*’ 0.05 ‘.’ 0.1 ‘ ’ 1								---
								Signif. codes: 0 ‘***’ 0.001 ‘**’ 0.01 ‘*’ 0.05 ‘.’ 0.1 ‘ ’ 1
exp(coef) exp(-coef) lower .95 upper .95
risk 2.78 0.3597 1.968 3.926								exp(coef) exp(-coef) lower .95 upper .95
								risk 2.133 0.4688 1.581 2.878
Concordance= 0.673 (se = 0.031 )
Likelihood ratio test= 34.24 on 1 df, p=5e-09								Concordance= 0.639 (se = 0.027 )
Wald test = 33.7 on 1 df, p=6e-09								Likelihood ratio test= 24.62 on 1 df, p=7e-07
Score (logrank) test = 34.17 on 1 df, p=5e-09								Wald test = 24.56 on 1 df, p=7e-07
								Score (logrank) test = 24.7 on 1 df, p=7e-07

## Sheet: Table S11
Somers' Rank Correlation for Censored Data Response variable:Surv(OS.time, OS)											Somers' Rank Correlation for Censored Data Response variable:Surv(PFS.time, PFS)
											C Dxy aDxy SD Z P n
C Dxy aDxy SD Z P n											predict(fit1) 0.258 -0.485 0.485 0.048 10.13 0 426
predict(fit1) 0.225 -0.55 0.55 0.053 10.45 0 426											> c <- summary(fit1)
> c <- summary(fit1)											> d <- c$concordance
> d <- c$concordance											> d
> d											C se(C)
C se(C)											0.74242046 0.02392247
0.77497067 0.02632099
	OS结局										PFS结局
